# Supplementary material for: Expression of Protein Acetylation Regulators During Peripheral Nerve Development, Injury, and Regeneration
Source: Front Mol Neurosci. 2022 May 17;15:888523. doi: 10.3389/fnmol.2022.888523 (PMC9157241; doi:10.3389/fnmol.2022.888523)
Supplement: Supplementary file 1 [file Table_1.xlsx]

## Sheet: Sheet1
gene_id	E20_1	E20_2	E20_3	S12M_1	S12M_2	S12M_3	S14d_1	S14d_2	S14d_3	S1M_1	S1M_2	S1M_3	S1d_1	S1d_2	S1d_3	S21_1	S21_2	S21_3	S3M_1	S3M_2	S3M_3	S4d_1	S4d_2	S4d_3	S6M_1	S6M_2	S6M_3	S7d_1	S7d_2	S7d_3	S9M_1	S9M_2	S9M_3	Dbxref	product	TF_Family	GO_id	GO_term	pathway	pathway_description
0610007P14Rik	29.1079	24.4611	27.1116	17.4035	18.6644	18.3137	18.5042	18.3341	17.5852	39.1387	24.6385	29.2983	22.6578	23.1922	18.1084	16.4855	17.305	16.5274	27.1412	24.819	30.598	27.3171	34.2264	30.7575	21.8037	23.9229	25.6647	32.6585	37.1292	38.7921	12.9496	22.7451	21.154	GeneID:58520,Genbank:XM_006516117.2,MGI:MGI:1915571	RIKEN cDNA 0610007P14 gene		GO:0006694,GO:0006696,GO:0008202,GO:0016020,GO:0016021,GO:0016126,GO:0030133,GO:0030674,GO:0005783,GO:0005789,GO:0006629	steroid biosynthetic process|ergosterol biosynthetic process|steroid metabolic process|membrane|integral component of membrane|sterol biosynthetic process|transport vesicle|protein binding, bridging|endoplasmic reticulum|endoplasmic reticulum membrane|lipid metabolic process
0610009B22Rik	10.1797	11.2681	12.8308	10.4439	9.58712	8.4001	9.90164	10.0769	9.60926	11.5298	9.01171	8.44793	9.99227	12.2987	8.80215	9.11956	9.47489	12.1728	12.5265	10.2521	14.1766	12.4803	10.642	10.8905	14.3625	13.2225	15.7106	12.0162	11.2278	6.8654	16.5919	18.5813	15.1784	GeneID:66050,Genbank:XM_006533917.3,MGI:MGI:1913300	RIKEN cDNA 0610009B22 gene		GO:0003674,GO:0005575,GO:0008150	molecular_function|cellular_component|biological_process
0610009O20Rik	19.9753	19.9485	22.4429	11.6686	12.0407	12.4831	12.3441	11.7854	10.9422	14.2521	11.991	13.4628	18.6911	20.1202	19.7367	12.2026	13.4164	12.1828	15.8779	17.7797	15.1513	13.079	15.3505	14.1844	13.9198	12.7518	13.3077	12.0877	13.0939	14.7527	13.4678	13.51	16.4132	GeneID:66839,Genbank:NM_024179.5,MGI:MGI:1914089	RIKEN cDNA 0610009O20 gene		GO:0008625,GO:0043281,GO:0003674,GO:0005739	extrinsic apoptotic signaling pathway via death domain receptors|regulation of cysteine-type endopeptidase activity involved in apoptotic process|molecular_function|mitochondrion
0610010B08Rik	0.0119139	0.0440683	0.063282	0	0	0.011399	0.0363888	0.0229061	0	0	0	0.0206976	0.0124835	0	0.0116926	0	0.0242516	0.0260703	0.0777625	0	0	0.0113559	0.0114347	0	0	0.0736776	0.0247305	0.0111923	0	0.0324212	0.0136386	0.0123156	0	GeneID:100039060,Genbank:NM_001177543.1,MGI:MGI:3615377	RIKEN cDNA 0610010B08 gene
0610010F05Rik	2.80865	2.31875	3.23722	3.73895	3.51384	3.99857	3.93571	3.97615	4.26185	1.88967	2.25724	2.23148	3.05884	3.44792	3.58886	2.6269	2.61466	2.88469	1.75356	1.89385	1.96083	3.64365	3.43302	3.61581	2.71285	2.71116	2.36011	3.09466	4.06947	2.69824	2.20916	1.95038	2.67484	GeneID:71675,Genbank:XM_006514811.3,MGI:MGI:1918925	RIKEN cDNA 0610010F05 gene		GO:0003674,GO:0005575,GO:0008150	molecular_function|cellular_component|biological_process
0610010K14Rik	68.2925	77.3923	72.3073	20.7016	21.8951	24.7084	33.2267	29.3806	26.0937	39.293	17.5768	16.8753	60.8207	58.9138	60.3973	30.1333	28.2128	27.4123	43.3542	31.6513	25.9343	58.3754	49.7989	51.3109	36.7129	34.0039	40.0197	51.6367	46.1371	42.9283	33.8345	37.8995	39.1735	GeneID:104457,Genbank:NM_001177606.1,MGI:MGI:1915609	RIKEN cDNA 0610010K14 gene		GO:0005654,GO:0005829,GO:0006325,GO:0008150,GO:0016589,GO:0071339,GO:0003674,GO:0003677,GO:0005634	nucleoplasm|cytosol|chromatin organization|biological_process|NURF complex|MLL1 complex|molecular_function|DNA binding|nucleus
0610011F06Rik	24.8715	28.7954	24.3791	16.6562	16.2354	16.8427	16.5644	15.5123	15.2998	25.2238	12.2756	14.7696	25.292	27.0415	21.4647	15.8705	19.8847	17.9469	30.1546	20.982	24.0212	15.5078	15.8075	17.3555	29.0894	23.7106	33.4956	19.4814	18.2135	13.0043	31.1436	28.3292	28.3096	GeneID:68347,Genbank:NM_026686.2,MGI:MGI:1915597	RIKEN cDNA 0610011F06 gene		GO:0003674,GO:0005575,GO:0008150	molecular_function|cellular_component|biological_process
0610030E20Rik	6.01107	4.35784	7.66004	7.83598	8.67307	7.71124	9.42486	6.90843	8.67559	4.25529	5.79265	6.35902	6.47438	9.30977	9.17322	5.83914	5.27491	5.46227	4.4568	2.87622	4.12907	4.35314	6.04864	5.14542	4.94108	5.94176	6.78484	4.74265	5.27167	6.44769	4.10056	4.09619	4.95544	GeneID:68364,Genbank:XM_006506534.3,MGI:MGI:1915614	RIKEN cDNA 0610030E20 gene		GO:0003674,GO:0005575,GO:0008150	molecular_function|cellular_component|biological_process
0610037L13Rik	23.1966	31.0137	29.3835	18.8545	17.4559	19.4855	22.0284	20.9386	20.0615	14.9111	10.7685	11.6931	22.8224	25.0805	22.1704	20.1109	21.0807	21.1128	17.2118	17.4807	14.3645	27.672	27.3929	26.8409	26.9326	22.6879	27.8231	27.2193	26.6646	21.749	22.9831	25.6508	26.1005	GeneID:74098,Genbank:XM_006503438.3,MGI:MGI:1921348	RIKEN cDNA 0610037L13 gene		GO:0003674,GO:0008150	molecular_function|biological_process
0610040J01Rik	11.0296	10.9123	6.90127	2.35132	2.36453	2.04912	2.20225	1.87353	1.87828	2.69388	2.58928	1.67429	7.13611	6.07777	7.35663	1.99649	1.59123	2.06204	3.13524	2.81131	1.96987	6.24655	5.96106	6.45786	3.4678	3.0683	3.53427	4.48668	4.59927	3.84655	3.33432	2.56809	2.81006	GeneID:76261,Genbank:XM_011240792.2,MGI:MGI:1923511	RIKEN cDNA 0610040J01 gene		GO:0030054,GO:0003674,GO:0005654,GO:0008150	cell junction|molecular_function|nucleoplasm|biological_process
1110001J03Rik	36.2967	33.5645	28.1158	34.2127	41.703	39.8905	32.2098	26.4053	21.1335	39.303	19.0931	18.7467	35.4623	32.1575	32.4936	26.1457	43.557	32.7361	43.9061	50.6868	42.7653	58.2064	39.8977	51.7895	72.4655	60.5399	78.1436	52.7604	51.5124	39.0424	73.1357	77.0689	65.0114	GeneID:66117,Genbank:NM_025363.3,MGI:MGI:1913367	RIKEN cDNA 1110001J03 gene		GO:0050995,GO:0061469,GO:0003674,GO:0005739	negative regulation of lipid catabolic process|regulation of type B pancreatic cell proliferation|molecular_function|mitochondrion
1110004E09Rik	18.0877	24.1218	21.6518	13.7693	13.0633	13.0352	12.4504	14.0803	11.0958	14.2535	9.83781	10.986	19.4397	20.3812	18.345	13.9721	13.8189	13.8886	14.9146	15.8868	19.7802	18.7474	17.4495	17.72	18.7505	16.1029	19.883	16.7302	16.0294	13.9188	19.0028	21.2931	17.906	GeneID:68001,Genbank:NM_026502.2,MGI:MGI:1915251	RIKEN cDNA 1110004E09 gene		GO:0005829,GO:0005856,GO:0005929,GO:0042995,GO:0048858,GO:0060271,GO:0003352,GO:0003674,GO:0005737	cytosol|cytoskeleton|cilium|cell projection|cell projection morphogenesis|cilium assembly|regulation of cilium movement|molecular_function|cytoplasm
1110004F10Rik	84.5599	92.7637	82.9436	62.6331	61.7855	66.3047	65.9822	68.5944	70.0108	50.421	48.2052	52.9894	114.362	101.439	103.979	68.5365	73.9794	68.285	57.4493	55.6586	66.3963	115.095	109.393	106.416	86.5425	85.4688	83.2213	100.138	101.117	83.3318	78.0246	87.922	81.1097	GeneID:56372,Genbank:NM_019772.2,MGI:MGI:1929274	RIKEN cDNA 1110004F10 gene		GO:0003674,GO:0005575,GO:0008150	molecular_function|cellular_component|biological_process
1110008F13Rik	99.819	76.9367	79.3932	38.8691	38.7506	40.2205	58.7755	57.822	52.2612	45.7832	33.5068	37.5875	75.8555	62.6475	69.2826	44.6483	51.0591	44.023	64.2407	63.5172	65.763	68.3169	63.6556	68.5786	50.6245	39.7744	47.2078	64.5781	56.5566	48.2598	61.3166	52.8154	48.3005	GeneID:67388,Genbank:NM_026124.3,MGI:MGI:1914638	RIKEN cDNA 1110008F13 gene		GO:0003674,GO:0005739,GO:0008150	molecular_function|mitochondrion|biological_process
1110008L16Rik	2.82791	3.73805	2.9335	1.88726	2.25748	2.34051	2.77312	2.61845	2.84847	2.37622	1.66847	1.58235	3.50846	4.02975	3.42241	2.44316	3.37262	2.98015	1.50445	1.80897	2.09441	2.59623	3.39688	2.47083	2.18292	2.19944	1.71061	2.18398	2.20604	2.80124	2.72091	2.20588	2.1283	GeneID:66132,Genbank:NM_025373.1,MGI:MGI:1913382	RIKEN cDNA 1110008L16 gene		GO:0004526,GO:0005634,GO:0005739,GO:0008033,GO:0016787,GO:0030678,GO:0042645,GO:0046872,GO:0097745,GO:0001682,GO:0004518	ribonuclease P activity|nucleus|mitochondrion|tRNA processing|hydrolase activity|mitochondrial ribonuclease P complex|mitochondrial nucleoid|metal ion binding|mitochondrial tRNA 5'-end processing|tRNA 5'-leader removal|nuclease activity
1110008P14Rik	32.5122	35.2405	25.4301	14.5913	13.7122	16.6955	20.8661	19.8605	20.0611	27.1484	12.5144	15.3002	28.8919	28.1378	26.7384	21.5496	23.0377	20.6227	23.1011	29.9614	28.0746	36.7164	29.5456	37.9965	24.7875	17.4762	21.2715	28.9966	39.0734	20.8308	34.1093	27.6524	27.7455	GeneID:73737,Genbank:NM_198001.2,MGI:MGI:1920987	RIKEN cDNA 1110008P14 gene		GO:0003674,GO:0005575,GO:0008150	molecular_function|cellular_component|biological_process
1110012L19Rik	13.0972	21.8098	22.4644	34.9897	33.2352	36.272	26.6687	24.8369	23.7388	44.8083	34.0663	35.1965	41.9742	30.4272	31.4822	32.8776	35.2	35.6566	34.8718	47.8676	40.9788	41.8888	41.8361	40.6021	58.5684	45.2963	48.5859	51.0424	45.586	37.3584	46.0339	55.2657	50.0456	GeneID:68618,Genbank:NM_026787.2,MGI:MGI:1915868	RIKEN cDNA 1110012L19 gene		GO:0003674,GO:0005575,GO:0008150	molecular_function|cellular_component|biological_process
1110017D15Rik	0.0241201	0.178435	0.0854109	0.0242946	0.0951068	0.253855	0.122784	0.0463741	0.221376	0	0.0662753	0.0628543	0.0505464	0.316268	0.189377	0	0.0245491	0.13195	0	0	0	0.206913	0.25465	0.450121	0.149256	0.223744	0.200271	0.135956	0.204467	0.0656377	0.193283	0.0997329	0.102919	GeneID:73721,Genbank:XM_006538307.3,MGI:MGI:1920971	RIKEN cDNA 1110017D15 gene		GO:0005856,GO:0007283,GO:0030154,GO:0034622,GO:0043014,GO:0048471,GO:0002177,GO:0005634,GO:0005737	cytoskeleton|spermatogenesis|cell differentiation|cellular protein-containing complex assembly|alpha-tubulin binding|perinuclear region of cytoplasm|manchette|nucleus|cytoplasm
1110025L11Rik	0	0	0	0	0	0	0	0	0	0	0	0	0	0	0	0	0	0	0	0	0	0	0	0	0	0	0	0.0855253	0.085749	0	0	0	0	GeneID:68637,Genbank:NM_001276278.1,MGI:MGI:1915887	RIKEN cDNA 1110025L11 gene		GO:0003674,GO:0005575,GO:0008150	molecular_function|cellular_component|biological_process
1110032A03Rik	3.45136	6.15159	4.08439	10.3389	11.1586	10.0093	6.59072	7.49525	6.09098	9.28067	8.91011	9.18027	6.8767	7.72115	6.5639	9.61208	10.8113	9.29367	10.3548	10.7548	14.2722	8.64184	6.59077	8.69431	16.2115	14.3029	14.0872	8.63501	9.21342	6.73184	19.2432	17.0806	16.787	GeneID:68721,Genbank:NM_023483.3,MGI:MGI:1915971	RIKEN cDNA 1110032A03 gene		GO:0008150,GO:0003674,GO:0005634,GO:0005654	biological_process|molecular_function|nucleus|nucleoplasm
1110032F04Rik	0.188788	0.44614	0.0371395	0.0422564	0.0620334	0.0602098	0.384411	0.544455	0.470611	0.0195444	0	0	0.0659378	0.15717	0.185282	0.0208026	0.0213495	0	0	0	0	0.939712	0.483187	0.267838	0.0216338	0	0.0217711	0.236472	0.434666	0.304442	0.024013	0.0216836	0	GeneID:68725,Genbank:NM_001167996.1,MGI:MGI:1915975	RIKEN cDNA 1110032F04 gene		GO:0016020,GO:0016021,GO:0003674,GO:0005575,GO:0008150	membrane|integral component of membrane|molecular_function|cellular_component|biological_process
1110034G24Rik	1.1392	1.18169	1.87668	1.76606	2.13854	1.77238	2.3499	1.50461	2.13153	1.52292	0.889158	1.14443	1.69188	1.54013	1.18609	2.15145	2.05678	1.94006	1.62567	1.58623	0.987071	1.0103	1.28353	1.10918	2.51326	2.1135	3.3106	1.66579	1.15698	1.52758	3.15255	2.77505	2.91654	GeneID:73747,Genbank:XM_011239801.2,MGI:MGI:1920997	RIKEN cDNA 1110034G24 gene		GO:0003674,GO:0005575,GO:0008150	molecular_function|cellular_component|biological_process
1110037F02Rik	8.50175	7.08964	8.66199	7.75282	7.71475	7.75668	8.79477	8.04883	8.39128	3.4656	4.92934	5.11008	5.91759	6.75403	6.35474	6.07505	5.97983	5.19907	3.73009	4.8832	4.51644	5.781	6.41858	5.74088	4.24317	4.67084	5.19189	5.72628	5.51247	5.49473	4.0581	5.02977	4.20257	GeneID:66185,Genbank:XM_006538160.3,MGI:MGI:1913435	RIKEN cDNA 1110037F02 gene		GO:0006397,GO:0008380,GO:0016604,GO:0016607,GO:0036396,GO:0080009,GO:0005634,GO:0005654,GO:0005829	mRNA processing|RNA splicing|nuclear body|nuclear speck|RNA N6-methyladenosine methyltransferase complex|mRNA methylation|nucleus|nucleoplasm|cytosol
1110038F14Rik	27.3259	35.9256	28.9667	11.1574	11.9894	12.1868	20.7355	19.3641	17.384	14.6933	7.92359	8.18009	36.4928	33.5461	34.3689	18.2351	14.8482	16.4507	13.9304	13.1656	15.6292	26.2589	25.4916	24.8013	19.8527	17.5371	20.8402	20.3628	22.3705	19.8645	18.3451	17.5885	18.1844	GeneID:117171,Genbank:XM_006520348.2,MGI:MGI:2152337	RIKEN cDNA 1110038F14 gene		GO:0003674,GO:0005575,GO:0008150	molecular_function|cellular_component|biological_process
1110051M20Rik	5.11505	5.90635	5.74883	5.15207	4.96331	5.14083	5.28011	4.87443	4.3	6.34896	5.27155	6.03488	5.47144	4.83236	4.92402	6.61651	6.93535	6.34587	7.52328	7.19678	8.17363	4.39215	4.70442	5.0764	8.98185	8.18774	9.27893	4.82197	5.07757	4.45425	8.44214	8.50597	8.68281	GeneID:228356,Genbank:NM_001311144.1,MGI:MGI:1915079	RIKEN cDNA 1110051M20 gene		GO:0003674,GO:0008150	molecular_function|biological_process
1110059E24Rik	20.0707	18.3147	13.812	14.113	11.9456	13.3336	12.5689	15.4354	14.8295	6.80981	7.87343	7.33544	19.0859	17.9113	17.9511	11.0788	14.3379	13.2172	10.346	8.77852	7.83707	19.6359	17.4825	17.8907	13.7867	12.7633	13.5598	16.2937	16.1223	12.9847	17.0371	15.8149	13.8156	GeneID:66206,Genbank:NM_025423.2,MGI:MGI:1913456	RIKEN cDNA 1110059E24 gene		GO:0003674,GO:0005575,GO:0008150	molecular_function|cellular_component|biological_process
1110059G10Rik	5.66355	8.30218	5.54077	5.00767	4.5837	5.06473	5.20913	5.2898	5.11928	5.06703	3.52205	3.60579	8.29454	7.38398	8.00593	5.37726	6.66496	5.35156	5.17586	4.86816	5.34921	8.86419	8.23086	7.71193	7.64976	5.43939	6.27889	6.89251	7.45611	5.82334	6.1703	6.91893	6.41911	GeneID:66202,Genbank:NM_025419.4,MGI:MGI:1913452	RIKEN cDNA 1110059G10 gene		GO:0003674,GO:0005575,GO:0008150	molecular_function|cellular_component|biological_process
1110065P20Rik	51.0255	62.8186	52.1954	26.1277	24.9089	28.0308	25.3532	23.9391	22.0339	45.7792	22.5288	27.6219	78.0229	69.9127	70.6839	28.1462	29.3832	31.0524	46.212	35.8547	44.502	95.5837	81.7198	86.026	42.9305	37.4307	45.2935	98.7945	85.6005	73.2477	56.7352	54.3861	51.7613	GeneID:68920,Genbank:NM_001142727.1,MGI:MGI:1916170	RIKEN cDNA 1110065P20 gene		GO:0003674,GO:0005575,GO:0008150	molecular_function|cellular_component|biological_process
1190002N15Rik	7.85831	8.05168	7.23546	4.56433	4.56149	4.3881	6.82976	6.83048	7.45533	3.50785	3.88714	3.18704	8.40614	8.15498	9.84871	4.37178	4.5146	4.1791	4.30195	2.51084	2.88572	9.77383	9.31614	9.53368	5.06889	4.7694	3.36756	7.67818	8.43327	7.58773	2.99341	4.85413	3.89929	GeneID:68861,Genbank:NM_001033145.2,MGI:MGI:1916111	RIKEN cDNA 1190002N15 gene		GO:0005615,GO:0005794,GO:0009966,GO:0014066,GO:0030126,GO:0030137,GO:0031410,GO:0048199,GO:0000139,GO:0060038,GO:0003674,GO:0005576	extracellular space|Golgi apparatus|regulation of signal transduction|regulation of phosphatidylinositol 3-kinase signaling|COPI vesicle coat|COPI-coated vesicle|cytoplasmic vesicle|vesicle targeting, to, from or within Golgi|Golgi membrane|cardiac muscle cell proliferation|molecular_function|extracellular region
1190003K10Rik	0.0794086	0.0367155	0	0	0	0	0	0	0	0	0	0	0	0	0	0	0	0	0	0	0	0	0	0	0	0	0	0	0	0	0	0	0	GeneID:68880,Genbank:NM_001195435.1,MGI:MGI:1916130	RIKEN cDNA 1190003K10 gene		GO:0003674,GO:0005575,GO:0008150	molecular_function|cellular_component|biological_process
1190005I06Rik	0.0736747	0.272515	0	0.0742078	0	0.140982	0.0750085	0	0	0.27458	0.269917	0.191988	0.154394	0	0	0	0.0749852	0.725474	0	0.205767	0.0705882	0	0.141423	0	0.0759835	0.379681	0.0764659	0.207638	0.208181	0.06683	0	0.304634	0.157183	GeneID:68918,Genbank:NM_197988.1,MGI:MGI:1916168	RIKEN cDNA 1190005I06 gene		GO:0003674,GO:0005575,GO:0008150	molecular_function|cellular_component|biological_process
1190007I07Rik	5.71136	8.62412	7.48812	4.66041	4.20473	6.7788	6.4772	3.75296	5.16083	6.60131	4.5027	4.01909	5.30264	7.51596	7.0953	5.23385	4.70923	4.66687	5.99958	5.78825	7.61938	5.30602	5.75921	5.25463	8.8728	5.73765	10.805	6.99547	6.40091	7.41045	9.60034	7.6975	7.94341	GeneID:544717,Genbank:NM_001135569.1,MGI:MGI:3698433	RIKEN cDNA 1190007I07 gene		GO:0008150,GO:0003674,GO:0005575,GO:0005576	biological_process|molecular_function|cellular_component|extracellular region
1300017J02Rik	0.165881	0.241048	0.0839138	0.310294	0.280319	0.408118	0	0.136684	0.0241661	0.0441591	0.0217045	0	0.297962	0.0665838	0.1628	0	0.0723564	0	0.0441923	0.0220615	0.0908182	0.135524	0.0454884	0.069826	0.0244399	0	0.196761	0.178097	0.111601	0.171966	0	0.0734886	0.0505575	GeneID:71775,Genbank:XM_006511835.3,MGI:MGI:1919025	RIKEN cDNA 1300017J02 gene		GO:0005575,GO:0005576,GO:0005615,GO:0005785,GO:0043086,GO:0004857,GO:0005047,GO:0005506	cellular_component|extracellular region|extracellular space|signal recognition particle receptor complex|negative regulation of catalytic activity|enzyme inhibitor activity|signal recognition particle binding|iron ion binding	mmu04066,mmu04216,mmu04978	HIF-1 signaling pathway|Ferroptosis|Mineral absorption
1500009L16Rik	20.6322	18.3632	17.7167	4.56179	3.81585	4.66662	6.97563	6.4377	7.06609	1.69515	2.05635	1.58034	12.452	11.5291	12.4609	6.71802	5.31874	5.20936	5.08926	3.71186	3.82005	10.1096	8.17359	9.08685	4.43141	4.14936	4.62025	5.4184	5.90655	5.37233	3.76663	5.16187	3.09697	GeneID:69784,Genbank:XM_011243557.2,MGI:MGI:1917034	RIKEN cDNA 1500009L16 gene		GO:0003674,GO:0005575,GO:0008150	molecular_function|cellular_component|biological_process
1500015O10Rik	154.924	124.678	105.45	14.9666	15.2478	14.5665	13.7641	13.5818	13.2279	6.58189	5.35457	3.49125	55.5778	48.1385	61.1414	4.28791	4.27669	4.79728	9.7667	7.54031	12.5445	39.3547	34.5431	34.1535	2.26102	1.25534	3.16025	13.387	16.0606	9.83275	3.27654	2.14033	1.3642	GeneID:78896,Genbank:NM_024283.3,MGI:MGI:1926146	RIKEN cDNA 1500015O10 gene		GO:0005615,GO:0031045,GO:0031145,GO:0031410,GO:0070314,GO:0090398,GO:0003674,GO:0005576	extracellular space|dense core granule|anaphase-promoting complex-dependent catabolic process|cytoplasmic vesicle|G1 to G0 transition|cellular senescence|molecular_function|extracellular region
1520401A03Rik	0.023264	0.053782	0	0.0468647	0.0343993	0	0	0.0223641	0	0	0	0	0.0731287	0.0762608	0.0228319	0	0.0236778	0	0	0	0	0.0221743	0.0446568	0.102824	0.0839757	0	0	0.0109275	0.0438244	0.0527568	0.0932113	0.0240483	0.086858	GeneID:320309,Genbank:XM_017317755.1,MGI:MGI:2443785	RIKEN cDNA 1520401A03 gene		GO:0003674,GO:0005575,GO:0008150	molecular_function|cellular_component|biological_process
1600002H07Rik	4.75103	4.39339	5.36489	2.33953	1.72765	2.02031	3.43967	2.51706	3.05775	1.31817	0.94766	1.55905	4.02678	5.2606	4.91147	2.34535	2.32106	2.19477	2.06734	0.963245	2.06357	4.30709	5.00581	4.16868	2.7875	2.41578	2.71754	3.63014	4.09707	4.50118	2.6348	2.05179	2.65793	GeneID:72016,Genbank:NM_028056.1,MGI:MGI:1919266	RIKEN cDNA 1600002H07 gene		GO:0003674,GO:0005575,GO:0008150	molecular_function|cellular_component|biological_process
1600002K03Rik	8.30679	6.99016	6.6919	6.19151	9.08928	8.74259	10.656	9.18329	7.96287	4.10205	2.58681	2.66975	8.878	8.16905	4.97303	5.51942	9.3	11.3607	9.99174	10.5947	9.07303	8.947	8.21189	7.34299	19.019	19.264	20.433	5.93081	7.35466	6.1034	23.1076	15.8856	20.5579	GeneID:69770,Genbank:NM_027207.2,MGI:MGI:1917020	RIKEN cDNA 1600002K03 gene		GO:0008150,GO:0016020,GO:0016021,GO:0003674,GO:0005576,GO:0005737	biological_process|membrane|integral component of membrane|molecular_function|extracellular region|cytoplasm
1600012H06Rik	7.31927	7.14379	7.37355	5.97749	5.56269	5.48881	6.77338	6.40559	6.23245	4.44293	4.22443	5.17301	7.58191	7.23544	8.05187	5.6995	6.31562	6.88035	4.53364	4.1582	3.99012	6.08329	6.67515	5.63458	5.35814	4.79678	5.32732	6.28913	6.01138	6.37484	4.45759	4.54176	5.1089	GeneID:67912,Genbank:NM_001083882.1,MGI:MGI:1915162	RIKEN cDNA 1600012H06 gene		GO:0008150,GO:0003674,GO:0005576,GO:0006915	biological_process|molecular_function|extracellular region|apoptotic process
1600014C10Rik	3.19483	2.93986	3.39671	6.64097	6.59202	7.6569	6.01106	6.12744	5.76545	6.4058	4.97736	5.00612	1.78865	2.81623	1.85978	6.29011	5.27598	5.14044	6.71728	7.23162	6.37706	1.55245	1.32273	1.84585	5.23315	4.29368	4.77875	1.38297	2.25689	1.77575	4.23102	5.18045	3.49157	GeneID:72244,Genbank:NM_001085385.1,MGI:MGI:1919494	RIKEN cDNA 1600014C10 gene		GO:0005739,GO:0005783,GO:0006914,GO:0006915,GO:0006979,GO:0016020,GO:0016021,GO:0031966,GO:0051560,GO:0003674,GO:0005623,GO:0005737	mitochondrion|endoplasmic reticulum|autophagy|apoptotic process|response to oxidative stress|membrane|integral component of membrane|mitochondrial membrane|mitochondrial calcium ion homeostasis|molecular_function|cell|cytoplasm
1600014C23Rik	0.0915012	0.169227	0.567021	0	0	0	0	0	0	0	0	0	0	0	0	0	0	0	0	0	0	0	0	0.0898719	0	0	0	0.0859595	0	0	0	0	0	GeneID:72240,Genbank:XM_006524968.2,MGI:MGI:1919490	RIKEN cDNA 1600014C23 gene		GO:0003674,GO:0005575,GO:0008150	molecular_function|cellular_component|biological_process
1600015I10Rik	0	0.0402629	0	0	0	0	0	0.0627843	0	0	0	0	0.022811	0.0407795	0	0	0.0221575	0.023819	0	0	0	0	0	0	0	0	0	0	0	0	0	0	0	GeneID:69761,Genbank:NM_001081273.2,MGI:MGI:1917011	RIKEN cDNA 1600015I10 gene		GO:0003674,GO:0005575,GO:0008150	molecular_function|cellular_component|biological_process
1700001C02Rik	0	0	0	0	0	0	0	0	0	0	0	0	0	0	0	0	0	0	0	0	0	0	0	0	0.0552197	0	0	0.0502991	0.100861	0.0485676	0	0	0	GeneID:75434,Genbank:XM_017321128.1,MGI:MGI:1922684	RIKEN cDNA 1700001C02 gene		GO:0003674,GO:0008150	molecular_function|biological_process
1700001C19Rik	0	0.0223643	0.04282	0	0	0.0231397	0.0492453	0.0929971	0	0	0	0.063023	0	0	0	0	0.024615	0.0793826	0.0451014	0	0	0.023052	0	0	0	0	0	0	0.0227795	0.0438759	0.138429	0	0	GeneID:75462,Genbank:NM_029296.2,MGI:MGI:1922712	RIKEN cDNA 1700001C19 gene		GO:0003674,GO:0005575,GO:0008150	molecular_function|cellular_component|biological_process
1700001F09Rik	0	0	0	0	0	0	0	0	0	0	0	0	0	0	0	0	0	0	0	0	0	0	0	0	0	0	0	0	0	0	0	0	0	GeneID:71826,Genbank:NM_027940.2,MGI:MGI:1919076	RIKEN cDNA 1700001F09 gene		GO:0003674,GO:0008150	molecular_function|biological_process
1700001J03Rik	0	0.321379	0.123066	0.70011	0.548148	0.199513	0	0.0668193	0.0708832	0.0647629	0.254652	0	0.509817	0.325502	0.341085	0.206796	0.636699	0.380247	0	0	0	0.463765	1.26754	1.09233	0.860234	0.644774	0.577131	0.39179	0.196407	0.504404	0.636562	0.431108	0.148293	GeneID:69282,Genbank:NM_001008547.1,MGI:MGI:1916532	RIKEN cDNA 1700001J03 gene		GO:0003674,GO:0005575,GO:0008150	molecular_function|cellular_component|biological_process
1700001K19Rik	0	0	0	0.0376164	0	0	0	0	0	0	0	0	0	0	0	0	0	0	0	0	0	0	0	0	0	0	0	0	0	0	0	0	0	GeneID:66323,Genbank:NM_025488.2,MGI:MGI:1913573	RIKEN cDNA 1700001K19 gene		GO:0003674,GO:0005575,GO:0008150	molecular_function|cellular_component|biological_process
1700001L19Rik	0.02991	0.331902	0	0.42177	0.294842	0.400644	0.456772	0.230024	0.366021	0.58523	0.273948	0.129904	0.12536	0.140067	0.117418	0.326283	0.517514	0.294523	0.502003	0.0835359	0.687767	0.313599	0.172242	0.0881322	0.709487	0.647389	0.838164	0.252886	0.507095	0.0542624	1.30111	1.05122	0.701933	GeneID:69315,Genbank:NM_027035.1,MGI:MGI:1916565	RIKEN cDNA 1700001L19 gene		GO:0003674,GO:0005575,GO:0008150	molecular_function|cellular_component|biological_process
1700001O22Rik	3.09079	2.44982	3.00362	0.210665	0.0687246	0.0444695	0.567834	0.134041	0.236988	0.129915	0	0.100931	0.852251	0.957678	0.912297	0.230464	0.0946096	0.254261	0	1.47117	0.378513	0.841719	0.825262	1.34669	0.479346	0.0239524	0.554747	0.436631	0.590994	0.400521	0.0266032	0.240225	0.396639	GeneID:73598,Genbank:XM_011239200.2,MGI:MGI:1923631	RIKEN cDNA 1700001O22 gene		GO:0003674,GO:0005575,GO:0008150	molecular_function|cellular_component|biological_process
1700001P01Rik	0.0866622	0	0.153438	0.0872893	0	0.829171	0.441156	0.0833099	0.353507	0.322984	1.03187	1.50555	0	0.649335	0.340211	0.171888	0.176407	0.663726	0	0	0	0.743426	0.499061	0.0851191	0.178756	0.267967	0.629618	0.407068	1.87741	0.707499	0.297623	0.179168	0.277337	GeneID:72215,Genbank:NM_028156.2,MGI:MGI:1919465	RIKEN cDNA 1700001P01 gene		GO:0003674,GO:0005575,GO:0008150	molecular_function|cellular_component|biological_process
1700003E16Rik	0.29017	0.146361	0.0233526	0.770531	1.01414	0.656218	0.698274	0.278946	0.860833	1.67132	1.06308	1.48939	0.165842	0.0741192	0.233003	1.04642	0.751754	0.923574	1.72177	1.98921	1.79446	0.377153	0.354455	0.699554	1.36029	1.63133	2.19028	0.297378	0.323002	0.382855	1.57029	1.36342	2.02605	GeneID:71837,Genbank:NM_027948.1,MGI:MGI:1919087	RIKEN cDNA 1700003E16 gene		GO:0003674,GO:0005575,GO:0008150	molecular_function|cellular_component|biological_process
1700003F12Rik	1.18774	2.00284	0.680363	0.140746	0.137745	0.267392	0.142264	1.1418	0.356247	0	0	0	1.0249	0.719805	0.685696	0.415729	0.42666	0.458655	0	0	0	1.1987	1.27409	1.44109	0.21617	0.144024	0	0.984536	0.658074	1.14077	0.399907	0.216668	0.22359	GeneID:75480,Genbank:NM_029305.2,MGI:MGI:1922730	RIKEN cDNA 1700003F12 gene		GO:0003674,GO:0005575,GO:0008150	molecular_function|cellular_component|biological_process
1700006A11Rik	0	0	0	0	0	0	0	0	0	0	0	0	0	0	0	0	0	0	0	0	0	0	0	0	0	0	0	0	0	0	0	0	0	GeneID:71824,Genbank:XM_006502121.1,MGI:MGI:1919074	RIKEN cDNA 1700006A11 gene		GO:0008150,GO:0003674,GO:0005096,GO:0005575	biological_process|molecular_function|GTPase activator activity|cellular_component
1700006E09Rik	0	0	0	0	0	0	0	0	0	0	0	0	0	0	0	0	0	0	0	0	0	0	0	0	0	0	0	0.0727823	0	0	0	0	0	GeneID:75437,Genbank:NM_029287.1,MGI:MGI:1922687	RIKEN cDNA 1700006E09 gene		GO:0003674,GO:0005575,GO:0008150	molecular_function|cellular_component|biological_process
1700007B14Rik	0.0250126	0.0231297	0	0	0	0	0.0254654	0.0961802	0.10203	0	0.160365	0.0434534	0.131042	0.046853	0	0	0	0	0.0233226	0.23286	0.167753	0.0715229	0	0.0491344	0.0257964	0.0515607	0	0.0469954	0	0.0453777	0	0	1.36077	GeneID:71831,Genbank:NM_001164235.1,MGI:MGI:1919081	RIKEN cDNA 1700007B14 gene		GO:0003674,GO:0005575,GO:0008150	molecular_function|cellular_component|biological_process
1700007G11Rik	0.207829	0.269059	0.0367969	0.0418667	0.0409742	0.0397696	0.380865	0.639328	0.169553	0	0	0	0.130659	0.428231	0.285557	0.0412214	0.549968	0.0454777	0	0	0.477895	0.118857	0.398942	0.204129	0.128605	0.128525	0.0431406	0.156194	0.117452	0.0377043	0.190332	0	0	GeneID:75784,Genbank:XM_006535280.3,MGI:MGI:1916571	RIKEN cDNA 1700007G11 gene		GO:0003674,GO:0005575,GO:0008150	molecular_function|cellular_component|biological_process
1700007K09Rik	0	0.113265	0	0.0616858	0.120742	0	0.187054	0.176621	0	0	0	0.212789	0.192511	0.344155	0.781367	0.12147	0	0	0	0	0	0.700487	0.646575	0.360913	0	0	0	0.460268	0.346104	0.222212	0.42065	0	0	GeneID:69318,Genbank:XM_006508181.2,MGI:MGI:1916568	RIKEN cDNA 1700007K09 gene		GO:0008150,GO:0003674,GO:0005575,GO:0005576	biological_process|molecular_function|cellular_component|extracellular region
1700007K13Rik	0	0.621971	0.238173	0.135494	0.0663027	0.193061	0.616301	0.323292	0.137182	0.43868	0.492833	0.642667	0.704758	0.566956	1.58426	0.200108	0.342283	0.588721	0.501725	0.375704	0.708867	0.128219	1.09744	0.726688	0	0.346624	0.139617	1.01099	1.33039	0.488092	0.230991	0.417166	0.143498	GeneID:69327,Genbank:NM_027040.1,MGI:MGI:1916577	RIKEN cDNA 1700007K13 gene		GO:0003674,GO:0005575,GO:0008150	molecular_function|cellular_component|biological_process
1700008O03Rik	0.274922	0.686414	0.535435	0.138456	0.271009	0.289346	0.11196	0.42286	0.476615	0.486693	0.276984	0.167164	0.460905	0.952709	0.566614	0.163586	0.279813	0.300795	0.692136	1.04937	0	0.576498	0.659663	0.810081	0.425307	0.566722	0.399473	0.568198	0.750947	0.573576	0.440609	0.710477	0.498558	GeneID:69349,Genbank:XM_011250899.2,MGI:MGI:1916599	RIKEN cDNA 1700008O03 gene		GO:0003674,GO:0005575,GO:0008150	molecular_function|cellular_component|biological_process
1700008P02Rik	0	0	0	0	0	0	0	0	0	0	0	0	0	0	0	0	0	0	0	0	0	0	0	0	0	0	0	0	0	0	0	0	0	GeneID:69347,Genbank:NM_027048.1,MGI:MGI:1916597	RIKEN cDNA 1700008P02 gene		GO:0003674,GO:0005575,GO:0008150	molecular_function|cellular_component|biological_process
1700009N14Rik	0.0427826	0.118686	0.037874	0	0	0	0	0	0	0	0	0	0.179312	0	0	0	0	0	0	0	0	0	0.041062	0.0420208	0	0	0	0	0.0402966	0	0	0	0	GeneID:75471,Genbank:NM_001081095.1,MGI:MGI:1922721	RIKEN cDNA 1700009N14 gene		GO:0005737,GO:0006606,GO:0019904,GO:0000054,GO:0003924,GO:0005634	cytoplasm|protein import into nucleus|protein domain specific binding|ribosomal subunit export from nucleus|GTPase activity|nucleus	mmu03013,mmu03008,mmu05166,mmu05169	RNA transport|Ribosome biogenesis in eukaryotes|HTLV-I infection|Epstein-Barr virus infection
1700010B08Rik	0	0	0	0	0	0	0	0	0	0	0	0	0	0	0.0592331	0.179561	0	0	0	0	0	0	0	0	0	0	0	0	0	0	0	0	0	GeneID:75485,Genbank:NM_029308.1,MGI:MGI:1922735	RIKEN cDNA 1700010B08 gene		GO:0003674,GO:0005575,GO:0008150	molecular_function|cellular_component|biological_process
1700010D01Rik	0	0	0	0	0	0	0	0	0	0	0	0	0	0	0	0	0	0	0	0	0	0	0	0	0	0	0	0	0	0	0	0	0	GeneID:76386,Genbank:NM_029590.3,MGI:MGI:1923636	RIKEN cDNA 1700010D01 gene		GO:0003674,GO:0005575,GO:0008150	molecular_function|cellular_component|biological_process
1700010I14Rik	0.657735	0.581779	0.759484	0.316845	0.366471	0.465143	0.349378	0.3024	0.174978	0.373029	0.392885	0.447127	1.55814	1.55346	1.15071	0.709004	0.34927	0.375461	1.14659	0.239608	0.219193	0.354349	0.384258	0.477495	0.294933	0.648449	0.652973	0.510438	0.59258	0.285344	0.785688	0.177367	0.213539	GeneID:66931,Genbank:XM_006523342.1,MGI:MGI:1914181	RIKEN cDNA 1700010I14 gene		GO:0003674,GO:0005575,GO:0008150	molecular_function|cellular_component|biological_process
1700011E24Rik	0	0.0312736	0	0.0510962	0	0.0161789	0.0172158	0.0325112	0	0.0157553	0.0309754	0	0.0531543	0.110862	0	0	0	0	0	0	0	0.0161176	0	0	0.0348792	0	0.0175503	0	0	0.0613549	0	0.0699191	0	GeneID:75467,Genbank:XM_006525072.3,MGI:MGI:1922717	RIKEN cDNA 1700011E24 gene		GO:0005634,GO:0005737,GO:0006325,GO:0007275,GO:0042393,GO:0042585,GO:0044727,GO:0090116,GO:1901537,GO:0001939,GO:0001940,GO:0003682	nucleus|cytoplasm|chromatin organization|multicellular organism development|histone binding|germinal vesicle|DNA demethylation of male pronucleus|C-5 methylation of cytosine|positive regulation of DNA demethylation|female pronucleus|male pronucleus|chromatin binding
1700011H14Rik	0	0	0	0	0	0	0	0	0	0	0	0	0	0	0	0	0	0	0	0	0	0	0	0	0	0	0	0	0	0	0	0	0	GeneID:67082,Genbank:XM_011245156.2,MGI:MGI:1914332	RIKEN cDNA 1700011H14 gene		GO:0003674,GO:0005575,GO:0008150	molecular_function|cellular_component|biological_process
1700011I03Rik	0.0503044	0.0465177	0.178131	0.405347	0.694236	0.770088	0.153645	0	0.205199	0.0468702	0.0921484	0	0.0527093	0	0.0493701	0.149662	0.307195	0.220154	0.562866	0	0	0.143844	0	0.0494087	0.62257	0.155545	0	0.0472577	0.236907	0.0912619	0.921386	0.572003	0.321969	GeneID:75444,Genbank:NM_001311063.1,MGI:MGI:1922694	RIKEN cDNA 1700011I03 gene		GO:0003674,GO:0005575,GO:0008150	molecular_function|cellular_component|biological_process
1700011L22Rik	0	0	0	0.0445733	0.130869	0.0423406	0.135163	0.0850825	0.0451286	0	0	0	0.0463687	0	0.0434311	0.219431	0	0.0484177	0	0	0	0.210901	0.0424733	0.0869301	0.228199	0.136834	0.0459296	0	0.125045	0.200709	0.151978	0.0457449	0.0944127	GeneID:67687,Genbank:XM_006531314.1,MGI:MGI:1914937	RIKEN cDNA 1700011L22 gene		GO:0003674,GO:0005575,GO:0008150	molecular_function|cellular_component|biological_process
1700012A03Rik	0	0	0	0	0	0	0	0	0	0	0	0	0	0	0	0	0	0	0	0	0	0	0	0	0	0	0	0	0	0	0	0	0	GeneID:76382,Genbank:NM_029587.2,MGI:MGI:1923632	RIKEN cDNA 1700012A03 gene		GO:0003674,GO:0005575,GO:0008150	molecular_function|cellular_component|biological_process
1700012B07Rik	0	0	0	0	0.034887	0	0	0	0	0	0	0	0.111248	0	0	0.0350975	0	0	0	0	0	0	0	0	0.0729998	0	0.0367317	0	0.0333344	0	0	0	0	GeneID:69324,Genbank:XM_006534114.3,MGI:MGI:1916574	RIKEN cDNA 1700012B07 gene		GO:0003674,GO:0005575,GO:0008150	molecular_function|cellular_component|biological_process
1700012B09Rik	0	0	0	0	0	0	0	0.0755602	0.0801557	0	0	0	0	0	0	0	0	0.257993	0	0	0	0.0749189	0	0	0	0	0	0	0	0	0	0	0	GeneID:69325,Genbank:NM_029306.3,MGI:MGI:1916575	RIKEN cDNA 1700012B09 gene		GO:0003674,GO:0008150,GO:0097546	molecular_function|biological_process|ciliary base
1700012L04Rik	0.103004	0	0	0	0	0	0	0	0	0	0	0	0	0	0	0	0	0	0	0	0	0	0	0	0	0	0	0	0	0	0	0	0	GeneID:76383,Genbank:NM_029588.3,MGI:MGI:1923633	RIKEN cDNA 1700012L04 gene		GO:0006342,GO:0000790,GO:0003677,GO:0006325	chromatin silencing|nuclear chromatin|DNA binding|chromatin organization
1700012P22Rik	0	0	0	0	0	0	0	0	0	0	0	0	0	0	0	0	0	0	0	0	0	0	0	0	0	0	0	0	0	0	0	0	0	GeneID:69364,Genbank:XM_006539154.2,MGI:MGI:1916614	RIKEN cDNA 1700012P22 gene		GO:0003674,GO:0005575,GO:0008150	molecular_function|cellular_component|biological_process
1700013D24Rik	0	0.18694	0	0	0	0	0	0	0	0	0	0	0.105911	0	0	0	0	0	0	0	0	0	0	0	0	0	0	0	0	0	0	0	0.107825	GeneID:76921,Genbank:NM_001177502.1,MGI:MGI:1924171	RIKEN cDNA 1700013D24 gene		GO:0003674,GO:0005575,GO:0008150	molecular_function|cellular_component|biological_process
1700013F07Rik	0	0.0844705	0.161732	0	0.180092	0	0	0	0	0	0.0836651	0.0793465	0.0957137	0	0	0	0	0	0	0.340164	0	0.0870679	0.175346	0	0	0.564903	0	0	0.0860387	0	0	0	0.194886	GeneID:75504,Genbank:NM_029314.1,MGI:MGI:1922754	RIKEN cDNA 1700013F07 gene		GO:0003674,GO:0005575,GO:0008150	molecular_function|cellular_component|biological_process
1700013G24Rik	0	0	0	0	0	0	0	0	0	0	0	0	0	0	0.102457	0	0.0531266	0	0	0	0	0	0	0	0	0	0.0541756	0	0	0.142046	0	0	0	GeneID:69380,Genbank:NM_027063.2,MGI:MGI:1916630	RIKEN cDNA 1700013G24 gene		GO:0003674,GO:0005575,GO:0008150	molecular_function|cellular_component|biological_process
1700013H16Rik	0.119025	0.0733771	0	1.67841	0.938648	1.10086	0.0807868	0.0762808	0.242761	0.184833	0	0.103389	0.124716	0	0.0389383	0.472156	0.282666	0.260454	0.480928	0	0	0	0	0	0.0818369	0.122679	0.0411783	0	0.0373697	0	0.181675	0.0820254	0.0846458	GeneID:75514,Genbank:NM_001200013.1,MGI:MGI:1922764	RIKEN cDNA 1700013H16 gene		GO:0005515,GO:0005634,GO:0005730,GO:0051321,GO:0000785,GO:0000800,GO:0001741	protein binding|nucleus|nucleolus|meiotic cell cycle|chromatin|lateral element|XY body
1700015E13Rik	0	0	0	0	0	0	0	0	0	0	0	0	0	0	0	0	0	0	0	0	0	0	0	0	0	0	0	0	0	0	0	0	0	GeneID:76925,Genbank:NM_001039593.1,MGI:MGI:1924175	RIKEN cDNA 1700015E13 gene		GO:0007342,GO:0016020,GO:0030154,GO:0031965,GO:0003674,GO:0005634,GO:0007283	fusion of sperm to egg plasma membrane involved in single fertilization|membrane|cell differentiation|nuclear membrane|molecular_function|nucleus|spermatogenesis
1700015F17Rik	0	0.140863	0	0.383581	0	0	0	0.219657	0.310688	0	0.209281	0.396956	0.159613	0	0	0.226602	0	0.083333	0	0	1.67841	0.29039	0.146204	0.299236	0.39276	0.078503	0.553355	0.500865	0.430436	0.552713	0.087191	0.55113	0.243744	GeneID:381716,Genbank:NM_001200025.1,MGI:MGI:2686532	RIKEN cDNA 1700015F17 gene		GO:0005634,GO:0005737,GO:0006606,GO:0003674,GO:0005622,GO:0005623	nucleus|cytoplasm|protein import into nucleus|molecular_function|intracellular|cell
1700015G11Rik	0	0	0	0	0	0	0	0	0	0	0	0	0	0	0	0	0	0	0	0	0	0	0	0	0	0	0	0	0	0	0	0	0	GeneID:100503036,Genbank:NM_001195601.1,MGI:MGI:1922779	RIKEN cDNA 1700015G11 gene		GO:0003674,GO:0005575,GO:0008150	molecular_function|cellular_component|biological_process
1700016C15Rik	0	0.0384962	0	0	0	0	0	0	0	0	0	0	0	0	0	0	0	0	0	0	0	0	0	0	0	0	0	0	0.0392109	0	0	0	0	GeneID:69428,Genbank:XM_006496976.3,MGI:MGI:1916678	RIKEN cDNA 1700016C15 gene		GO:0003674,GO:0005575,GO:0008150	molecular_function|cellular_component|biological_process
1700016D06Rik	0.128145	0	0	0	0	0	0	0	0.0435601	0	0	0	0	0	0	0.084722	0	0	0	0	0	0	0.0409971	0	0	0	0	0.080256	0	0.154987	0	0	0	GeneID:76413,Genbank:NM_024271.1,MGI:MGI:1923663	RIKEN cDNA 1700016D06 gene		GO:0007338,GO:0016998,GO:0050829,GO:0050830,GO:0001669,GO:0003796,GO:0005615	single fertilization|cell wall macromolecule catabolic process|defense response to Gram-negative bacterium|defense response to Gram-positive bacterium|acrosomal vesicle|lysozyme activity|extracellular space
1700016G14Rik	0	0	0.0366	0	0	0	0.252551	0.0794884	0.126484	0	0	0	0.08664	0.0387218	0	0.123002	0	0	0	0	0	0	0	0	0	0.085225	0	0	0.0389411	0.075005	0	0.0427372	0	GeneID:666145,Genbank:XM_011244363.1,MGI:MGI:1916676	RIKEN cDNA 1700016G14 gene		GO:0003674,GO:0005575,GO:0008150	molecular_function|cellular_component|biological_process
1700016H13Rik	0	0.0772301	0	0.0420606	0.082328	0.199769	0	0.0401432	0.0425846	0.427985	0.191235	0.253909	0.0875097	0.195552	0.0409829	0.0828248	0.467514	0.0456884	0.233622	0	0	0.199012	0.120237	0.16406	0.473738	0.215201	0.260043	0.156918	0.157328	0.037879	0.239018	0.388496	0.222726	GeneID:74218,Genbank:XM_006535261.3,MGI:MGI:1921468	RIKEN cDNA 1700016H13 gene		GO:0003674,GO:0005575,GO:0008150	molecular_function|cellular_component|biological_process
1700016K19Rik	0	0	0	0	0	0	0	0	0	0	0	0	0	0	0	0	0	0	0	0	0	0	0	0	0	0.0605181	0	0	0.0553039	0.0532609	0	0	0	GeneID:74230,Genbank:NM_198637.2,MGI:MGI:1921480	RIKEN cDNA 1700016K19 gene		GO:0016598,GO:0005515,GO:0005575	protein arginylation|protein binding|cellular_component
1700017B05Rik	3.26724	2.711	3.807	2.20578	2.2458	1.90097	4.59401	4.29533	4.4395	2.14739	2.60427	2.50053	2.97006	2.82849	2.89457	2.50456	2.63332	2.80181	1.49854	2.6471	1.89514	2.20519	2.13576	1.92544	1.95803	3.05808	2.43787	1.48491	1.65513	2.49111	2.37554	2.32766	2.67519	GeneID:74211,Genbank:NM_028820.2,MGI:MGI:1921461	RIKEN cDNA 1700017B05 gene		GO:0003674,GO:0005829,GO:0008150	molecular_function|cytosol|biological_process
1700017D01Rik	0	0	0	0	0	0	0	0	0	0	0	0	0	0	0	0	0	0	0	0	0	0	0	0	0	0	0	0	0	0	0	0	0	GeneID:69369,Genbank:XM_006527323.3,MGI:MGI:1916619	RIKEN cDNA 1700017D01 gene		GO:0003674,GO:0005575,GO:0008150	molecular_function|cellular_component|biological_process
1700017N19Rik	0	0.0238695	0	0	0	0	0	0	0	0	0	0	0	0.0725271	0	0.0255986	0.0525433	0.0564835	0	0	0	0.0246034	0.0743231	0.0253529	0	0	0	0	0	0	0	0.0533654	0	GeneID:66605,Genbank:XM_006513956.2,MGI:MGI:1913855	RIKEN cDNA 1700017N19 gene		GO:0003674,GO:0005575,GO:0008150	molecular_function|cellular_component|biological_process
1700018B08Rik	0	0	0	0	0	0	0	0	0	0	0	0	0	0	0.0225554	0.0683753	0	0	0	0	0	0.0438115	0.0220579	0.045146	0	0	0	0.0431807	0	0.0208471	0	0	0	GeneID:76405,Genbank:XM_011248542.2,MGI:MGI:1923655	RIKEN cDNA 1700018B08 gene		GO:0003674,GO:0005575,GO:0008150	molecular_function|cellular_component|biological_process
1700018C11Rik	0	0	0	0	0	0	0	0	0	0	0	0	0	0	0	0	0	0	0	0	0	0	0	0	0	0	0	0	0	0	0	0	0	GeneID:75524,Genbank:XM_006538331.3,MGI:MGI:1922774	RIKEN cDNA 1700018C11 gene		GO:0003674,GO:0005575,GO:0008150	molecular_function|cellular_component|biological_process
1700018F24Rik	0	0	0	0	0	0	0	0	0	0	0	0	0	0	0	0	0	0	0	0	0	0	0	0	0	0	0	0	0	0	0	0	0	GeneID:69396,Genbank:XM_017321091.1,MGI:MGI:1916646	RIKEN cDNA 1700018F24 gene		GO:0003674,GO:0005575,GO:0008150	molecular_function|cellular_component|biological_process
1700019A02Rik	0.0286123	0	0	0.0288193	0.0846149	0.0821274	0	0.0275055	0.0291784	0	0.0524124	0.149121	0	0.0267979	0	0	0.0291212	0.031305	0	0	0.0548273	0	0	0	0.0590178	0.0589811	0.118785	0.0268794	0.0269497	0.0778623	0	0	0.122087	GeneID:69397,Genbank:XM_006496255.2,MGI:MGI:1916647	RIKEN cDNA 1700019A02 gene		GO:0003674,GO:0005575,GO:0008150	molecular_function|cellular_component|biological_process
1700019B03Rik	0	0.073404	0	0	0.0195623	0	0	0.0190772	0.0809499	0	0.0545282	0.0344757	0.103968	0.223037	0.233715	0	0.0201978	0.0434249	0	0	0	0.132407	0.419028	0.194915	0.0409335	0.040908	0	0.223715	0.205609	0.216014	0.0454353	0	0.0846769	GeneID:76406,Genbank:XM_017313004.1,MGI:MGI:1923656	RIKEN cDNA 1700019B03 gene		GO:0003674,GO:0005575,GO:0008150	molecular_function|cellular_component|biological_process
1700019D03Rik	0.509202	0.294294	0.43951	0.589819	0.665087	0.828234	2.41065	2.06816	2.25885	0.189776	0.151574	0.0995194	0.346805	0.405376	0.262366	0.340863	0.570085	0.43177	0.427317	0.438498	0.268328	0.703758	0.574249	0.450121	0.223192	0.065604	0.145336	0.25114	0.623497	0.2194	0.0437187	0.302662	0.067898	GeneID:67080,Genbank:XM_011238566.2,MGI:MGI:1914330	RIKEN cDNA 1700019D03 gene		GO:0016020,GO:0034237,GO:0003674,GO:0005886,GO:0008150	membrane|protein kinase A regulatory subunit binding|molecular_function|plasma membrane|biological_process
1700019N19Rik	0	0	0	0.123886	0.08083	0.0392269	0	0.0788255	0.0418098	0	0	0.213676	0.214794	0.153595	0	0	0	0.0448571	0	0	0	0	0.0393497	0.0402686	0	0	0	0	0	0.0371897	0	0	0	GeneID:67507,Genbank:NM_026208.2,MGI:MGI:1914757	RIKEN cDNA 1700019N19 gene		GO:0003674,GO:0005575,GO:0008150	molecular_function|cellular_component|biological_process
1700019O17Rik	0	0	0.0278168	0	0	0.0901922	0	0	0	0	0.0575593	0	0.0658484	0.117718	0.370061	0	0	0	0	0	0	0.119801	0.0301582	0.0308625	0	0	0	0	0	0.0285028	0	0	0	GeneID:71863,Genbank:NM_027966.1,MGI:MGI:1919113	RIKEN cDNA 1700019O17 gene		GO:0003674,GO:0005737,GO:0008150	molecular_function|cytoplasm|biological_process
1700020A23Rik	0	0	0	0	0.0727249	0.141174	0	0	0	0	0	0	0	0	0	0	0	0.0807182	0	0	0	0	0	0.0724616	0.0760871	0	0	0	0	0	0	0	0	GeneID:75656,Genbank:NM_029375.1,MGI:MGI:1922906	RIKEN cDNA 1700020A23 gene		GO:0003674,GO:0005575,GO:0008150	molecular_function|cellular_component|biological_process
1700020D05Rik	0.052965	0.0979559	0.0468881	1.01362	1.25306	0.709465	0.754933	0.967407	0.972231	0	0.194044	0.138021	0.110994	0.347245	0.259906	0.682838	0.215628	0.985142	0	0	0	0.050484	0.406678	0.156066	0.109249	0.218363	0.0549716	0.0497572	0.199549	0.0480443	0	0.383254	0.169499	GeneID:75555,Genbank:NM_023781.5,MGI:MGI:1922805	RIKEN cDNA 1700020D05 gene		GO:0003674,GO:0005575,GO:0008150	molecular_function|cellular_component|biological_process
1700020L24Rik	0.199731	0.138522	0.221019	0.150882	0.147666	0.238875	0.305021	0.144004	0.0509207	1.25615	0.686007	0.693971	0.47088	0.280599	0.490054	0.594228	0.152463	0.437056	0.325913	0.929719	0.430569	0.428345	1.05434	0.784699	0.20599	0.360258	0.466421	1.17272	0.70547	0.543526	0.171484	0.774242	0.426121	GeneID:66330,Genbank:NM_025492.3,MGI:MGI:1913580	RIKEN cDNA 1700020L24 gene		GO:0003674,GO:0005575,GO:0008150	molecular_function|cellular_component|biological_process
1700020N15Rik	0	0	0	0	0	0	0	0	0	0	0	0	0	0	0	0	0	0	0	0	0	0	0	0	0	0	0	0	0	0.0898411	0	0	0	GeneID:75509,Genbank:NM_029316.1,MGI:MGI:1922759	RIKEN cDNA 1700020N15 gene		GO:0003674,GO:0005575,GO:0008150	molecular_function|cellular_component|biological_process
1700021F05Rik	9.26819	10.3413	8.09633	5.13825	5.69317	5.36457	6.45702	6.81848	6.63952	4.73881	3.66211	3.72591	9.03711	7.8483	8.61494	6.91252	7.10987	7.4419	7.24212	6.44635	7.47087	10.3672	11.3656	11.947	10.8068	8.71583	9.34903	10.88	10.8074	8.32377	11.5744	10.4041	8.53036	GeneID:67851,Genbank:NM_026411.1,MGI:MGI:1915101	RIKEN cDNA 1700021F05 gene		GO:0003674,GO:0005739,GO:0008150	molecular_function|mitochondrion|biological_process
1700021F07Rik	0.0843638	0	0	0	0	0	0	0	0	0	0	0	0	0	0	0	0	0	0	0	0	0	0	0	0	0	0	0	0	0	0	0	0	GeneID:72221,Genbank:NM_028158.1,MGI:MGI:1919471	RIKEN cDNA 1700021F07 gene		GO:0003674,GO:0005575,GO:0008150	molecular_function|cellular_component|biological_process
1700022I11Rik	0	0	0	0	0	0	0	0	0	0	0	0	0	0	0	0	0	0	0	0	0	0	0	0	0	0	0	0	0	0	0	0	0	GeneID:67317,Genbank:NM_026088.3,MGI:MGI:1914567	RIKEN cDNA 1700022I11 gene		GO:0003674,GO:0005575,GO:0008150	molecular_function|cellular_component|biological_process
1700023F06Rik	0	0.204442	0.195719	0.13361	0.261524	0.296142	0.135052	0.0850129	0	0.782768	0.242991	0.115224	0	0.248478	0	0.350803	0.40503	0.0483781	0.206146	0.53514	0.508374	0.168583	0.084877	0.0868591	0.0456025	0.136722	0.183568	0	0.541418	0.040109	0.404943	0.594198	0.613181	GeneID:69441,Genbank:XM_011249227.1,MGI:MGI:1916691	RIKEN cDNA 1700023F06 gene		GO:0003674,GO:0005575,GO:0008150	molecular_function|cellular_component|biological_process
1700024G13Rik	0	0.251289	0	0	0	0	0	0	0	0	0	0	0	0	0	0	0	0	0	0	0	0	0	0	0	0	0	0	0	0	0	0	0	GeneID:67085,Genbank:NM_001034037.1,MGI:MGI:1914335	RIKEN cDNA 1700024G13 gene		GO:0003674,GO:0005575,GO:0008150	molecular_function|cellular_component|biological_process
1700024P04Rik	0	0	0	0	0	0	0	0	0	0	0	0	0	0	0	0	0	0	0	0	0	0	0	0	0	0	0	0	0	0	0	0	0	GeneID:69382,Genbank:NM_027064.1,MGI:MGI:1916632	RIKEN cDNA 1700024P04 gene		GO:0006334,GO:0046982,GO:0000786,GO:0003677,GO:0005737	nucleosome assembly|protein heterodimerization activity|nucleosome|DNA binding|cytoplasm	mmu05203,mmu05322,mmu05034	Viral carcinogenesis|Systemic lupus erythematosus|Alcoholism
1700024P16Rik	0.0287594	0	0	0.0482792	0.0566999	0.00917218	0.0488	0.00921563	0.0488806	0	0	0	0.0301343	0	0	0	0.00975698	0	0	0.116021	0.0826637	0	0.0460045	0.0188315	0.0296606	0	0	0	0.0180588	0	0	0.0198193	0	GeneID:242594,Genbank:XM_017320219.1,MGI:MGI:2685466	RIKEN cDNA 1700024P16 gene		GO:0016020,GO:0033627,GO:0045121,GO:0050852,GO:0001772,GO:0003674,GO:0007165	membrane|cell adhesion mediated by integrin|membrane raft|T cell receptor signaling pathway|immunological synapse|molecular_function|signal transduction
1700025F22Rik	0	0	0	0	0	0	0	0	0	0	0	0	0	0	0	0	0	0	0	0	0	0	0	0	0	0	0	0	0	0	0	0	0.0433405	GeneID:69416,Genbank:XM_011247336.1,MGI:MGI:1916666	RIKEN cDNA 1700025F22 gene		GO:0003674,GO:0005575,GO:0008150	molecular_function|cellular_component|biological_process
1700025G04Rik	12.0719	12.284	12.4352	4.5563	4.97656	4.64907	5.50342	5.29529	5.09865	2.39979	3.86068	3.3559	15.4725	14.3775	15.719	3.81531	3.50259	3.52844	2.31582	3.07285	3.28165	7.40103	6.60074	6.99936	3.16416	1.97428	2.58334	4.53935	5.00481	4.56469	2.47771	2.66804	2.75328	GeneID:69399,Genbank:NM_197990.3,MGI:MGI:1916649	RIKEN cDNA 1700025G04 gene		GO:0003674,GO:0005575,GO:0008150	molecular_function|cellular_component|biological_process
1700028K03Rik	0	0	0	0.0167441	0.0983229	0.0159054	0.0846237	0	0.0169527	0	0.0761293	0	0	0	0	0.0659441	0.067678	0	0	0	0	0	0	0.0163278	0.102868	0	0.103522	0	0	0.0452382	0	0	0	GeneID:76421,Genbank:NM_175241.1,MGI:MGI:1923671	RIKEN cDNA 1700028K03 gene		GO:0003674,GO:0005575,GO:0008150	molecular_function|cellular_component|biological_process
1700028P14Rik	0	0.0576112	0	0	0	0	0	0	0	0	0	0	0	0	0	0	0.0634091	0	0	0	0	0.0593827	0	0	0.0642533	0.0642133	0.0646613	0.0585277	0	0	0	0.128803	0	GeneID:67483,Genbank:NM_026188.2,MGI:MGI:1914733	RIKEN cDNA 1700028P14 gene		GO:0008150,GO:0016020,GO:0016021,GO:0003674,GO:0005737,GO:0005886	biological_process|membrane|integral component of membrane|molecular_function|cytoplasm|plasma membrane
1700029F12Rik	0	0	0	0	0	0	0	0	0	0	0	0	0	0	0	0.0839922	0	0	0	0	0	0	0	0.124779	0.0436741	0	0.175806	0	0	0	0	0	0	GeneID:66479,Genbank:NM_001284205.1,MGI:MGI:1913729	RIKEN cDNA 1700029F12 gene		GO:0003674,GO:0005575,GO:0008150	molecular_function|cellular_component|biological_process
1700029H14Rik	0.0325766	0.0301244	0	0	0.0642258	0.0935065	0.0663328	0.125266	0.0664423	0	0	0	0	0.0305109	0.127886	0.129227	0.265249	0.178212	0	0	0	0.341558	0.125066	0.575938	0.13439	0.0671532	0.0676216	0.0612073	0.0306837	0.413702	0.559388	0.168374	0.0695014	GeneID:66501,Genbank:NM_025601.3,MGI:MGI:1913751	RIKEN cDNA 1700029H14 gene		GO:0003674,GO:0005575,GO:0008150	molecular_function|cellular_component|biological_process
1700029I15Rik	0.891383	2.06071	2.89341	1.34675	1.75739	2.70073	3.78133	2.28507	3.78758	2.35317	0.816424	0.516188	2.80199	4.03515	4.81155	3.09398	3.47775	2.92581	2.07789	2.07463	0.85404	3.54012	2.13883	2.62653	4.44336	4.13435	6.32188	3.62872	3.77814	1.88666	9.52394	5.06788	2.69413	GeneID:75641,Genbank:NM_183112.3,MGI:MGI:1916742	RIKEN cDNA 1700029I15 gene		GO:0008150,GO:0003674,GO:0005575,GO:0005576	biological_process|molecular_function|cellular_component|extracellular region
1700029J07Rik	0.467826	0.753062	1.04305	3.99657	4.20173	3.183	3.24586	2.09874	2.42075	1.38839	1.36481	1.53517	0.798831	1.1522	0.799239	3.67722	3.50938	3.05216	0.904746	1.14529	0.747046	1.00743	0.798241	1.12321	4.55682	5.33976	6.49198	1.31848	1.86049	2.09038	3.66951	3.09861	4.52839	GeneID:69479,Genbank:XM_006509484.3,MGI:MGI:1916729	RIKEN cDNA 1700029J07 gene		GO:0005856,GO:0008150,GO:0003674,GO:0005737,GO:0005813	cytoskeleton|biological_process|molecular_function|cytoplasm|centrosome
1700029P11Rik	0	0	0	0	0	0	0	0	0	0	0	0	0	0	0	0	0	0	0.0984832	0	0	0	0	0	0.0544647	0	0	0	0	0	0	0	0	GeneID:66346,Genbank:NM_025503.4,MGI:MGI:1913596	RIKEN cDNA 1700029P11 gene		GO:0003674,GO:0005739,GO:0008150	molecular_function|mitochondrion|biological_process
1700030F18Rik	0	0	0	0.263133	0.257524	0.0833177	0	0.167425	0.0888037	0	0	0.529488	0	0.163118	0	0.0863592	0.797668	0	0.162394	0	0	0	0	0	0.718478	0.0897538	0.09038	0	0.0820208	0	0	0.450083	0.185785	GeneID:72277,Genbank:NM_028180.3,MGI:MGI:1919527	RIKEN cDNA 1700030F18 gene
1700030J22Rik	0.600858	0.130736	0.156447	0.373804	0.104524	0.135269	0.197914	0.186876	0.270329	0.444578	0.242793	0.337715	0.0925858	0.165517	0.173441	0.192784	0.179866	0.154684	0.131826	0.707453	0.304775	0.0505335	0.0339231	0.121503	0.32807	0.127503	0.110051	0.016602	0.149809	0.0961828	0.0606918	0.237485	0.131962	GeneID:69528,Genbank:NM_027103.2,MGI:MGI:1916778	RIKEN cDNA 1700030J22 gene		GO:0005829,GO:0008150,GO:0003674,GO:0005634,GO:0005654	cytosol|biological_process|molecular_function|nucleus|nucleoplasm
1700030K09Rik	3.01447	3.16425	3.69639	4.96474	4.27664	4.24835	3.81557	4.77756	4.67348	2.10651	2.20132	3.2377	3.64945	3.96791	3.47822	4.92862	4.04242	4.03357	2.84878	3.73553	2.41983	2.36851	2.38497	2.38064	4.3063	5.05938	3.91085	1.77951	2.64746	2.38338	2.54151	4.77942	4.51929	GeneID:72254,Genbank:NM_028170.2,MGI:MGI:1919504	RIKEN cDNA 1700030K09 gene		GO:0003674,GO:0005575,GO:0008150	molecular_function|cellular_component|biological_process
1700031F05Rik	0	0	0	0	0	0	0	0	0	0	0	0	0	0	0	0	0	0	0	0	0	0	0	0	0	0	0	0	0	0	0	0	0	GeneID:73300,Genbank:XM_006528312.2,MGI:MGI:1920550	RIKEN cDNA 1700031F05 gene		GO:0003674,GO:0005575,GO:0008150	molecular_function|cellular_component|biological_process
1700034E13Rik	0	0	0	0	0	0	0	0	0	0	0	0	0	0	0	0	0	0	0	0	0	0	0	0	0	0	0	0	0	0	0	0	0	GeneID:78414,Genbank:NM_030097.1,MGI:MGI:1925664	RIKEN cDNA 1700034E13 gene		GO:0003674,GO:0005575,GO:0008150	molecular_function|cellular_component|biological_process
1700034J05Rik	0	0	0	0	0	0	0	0	0	0	0	0	0	0	0	0	0	0	0	0	0	0	0	0	0	0	0	0	0	0	0	0	0	GeneID:73344,Genbank:XM_006507112.3,MGI:MGI:1920594	RIKEN cDNA 1700034J05 gene		GO:0003674,GO:0005575,GO:0008150	molecular_function|cellular_component|biological_process
1700034O15Rik	0	0	0	0	0	0	0	0	0	0	0	0	0	0	0	0	0	0	0	0	0	0	0	0	0	0	0	0	0	0	0	0	0	GeneID:76606,Genbank:XM_006506737.1,MGI:MGI:1923856	RIKEN cDNA 1700034O15 gene		GO:0008150,GO:0003674,GO:0005575,GO:0005576	biological_process|molecular_function|cellular_component|extracellular region
1700037C18Rik	1.96644	2.15937	2.64751	1.65056	1.09038	1.3719	1.3347	1.53593	1.42046	1.8322	0.938063	1.06757	2.40386	1.49642	2.33199	1.3001	2.2099	2.15151	3.55256	3.31815	2.23733	1.71814	1.14028	1.52905	3.88713	2.82908	3.86929	2.34767	1.69783	1.37498	4.45533	3.68434	3.84574	GeneID:73261,Genbank:NM_028484.2,MGI:MGI:1920511	RIKEN cDNA 1700037C18 gene		GO:0003674,GO:0005575,GO:0008150	molecular_function|cellular_component|biological_process
1700037H04Rik	20.9763	16.4052	20.0183	14.0854	14.0051	14.6965	13.1014	12.2276	10.4302	18.6087	11.4457	12.3409	13.2888	13.5154	9.49033	12.6143	14.8008	13.7133	21.4317	14.2654	21.024	12.3011	9.99494	14.1005	18.1431	17.5185	17.9109	6.77827	14.713	7.99561	18.9464	15.7628	22.9713	GeneID:67326,Genbank:NM_001311138.1,MGI:MGI:1914576	RIKEN cDNA 1700037H04 gene		GO:0003674,GO:0005575,GO:0008150	molecular_function|cellular_component|biological_process
1700039E15Rik	0	0	0	0	0	0	0	0	0	0	0	0	0	0	0	0	0	0	0	0	0	0	0	0	0	0	0	0	0	0	0	0	0	GeneID:76713,Genbank:XM_006541270.1,MGI:MGI:1923963	RIKEN cDNA 1700039E15 gene		GO:0003333,GO:0005887,GO:0015171	amino acid transmembrane transport|integral component of plasma membrane|amino acid transmembrane transporter activity
1700040L02Rik	0.032208	0.13899	0.0190085	0.0865095	0.063499	0.0410882	0.109304	0.165131	0.0766388	0.720222	0.363828	0.326397	0.371226	0.211159	0.0842928	0.244881	0.36059	0.328898	0.180191	0.139929	0.133721	0.0716318	0.0824337	0.179262	0.0664346	0.0331966	0.133713	0.26223	0.273028	0.175295	0.147482	0.0998814	0.103072	GeneID:73287,Genbank:NM_028491.1,MGI:MGI:1920537	RIKEN cDNA 1700040L02 gene		GO:0005856,GO:0005929,GO:0008150,GO:0031514,GO:0036126,GO:0042995,GO:0046872,GO:0005509,GO:0005737,GO:0005813	cytoskeleton|cilium|biological_process|motile cilium|sperm flagellum|cell projection|metal ion binding|calcium ion binding|cytoplasm|centrosome
1700042G07Rik	0	0	0	0	0	0	0	0	0	0	0	0	0	0	0	0	0	0	0	0	0	0	0	0	0	0	0	0	0	0	0	0	0	GeneID:67323,Genbank:NM_001099295.2,MGI:MGI:1914573	RIKEN cDNA 1700042G07 gene		GO:0003674,GO:0005575,GO:0008150	molecular_function|cellular_component|biological_process
1700047I17Rik2	0.586906	0.32816	0.640398	1.88344	2.19311	4.46622	0.889348	1.23337	1.11352	1.36074	3.86287	1.76653	1.34434	1.64907	1.20559	1.89502	3.7091	1.68748	1.38722	0.864062	1.43849	1.73028	1.965	1.44784	2.0552	2.47596	1.74243	1.75666	2.33977	3.26857	2.34373	1.96117	2.66445	GeneID:100101807,Genbank:XM_006515319.3,MGI:MGI:3714351	RIKEN cDNA 1700047I17 gene 2		GO:0003674,GO:0005575,GO:0008150	molecular_function|cellular_component|biological_process
1700049G17Rik	0.702438	0.329628	0.816752	1.81632	1.58124	1.54478	1.79322	1.72344	1.33645	0.410274	1.12349	1.14746	0.252663	0.481147	0.565918	1.25807	1.3445	1.25032	0.791837	0.614907	0.924134	0.589591	0.563499	0.473683	1.08127	1.04818	1.00108	0.443213	0.572746	0.532567	0.888138	0.89952	0.939441	GeneID:73430,Genbank:NM_028538.1,MGI:MGI:1920680	RIKEN cDNA 1700049G17 gene		GO:0003700,GO:0005575,GO:0006355	DNA binding transcription factor activity|cellular_component|regulation of transcription, DNA-templated
1700056E22Rik	1.56583	1.75824	0.940624	0.394291	0.606392	0.321036	0.455481	0.376316	0.62732	0.885785	0.56342	0.340033	1.34771	2.04268	1.0428	0.998265	0.398422	0.305928	0.938595	0.104125	1.50024	1.01276	1.07347	0.933757	0.576751	0.576392	0.406289	1.05071	0.790097	1.57254	0.704201	0.924927	0.238619	GeneID:73363,Genbank:NM_028516.1,MGI:MGI:1920613	RIKEN cDNA 1700056E22 gene		GO:0003674,GO:0005575,GO:0008150	molecular_function|cellular_component|biological_process
1700057G04Rik	0	0	0	0	0	0	0	0	0	0	0	0	0	0	0	0	0	0	0	0	0	0.0359444	0	0	0	0	0.0391394	0.0708536	0	0	0	0.0779641	0	GeneID:78459,Genbank:XM_011242838.2,MGI:MGI:1925709	RIKEN cDNA 1700057G04 gene		GO:0017121,GO:0017128,GO:0005886,GO:0015914,GO:0016020	phospholipid scrambling|phospholipid scramblase activity|plasma membrane|phospholipid transport|membrane
1700061G19Rik	0	0	0.0911863	0.311249	0.377141	0.605396	0.194757	0.240477	0.420168	1.01457	0.552577	0.856381	0.107929	0.234291	0.072208	0.233487	0.404369	0.418593	0.823239	0.589063	0.831808	0.462846	0.692031	0.433586	0.773977	0.500497	0.778891	0.511476	0.498954	0.493869	0.724338	0.745337	0.580786	GeneID:78625,Genbank:XM_006525141.2,MGI:MGI:1925875	RIKEN cDNA 1700061G19 gene		GO:0003674,GO:0005575,GO:0008150	molecular_function|cellular_component|biological_process	mmu00061,mmu00071,mmu04920,mmu03320	Fatty acid biosynthesis|Fatty acid degradation|Adipocytokine signaling pathway|PPAR signaling pathway
1700065D16Rik	0.104195	0.481758	0	0	0	0	0	0	0	0	0	0	1.20094	0.292764	0.30678	0.413326	0	0	0.680085	0	0	0.0993145	0	0	0	0	0.324428	0.489422	0	0	0	0	0	GeneID:73410,Genbank:NM_001271569.1,MGI:MGI:1920660	RIKEN cDNA 1700065D16 gene		GO:0003674,GO:0005575,GO:0008150	molecular_function|cellular_component|biological_process
1700066B19Rik	0	0	0	0.0984609	0	0	0	0.0563833	0	0	0.0358133	0.0339647	0	0	0	0	0	0.0427812	0	0	0.0936583	0.0186349	0	0.0384051	0.0201634	0.0806032	0.121748	0.0367332	0.0184146	0	0.134286	0.0808392	0.22941	GeneID:73449,Genbank:XM_006526290.3,MGI:MGI:1920699	RIKEN cDNA 1700066B19 gene		GO:0003674,GO:0005575,GO:0008150	molecular_function|cellular_component|biological_process
1700066C05Rik	0	0	0	0	0	0	0	0	0	0	0	0	0	0	0	0	0	0	0	0	0	0	0	0	0	0	0	0	0	0	0	0	0	GeneID:78654,Genbank:XM_001473318.2,MGI:MGI:1925904	RIKEN cDNA 1700066C05 gene		GO:0003674,GO:0005575,GO:0008150	molecular_function|cellular_component|biological_process
1700066M21Rik	3.34387	2.42718	3.18303	2.64375	2.74689	2.82095	2.54415	3.31822	2.76836	1.6918	1.81126	2.6235	3.61676	3.60329	3.44056	3.12004	2.78123	2.63574	3.9058	2.66115	2.79039	4.09543	4.33094	4.00829	3.09638	2.83503	4.01166	3.81691	4.75821	3.08214	3.06647	2.82475	3.31772	GeneID:73467,Genbank:NM_028546.1,MGI:MGI:1920717	RIKEN cDNA 1700066M21 gene		GO:0008150,GO:0003674,GO:0005575,GO:0005576	biological_process|molecular_function|cellular_component|extracellular region
1700067K01Rik	0.261243	0.0439232	0.147172	0.0239212	0.0468225	0	0.241793	0	0.0242192	0.0442561	0	0	0.248847	0.13346	0.093233	0	0	0	0	0.0221099	0	0.113184	0.113971	0.0699793	0	0.0244783	0.0739473	0	0.0223693	0.0646288	0	0	0.0506686	GeneID:73453,Genbank:XM_006531403.3,MGI:MGI:1920703	RIKEN cDNA 1700067K01 gene		GO:0003674,GO:0005575,GO:0008150	molecular_function|cellular_component|biological_process
1700067P10Rik	0	0	0	0	0	0	0	0	0	0	0	0	0	0	0	0	0	0	0	0	0	0	0	0	0	0	0	0	0	0	0	0	0	GeneID:68224,Genbank:NM_026625.2,MGI:MGI:1915474	RIKEN cDNA 1700067P10 gene		GO:0003674,GO:0005575,GO:0008150	molecular_function|cellular_component|biological_process
1700071K01Rik	0	0	0	0	0	0	0	0	0	0	0	0	0	0	0	0	0	0	0	0	0	0	0	0	0	0	0	0	0	0	0	0	0	GeneID:237880,Genbank:NM_001033765.2,MGI:MGI:3588264	RIKEN cDNA 1700071K01 gene
1700074P13Rik	0	0	0	0	0	0	0	0	0	0	0	0	0	0	0	0	0	0	0	0	0	0	0	0	0	0	0	0	0	0	0	0	0	GeneID:73481,Genbank:XM_006506690.3,MGI:MGI:1920731	RIKEN cDNA 1700074P13 gene		GO:0005794	Golgi apparatus
1700080E11Rik	0	0	0	0	0	0	0	0	0	0	0	0	0	0	0	0	0	0	0	0	0	0	0	0	0	0	0	0	0	0	0	0	0	GeneID:73532,Genbank:NM_028562.3,MGI:MGI:1920782	RIKEN cDNA 1700080E11 gene		GO:0003674,GO:0005575,GO:0008150	molecular_function|cellular_component|biological_process	mmu00230,mmu03018	Purine metabolism|RNA degradation
1700080G18Rik	0.135193	1.00013	0.688171	0.646814	0.566391	0.323377	0.344101	0.129963	0.275736	0.377891	0.216693	0.205507	1.69988	2.40578	2.35511	0.469254	0.687989	0.554686	1.00847	0.84956	0.680029	2.1262	1.58951	2.29056	1.08058	0.592207	0.456023	1.65107	2.00556	1.77818	0.967275	0.803567	0.829238	GeneID:73533,Genbank:XM_017321874.1,MGI:MGI:1920783	RIKEN cDNA 1700080G18 gene		GO:0003674,GO:0005575,GO:0008150	molecular_function|cellular_component|biological_process
1700080O16Rik	0	0	0	0	0	0	0	0	0	0	0	0	0	0	0	0	0	0	0	0	0	0	0	0.0319005	0	0	0	0	0	0	0	0	0	GeneID:74279,Genbank:XM_006541551.3,MGI:MGI:1921529	RIKEN cDNA 1700080O16 gene		GO:0003674,GO:0005575,GO:0008150	molecular_function|cellular_component|biological_process
1700088E04Rik	1.78277	1.50203	2.3498	1.75576	2.38223	1.5541	1.6537	1.44721	1.25243	3.46977	2.43113	2.27123	2.49066	2.70865	3.34378	2.16088	1.81448	2.34065	4.61753	3.83576	4.78262	1.88807	1.71107	2.0234	3.59555	2.44998	3.82397	2.45636	2.27621	2.6593	4.53521	3.64478	3.80348	GeneID:27660,Genbank:NM_001310576.1,MGI:MGI:1920774	RIKEN cDNA 1700088E04 gene		GO:0003674,GO:0005575,GO:0008150	molecular_function|cellular_component|biological_process
1700092M07Rik	0	0.65798	0.503924	0	0	0.408476	0.144885	0.273607	0.290248	0	0	0	0	0	0.558662	0	0.28968	0.622805	0	0	0	0.135643	0	0.139775	0.146768	0.293353	0.7385	0	0	0.774525	0	0	0.455417	GeneID:74307,Genbank:NM_001177347.1,MGI:MGI:1921557	RIKEN cDNA 1700092M07 gene		GO:0003674,GO:0005575,GO:0008150	molecular_function|cellular_component|biological_process
1700093K21Rik	0	0.0361058	0.0345652	0.117982	0.134712	0.130752	0.0596277	0.0187673	0.15927	0.181897	0	0.0847891	0.163646	0.182845	0.229919	0.154885	0.119218	0.277677	0	0	0	0.316336	0.749492	0.498546	0.261745	0.181095	0.263407	0.165061	0.330985	0.407301	0.201137	0.0201806	0.104127	GeneID:67358,Genbank:XM_006514789.2,MGI:MGI:1914608	RIKEN cDNA 1700093K21 gene		GO:0016020,GO:0016021,GO:0003674,GO:0005575,GO:0008150	membrane|integral component of membrane|molecular_function|cellular_component|biological_process
1700094D03Rik	0.768291	1.35633	1.87039	1.5477	2.30649	1.88784	2.79103	1.9975	2.81345	0.56942	0.271878	0.819034	2.78098	4.10483	3.56447	1.99139	1.52837	1.68119	0.928038	0.764024	0.886672	2.89593	3.63668	3.4815	2.71926	2.39362	3.78764	3.00187	3.22352	3.31034	2.11882	1.96743	2.84985	GeneID:73545,Genbank:NM_028567.1,MGI:MGI:1920795	RIKEN cDNA 1700094D03 gene		GO:0003674,GO:0005575,GO:0008150	molecular_function|cellular_component|biological_process
1700102P08Rik	0.281002	0.0577442	0.635724	0.408829	0.369335	0.119493	0.508602	0.390191	0.477602	0.0581819	0.314565	0.108483	0.359866	0.497123	0.337068	0.216746	0.127111	0.0683215	0.116451	0.465074	0.179486	0.297599	0.149833	0.214665	0.257607	0.386169	0.324053	0.0879943	0.32349	0.16993	0.142969	0.2582	0.299755	GeneID:112418,Genbank:NM_053216.2,MGI:MGI:2148248	RIKEN cDNA 1700102P08 gene		GO:0003674,GO:0005575,GO:0008150	molecular_function|cellular_component|biological_process
1700109H08Rik	0.226897	1.88836	0.736505	2.51393	2.38578	1.88146	2.15605	1.0906	1.31119	0.775162	0.692724	0.656967	2.77369	5.52525	4.23098	1.57512	2.46329	2.15151	0.211567	0.0704116	0	5.11838	5.66207	6.61143	1.24804	1.24726	1.56996	5.47099	3.91807	4.93963	0.779232	0.547276	0.645439	GeneID:77036,Genbank:NM_029843.2,MGI:MGI:1924286	RIKEN cDNA 1700109H08 gene		GO:0003674,GO:0005575,GO:0008150	molecular_function|cellular_component|biological_process
1700112E06Rik	0.247966	0.401275	0.36586	0.853347	0.957374	0.869917	0.988782	1.05282	0.80076	0.462076	0.567785	0.269238	0.649551	0.309656	0.365041	0.635269	0.694036	0.746081	0.346817	1.07729	1.0493	0.689357	0.436321	0.121775	1.02295	0.78803	0.965101	0.524133	0.50604	0.468602	1.04083	0.93986	0.859671	GeneID:76633,Genbank:XM_006519680.3,MGI:MGI:1923883	RIKEN cDNA 1700112E06 gene		GO:0030318,GO:0003674,GO:0005575,GO:0030154	melanocyte differentiation|molecular_function|cellular_component|cell differentiation
1700113H08Rik	0	0	0	1.14102	0.734666	1.255	0.333858	0.114631	0.212806	0.833278	1.44712	0.906318	0	0.111683	0.0877721	0.384332	0.45512	0.521865	1.30645	1.49867	0.456995	0.142073	0.257509	0.146401	1.16832	0.921783	1.08292	0.616122	0.140394	0.351539	1.29681	1.44835	1.46282	GeneID:76640,Genbank:NM_029685.1,MGI:MGI:1923890	RIKEN cDNA 1700113H08 gene		GO:0003674,GO:0005575,GO:0008150	molecular_function|cellular_component|biological_process
1700122O11Rik	0	0	0	0	0	0	0	0	0	0	0	0	0	0	0	0	0	0	0	0	0	0	0	0	0	0	0	0	0	0.0636229	0	0	0	GeneID:76651,Genbank:NM_029689.1,MGI:MGI:1923901	RIKEN cDNA 1700122O11 gene		GO:0003674,GO:0005575,GO:0008150	molecular_function|cellular_component|biological_process
1700123K08Rik	0	0	0	0	0	0	0	0	0	0	0	0	0	0	0	0	0	0	0	0	0	0	0	0	0.024196	0	0.0608742	0	0	0	0	0	0	GeneID:76658,Genbank:XM_011240960.1,MGI:MGI:1923908	RIKEN cDNA 1700123K08 gene		GO:0003674,GO:0005575,GO:0008150	molecular_function|cellular_component|biological_process
1700123O20Rik	20.4686	18.1866	17.3092	9.31357	9.5101	9.8879	15.1849	14.7507	14.6845	10.6426	6.97454	7.36053	18.7775	16.7308	18.1498	10.5895	11.7712	11.5577	11.4247	12.0997	9.46271	16.9449	15.9636	14.7056	13.3156	9.94357	11.8551	14.2267	13.6168	10.491	13.5347	14.1156	13.681	GeneID:58248,Genbank:NM_021437.2,MGI:MGI:1920893	RIKEN cDNA 1700123O20 gene		GO:0008150,GO:0003674,GO:0005739,GO:0005829	biological_process|molecular_function|mitochondrion|cytosol
1700125H20Rik	0.0167396	0.030959	0	0.0590125	0.00825064	0.0400404	0.0170426	0.00804603	0	0.0233952	0.00766596	0.0145405	0.140319	0.0235171	0.024643	0.0166008	0.0170373	0.0274724	0.085847	0.0779203	0	0.127644	0.0883649	0.0986491	0.0345283	0.0345068	0.0347475	0.0393144	0.110368	0.0835143	0.0862329	0.0173039	0.0267851	GeneID:73634,Genbank:XM_006534343.3,MGI:MGI:1920884	RIKEN cDNA 1700125H20 gene		GO:0003674,GO:0005575,GO:0008150	molecular_function|cellular_component|biological_process
1700129C05Rik	0	0	0	0	0	0	0	0	0	0	0	0	0	0	0	0	0	0	0	0	0	0	0	0	0	0	0	0	0	0	0	0	0	GeneID:67932,Genbank:NM_026461.2,MGI:MGI:1915182	RIKEN cDNA 1700129C05 gene		GO:0003674,GO:0005575,GO:0008150	molecular_function|cellular_component|biological_process
1810009A15Rik	0.248061	0	0.0732	0.0832852	0	0.237341	0	0	0	0	0	0.287298	0	0.154887	0	0.0820016	0	0	0	0	0	0	0	0	0	0	0.429098	0	0	0	0	0.0854745	0.17641	GeneID:66276,Genbank:NM_025463.3,MGI:MGI:1913526	RIKEN cDNA 1810009A15 gene		GO:0003674,GO:0005575,GO:0008150	molecular_function|cellular_component|biological_process
1810009J06Rik	0	0	0	0	0	0	0	0	0	0	0	0	0	0	0	0	0	0	0	0	0	0	0	0	0	0	0	0	0	0	0	0	0	GeneID:73626,Genbank:NM_023707.3,MGI:MGI:1920876	RIKEN cDNA 1810009J06 gene		GO:0004252,GO:0005615,GO:0006508	serine-type endopeptidase activity|extracellular space|proteolysis	mmu04080,mmu04972,mmu04974,mmu05164	Neuroactive ligand-receptor interaction|Pancreatic secretion|Protein digestion and absorption|Influenza A
1810010H24Rik	4.39925	6.55032	7.17844	2.81637	3.05034	2.74664	0.816069	0.860151	0.760387	1.56315	1.12684	1.0201	9.35586	9.30556	10.0255	0.92432	1.17629	1.01976	1.73814	1.52716	1.67884	2.7007	3.05939	3.07591	2.03786	3.15094	2.90207	2.29406	2.59854	2.38418	3.521	2.06182	2.48561	GeneID:69066,Genbank:XM_017314738.1,MGI:MGI:1916316	RIKEN cDNA 1810010H24 gene		GO:0003674,GO:0005575,GO:0008150	molecular_function|cellular_component|biological_process
1810011H11Rik	0.256986	0.135795	0.390002	0.739559	0.723793	0.772767	2.99015	2.57633	2.50839	0.205236	0.269001	0.287005	0.230805	0.206306	0.108091	1.56555	1.38252	1.60669	0.547708	0	0.140697	0.279941	0.0704716	0.216352	0.605804	0.189196	0.381032	0.344888	0.414948	0.233111	0.630404	0.3036	0.430786	GeneID:69069,Genbank:NM_001163616.1,MGI:MGI:1916319	RIKEN cDNA 1810011H11 gene		GO:0003674,GO:0005575,GO:0008150	molecular_function|cellular_component|biological_process
1810011O10Rik	14.3827	29.0045	26.6879	40.2273	39.1295	40.8558	37.3522	30.1523	28.7958	41.6788	39.8173	47.2555	20.3066	22.4891	18.6612	34.5305	33.743	33.4284	36.8989	32.7559	34.9175	27.8827	28.1934	24.7016	56.3166	58.7103	69.915	29.3515	31.3416	27.8988	75.4402	64.552	77.3627	GeneID:69068,Genbank:NM_026931.2,MGI:MGI:1916318	RIKEN cDNA 1810011O10 gene		GO:0043620,GO:0005634,GO:0045746,GO:1900020,GO:0005654,GO:0005730,GO:0005737,GO:0005829,GO:1901224,GO:0005886,GO:1902806,GO:0006915,GO:1903706,GO:0010739,GO:0016607,GO:0002264,GO:0034605,GO:0005112,GO:0043066,GO:0005622	regulation of DNA-templated transcription in response to stress|nucleus|negative regulation of Notch signaling pathway|positive regulation of protein kinase C activity|nucleoplasm|nucleolus|cytoplasm|cytosol|positive regulation of NIK/NF-kappaB signaling|plasma membrane|regulation of cell cycle G1/S phase transition|apoptotic process|regulation of hemopoiesis|positive regulation of protein kinase…
1810013L24Rik	8.52174	7.5243	11.3513	13.4901	13.6082	14.1225	15.352	13.8449	14.7276	8.60783	11.6469	11.1841	7.20451	6.61384	7.06075	13.6376	13.5098	12.9109	12.0798	13	12.3997	12.2218	11.5423	11.147	13.2106	13.6538	13.6664	10.5869	11.5647	10.5355	12.2778	13.1724	14.5419	GeneID:69053,Genbank:NM_001081400.3,MGI:MGI:1916303	RIKEN cDNA 1810013L24 gene		GO:0003674,GO:0005575,GO:0008150	molecular_function|cellular_component|biological_process
1810022K09Rik	37.2237	48.4996	36.2178	29.9339	26.5057	31.4709	28.4231	30.6718	24.9714	22.0561	14.2972	14.9748	48.1699	49.0817	44.1923	22.3702	29.942	28.3398	25.4716	26.4697	17.5034	55.8361	50.4206	55.3046	47.6339	38.764	49.7612	49.4323	48.5518	33.921	55.9163	53.0188	39.4334	GeneID:69126,Genbank:NM_001099674.1,MGI:MGI:1916376	RIKEN cDNA 1810022K09 gene		GO:0003674,GO:0005575	molecular_function|cellular_component
1810024B03Rik	0.701951	1.17339	1.24283	0.788611	0.612117	0.594122	0.43979	0.441214	0.660774	0.855271	0.494556	0.515931	1.7822	0.859728	1.77528	0.321292	0.686959	1.0634	0.553827	0.578092	0.62081	1.28668	1.24379	1.19328	1.14161	0.584363	1.70928	1.49642	1.24604	0.685717	0.710848	0.697707	0.979196	GeneID:329509,Genbank:XM_006499778.2,MGI:MGI:1925560	RIKEN cDNA 1810024B03 gene		GO:0003674,GO:0005575,GO:0008150	molecular_function|cellular_component|biological_process
1810026J23Rik	15.9161	17.3051	16.2647	15.1378	16.6649	15.0324	16.4995	16.514	15.5003	12.5407	13.2808	13.6474	23.8984	22.1286	25.264	17.8651	16.1124	15.8088	14.1567	14.8968	13.6149	18.2275	21.4977	19.5534	16.8723	16.9673	16.944	15.6573	18.9921	18.1822	14.1387	17.2638	15.5589	GeneID:69773,Genbank:NM_178619.4,MGI:MGI:1917023	RIKEN cDNA 1810026J23 gene		GO:0005739,GO:0005743,GO:0005758,GO:0015031,GO:0016020,GO:0016021,GO:0042721,GO:0045039,GO:0003674,GO:0005622,GO:0005623	mitochondrion|mitochondrial inner membrane|mitochondrial intermembrane space|protein transport|membrane|integral component of membrane|mitochondrial inner membrane protein insertion complex|protein import into mitochondrial inner membrane|molecular_function|intracellular|cell
1810030O07Rik	5.8896	5.97945	7.18274	7.88197	7.96769	7.9896	7.89363	8.31449	8.29517	5.24769	4.35696	5.18744	6.36536	6.48049	6.98274	7.88302	7.7235	7.72814	7.50783	6.71002	6.22491	5.00524	5.80096	5.73416	7.35908	6.90877	7.20276	4.91383	5.21763	4.79138	6.7422	7.07801	8.47938	GeneID:69155,Genbank:XM_006527698.3,MGI:MGI:1916405	RIKEN cDNA 1810030O07 gene		GO:0003674,GO:0005575,GO:0008150	molecular_function|cellular_component|biological_process
1810037I17Rik	95.5771	119.944	109.676	130.367	123.273	132.69	112.877	104.344	99.5586	222.76	128.544	139.139	119.885	120.393	104.242	163.47	166.866	162.768	230.005	207.515	213.724	197.991	185.008	185.465	313.317	251.445	315.766	253.021	213.968	169.626	262.655	302.469	214.727	GeneID:67704,Genbank:NM_024461.2,MGI:MGI:1914954	RIKEN cDNA 1810037I17 gene		GO:0016020,GO:0016021,GO:0003674,GO:0005575,GO:0008150	membrane|integral component of membrane|molecular_function|cellular_component|biological_process
1810041L15Rik	1.17979	1.03147	0.436761	0	0.0352422	0	0.167433	0.185588	0.291668	0	0.0130979	0	0.209778	0.29466	0.0701743	0.0283639	0.00727742	0.0234694	0	0	0	0.231721	0.164704	0.632063	0	0.00736971	0.00742112	0.0268687	0.841844	0.0389157	0	0	0.0305097	GeneID:72301,Genbank:XM_006521444.3,MGI:MGI:1919551	RIKEN cDNA 1810041L15 gene		GO:0008150,GO:0016020,GO:0016021,GO:0003674,GO:0004871,GO:0005575	biological_process|membrane|integral component of membrane|molecular_function|signal transducer activity|cellular_component
1810043G02Rik	26.7885	33.9545	27.0807	12.7228	12.2789	12.7077	14.1078	13.0084	13.3149	17.2457	13.7226	12.1452	50.6608	50.2264	58.5471	15.4041	15.3	15.9273	14.7632	14.5072	14.0433	41.4356	44.5803	41.838	19.3473	18.3298	19.5221	39.9461	39.7914	40.4769	21.1602	17.9181	16.1158	GeneID:67884,Genbank:XM_006514008.1,MGI:MGI:1915134	RIKEN cDNA 1810043G02 gene		GO:0060271,GO:0005739,GO:0005856,GO:0005886,GO:0006974,GO:0007010,GO:0007224,GO:0008360,GO:0030030,GO:0032391,GO:0036064,GO:0001750,GO:0042769,GO:0003674,GO:0042995,GO:0005737	cilium assembly|mitochondrion|cytoskeleton|plasma membrane|cellular response to DNA damage stimulus|cytoskeleton organization|smoothened signaling pathway|regulation of cell shape|cell projection organization|photoreceptor connecting cilium|ciliary basal body|photoreceptor outer segment|DNA damage response, detection of DNA damage|molecular_function|cell projection|cytoplasm
1810043H04Rik	32.4025	36.2395	28.4911	37.0474	36.4735	40.2192	30.0914	31.7805	26.3456	37.7381	17.7465	17.0206	35.3281	29.8352	30.619	32.7854	38.5497	42.5184	52.3628	38.8283	57.9998	37.0409	33.726	40.7497	78.9161	67.1328	68.7373	37.0217	36.9123	26.0161	93.861	92.3373	80.5738	GeneID:208501,Genbank:NM_001110242.1,MGI:MGI:1913676	RIKEN cDNA 1810043H04 gene		GO:0032981,GO:0003674,GO:0005739	mitochondrial respiratory chain complex I assembly|molecular_function|mitochondrion
1810046K07Rik	0	0	0	0	0	0	0	0	0	0	0	0	0	0	0	0	0	0	0	0	0	0	0	0	0	0	0	0	0	0	0	0.0765233	0	GeneID:69809,Genbank:XM_006510589.3,MGI:MGI:1917059	RIKEN cDNA 1810046K07 gene		GO:0003674,GO:0005575,GO:0008150	molecular_function|cellular_component|biological_process
1810055G02Rik	26.9792	25.1241	28.2397	9.529	11.0598	10.2571	11.8341	11.1512	10.7385	12.912	9.57938	9.10556	19.1034	19.48	18.6863	7.94417	7.57242	6.86591	13.8083	13.5874	13.8468	12.7331	12.4566	11.4167	8.26159	10.8779	8.38806	12.4158	12.493	14.2093	10.3131	9.06691	10.1933	GeneID:72056,Genbank:XM_006531840.1,MGI:MGI:1919306	RIKEN cDNA 1810055G02 gene		GO:0005886,GO:0008150,GO:0016020,GO:0016021,GO:0003674,GO:0005575,GO:0005794	plasma membrane|biological_process|membrane|integral component of membrane|molecular_function|cellular_component|Golgi apparatus
1810062G17Rik	1.72145	2.74459	0.683146	1.49475	1.05327	0.738335	0.966959	0.855961	1.02909	0.608387	0.38058	0.670308	2.92331	2.77981	3.02941	0.765288	1.38957	0.844307	1.49444	0.552627	0	2.43293	2.33589	1.98231	1.22441	0.917735	0.924138	2.5652	1.78915	1.61536	1.22316	0.736338	1.01315	GeneID:72282,Genbank:NM_028183.1,MGI:MGI:1919532	RIKEN cDNA 1810062G17 gene		GO:0003674,GO:0005575,GO:0008150	molecular_function|cellular_component|biological_process
1810065E05Rik	0.0584619	0	0	0	0	0	0	0	0	0	0	0	0.0612568	0	0	0	0	0	0	0	0	0.111447	0.112221	0.401946	0	0	0	0	0.0550648	0.0530305	0	0	0	GeneID:69864,Genbank:NM_027239.2,MGI:MGI:1917114	RIKEN cDNA 1810065E05 gene		GO:0003674,GO:0005575,GO:0008150	molecular_function|cellular_component|biological_process
2010003K11Rik	0	0	0	0.653436	0.182716	0.57637	0.37742	0.133639	0.0945109	1.38161	0.466861	0.68427	0.048554	0	0	0.367637	0.0943258	0.0506996	0.691324	1.03536	0.17759	0	0.044475	0.0910271	0.334536	0.047761	0.288565	0.0870644	0.043646	0.0840673	2.4932	0.335306	0.197725	GeneID:69861,Genbank:NM_027237.1,MGI:MGI:1917111	RIKEN cDNA 2010003K11 gene		GO:0003674,GO:0005575,GO:0008150	molecular_function|cellular_component|biological_process
2010005H15Rik	0.235802	0.436103	0.139165	0.316678	0.46489	0.225612	0.400118	0.0755602	0.480934	0.14647	0	0	0.247075	0.441699	0.231422	0.0779492	0.559991	0.171996	0.366449	0	0.753078	0.0749189	0.150879	0	0.0810638	0.567093	0.571049	0	0	0.712983	0.0899791	1.62501	0.335385	GeneID:76770,Genbank:NM_029733.3,MGI:MGI:1924020	RIKEN cDNA 2010005H15 gene		GO:0004869,GO:0005198,GO:0005615,GO:0005634,GO:0005737,GO:0005829,GO:0030674,GO:0001533,GO:0002020	cysteine-type endopeptidase inhibitor activity|structural molecule activity|extracellular space|nucleus|cytoplasm|cytosol|protein binding, bridging|cornified envelope|protease binding
2010106E10Rik	0.042018	0	0	0	0	0	0	0	0	0	0	0	0	0	0	0.208349	0.171062	0	0	0.273823	0.201289	0.0400499	0.0806563	0	0.0433348	0	0	0	0	0	0	0	0	GeneID:67715,Genbank:NM_001168590.1,MGI:MGI:1914965	RIKEN cDNA 2010106E10 gene		GO:0003674,GO:0005575,GO:0008150	molecular_function|cellular_component|biological_process
2010107E04Rik	181.806	200.103	120.196	92.2289	99.1746	99.7508	104.201	114.495	97.9453	103.398	53.7079	56.9153	166.338	146.662	143.915	98.7037	131.52	128.315	108.58	108.796	110.696	280.805	234.118	262.557	215.132	148.062	177.933	235.544	230.926	145.806	263.953	240.491	168.015	GeneID:70257,Genbank:XM_006516214.3,MGI:MGI:1917507	RIKEN cDNA 2010107E04 gene		GO:0008150,GO:0016020,GO:0016021,GO:0003674,GO:0005739,GO:0005753	biological_process|membrane|integral component of membrane|molecular_function|mitochondrion|mitochondrial proton-transporting ATP synthase complex
2010107G12Rik	0	0.129775	0.138042	0.141354	0.138341	0.119355	0.111128	0.01499	0.0477051	0.0871722	0.0142819	0.0541789	0.0980321	0.0876265	0.275465	0.216496	0.0317411	0.153546	0	0	0	0.0891768	0.0748303	0.13784	0.241228	0.0482155	0.0809198	0.0292976	0.117497	0.141445	0.0357011	0	0.0499015	GeneID:243753,Genbank:NM_001025573.2,MGI:MGI:1917272	RIKEN cDNA 2010107G12 gene		GO:0003674,GO:0005575,GO:0008150	molecular_function|cellular_component|biological_process
2010107G23Rik	0.477226	0.348396	0.333531	2.68168	2.25312	2.35511	0.537009	0.386329	0.486667	1.42755	1.19626	1.19996	0.342133	0.893928	0.345109	1.44472	1.40602	1.75878	2.85725	3.9284	2.40649	0.909744	0.771423	1.43085	9.01468	5.92838	7.48172	0.707878	2.08187	0.318971	6.35446	8.38634	8.81502	GeneID:69894,Genbank:NM_027251.3,MGI:MGI:1917144	RIKEN cDNA 2010107G23 gene		GO:0016020,GO:0016021,GO:0005515,GO:0005575,GO:0008150	membrane|integral component of membrane|protein binding|cellular_component|biological_process
2010109A12Rik	0	0	0.436796	0.19879	0	0.0944165	0	0	0.100633	0	0	0	0	0.184847	0	0	0	0.107968	0	0	1.22911	0	0	0	0.30532	0	0.10242	0.185409	0.0929469	0.0895132	0.112966	0.204016	0	GeneID:75610,Genbank:NM_029363.1,MGI:MGI:1922860	RIKEN cDNA 2010109A12 gene		GO:0003674,GO:0005575,GO:0008150	molecular_function|cellular_component|biological_process
2010109I03Rik	0	0	0.0507396	0	0	0	0.0291766	0.0275492	0	0	0	0	0	0	0	0.0568405	0.0583351	0	0	0	0	0	0	0	0	0	0.0297435	0	0.0269925	0	0.0656127	0.0296239	0.0917109	GeneID:67038,Genbank:NM_025929.2,MGI:MGI:1914288	RIKEN cDNA 2010109I03 gene		GO:0003674,GO:0008150,GO:0009986	molecular_function|biological_process|cell surface
2010111I01Rik	4.38037	10.1743	7.82255	8.16613	8.69702	8.23081	16.6835	11.5817	13.0084	3.61361	2.45633	2.68793	11.1394	16.668	12.9578	12.3229	9.98039	10.8943	4.31523	3.91794	3.44577	7.99643	9.80098	9.90153	9.77993	10.107	12.9752	7.66165	8.76334	8.71406	9.97386	8.69355	11.4287	GeneID:72061,Genbank:NM_001289926.1,MGI:MGI:1919311	RIKEN cDNA 2010111I01 gene		GO:0044255,GO:0005730,GO:0046872,GO:0070006,GO:0005737,GO:0006508,GO:0008233,GO:0008237,GO:0008270,GO:0016787,GO:0004177,GO:0042277,GO:0043171,GO:0004301	cellular lipid metabolic process|nucleolus|metal ion binding|metalloaminopeptidase activity|cytoplasm|proteolysis|peptidase activity|metallopeptidase activity|zinc ion binding|hydrolase activity|aminopeptidase activity|peptide binding|peptide catabolic process|epoxide hydrolase activity
2010300C02Rik	0.10191	0.162776	0.106621	0.0559896	0.027398	0.0975061	0.707421	0.507652	0.718037	0.0431605	0.0339419	0.00804748	0.368884	0.234281	0.209127	0.321572	0.216875	0.283821	0	0.155251	0	0.114798	0.222299	0.181992	0.0573293	0.0286468	0	0.121848	0.157072	0.10925	0.0848458	0	0.0296485	GeneID:72097,Genbank:NM_028096.1,MGI:MGI:1919347	RIKEN cDNA 2010300C02 gene		GO:0003674,GO:0005575,GO:0008150	molecular_function|cellular_component|biological_process
2010315B03Rik	2.2104	3.76528	3.07251	6.48389	6.02073	5.89939	5.58656	4.0634	5.75396	2.31242	2.57505	3.55372	2.7224	3.79543	3.42528	5.59557	4.61784	5.19748	1.95257	2.45494	2.63796	4.38006	4.87573	4.17068	5.57919	5.43582	5.39324	4.2077	5.11358	4.53773	3.28506	3.88837	4.65378	GeneID:630836,Genbank:XM_011249866.2,MGI:MGI:1919321	RIKEN cDNA 2010315B03 gene	zf-C2H2	GO:0003700,GO:0006355	DNA binding transcription factor activity|regulation of transcription, DNA-templated
2200002D01Rik	2.45321	2.56444	4.24906	10.2061	11.4606	11.5319	7.71004	10.3561	7.39646	3.67705	2.73537	1.76033	2.01169	2.59734	1.77956	8.99106	8.14188	10.6196	10.94	9.33405	7.0513	1.21998	2.35454	2.40953	10.8904	8.02527	7.85985	2.00403	1.1051	1.25778	15.1406	10.5847	7.28188	GeneID:72275,Genbank:NM_028179.1,MGI:MGI:1919525	RIKEN cDNA 2200002D01 gene		GO:0003674,GO:0005730,GO:0008150	molecular_function|nucleolus|biological_process
2200002J24Rik	0	0.0468665	0	0	0	0	0	0.194884	0	0	0	0	0.106209	0.0949355	0	0.100523	0	0	0	0	0	0	0	0.0497791	0	0	0	0	0	0	0	0	0	GeneID:69147,Genbank:XM_017312282.1,MGI:MGI:1916397	RIKEN cDNA 2200002J24 gene		GO:0003674,GO:0008150,GO:0016020	molecular_function|biological_process|membrane
2210010C04Rik	0	0.0233457	0.0223496	0	0	0	0	0	0	0.0235226	0	0	0.0264531	0	0.0247772	0	0	0	0	0	0.362827	0	0	0	0	0	0	0	0	0	0	0	0.0538619	GeneID:67373,Genbank:NM_023333.4,MGI:MGI:1914623	RIKEN cDNA 2210010C04 gene		GO:0004252,GO:0005615,GO:0006508	serine-type endopeptidase activity|extracellular space|proteolysis	mmu04080,mmu04972,mmu04974,mmu05164	Neuroactive ligand-receptor interaction|Pancreatic secretion|Protein digestion and absorption|Influenza A
2210011C24Rik	0.119244	0.496206	0.0527815	1.74155	1.46933	1.19796	0.546313	0.859736	0.608017	3.49977	1.09217	0.517896	0.124945	0.223365	0	1.0643	0.788874	1.50036	2.66849	2.83083	2.68484	0.227317	0.457793	0.527044	5.8416	3.87149	5.25988	0.448089	1.06699	0.594913	1.1603	1.97223	1.90803	GeneID:70134,Genbank:NM_001291292.1,MGI:MGI:1917384	RIKEN cDNA 2210011C24 gene		GO:0003674,GO:0005575,GO:0008150	molecular_function|cellular_component|biological_process
2210013O21Rik	32.2821	35.8692	28.9138	25.389	24.7854	25.2052	29.9079	31.2763	27.5736	34.3752	20.0781	20.4136	40.6435	30.3534	33.9765	25.7495	32.4062	30.9656	32.1037	37.3465	35.4693	35.7076	30.9837	36.1748	33.2286	33.7939	41.1765	32.1667	34.9285	23.4378	36.1598	31.8684	34.2343	GeneID:70123,Genbank:NM_027327.1,MGI:MGI:1917373	RIKEN cDNA 2210013O21 gene
2210016F16Rik	15.5026	15.5584	13.3508	8.97515	8.10378	9.33232	10.5547	11.3845	10.963	8.12382	8.31931	7.37388	13.8343	11.648	11.8671	10.3951	11.039	9.56056	12.8471	13.0232	14.7798	10.7034	9.14084	11.0106	13.4785	10.4877	12.2912	10.8373	8.78997	8.96934	14.3467	12.1626	14.166	GeneID:70153,Genbank:NM_027335.1,MGI:MGI:1917403	RIKEN cDNA 2210016F16 gene		GO:0003674,GO:0005575,GO:0006400	molecular_function|cellular_component|tRNA modification
2210016L21Rik	19.2608	19.5371	20.2057	16.5229	16.8677	17.373	17.0467	19.4401	16.4403	18.9473	13.5741	14.0281	22.3153	22.0658	20.2909	22.3267	19.3731	20.2379	22.469	22.6444	21.8682	16.2558	15.4187	17.0566	29.8111	27.752	25.3917	16.9783	20.033	17.0609	36.198	31.9848	28.9034	GeneID:72357,Genbank:XM_017321112.1,MGI:MGI:1919607	RIKEN cDNA 2210016L21 gene		GO:0003674,GO:0005575,GO:0008150	molecular_function|cellular_component|biological_process
2210404O09Rik	0.730444	1.64362	1.09929	2.25624	2.30415	3.23813	2.55326	2.52788	2.97958	0.95281	0.758222	1.07863	1.32663	1.34545	1.29038	2.63195	2.15597	2.47748	1.70273	0.52135	1.25972	2.15831	1.56572	1.79359	1.65734	1.20458	1.74367	1.78413	1.4448	1.21474	1.31002	1.20811	1.99992	GeneID:70081,Genbank:NM_001256493.1,MGI:MGI:1917331	RIKEN cDNA 2210404O09 gene		GO:0006355,GO:0008150,GO:0003700,GO:0005575,GO:0005634	regulation of transcription, DNA-templated|biological_process|DNA binding transcription factor activity|cellular_component|nucleus
2210407C18Rik	0	0	0	0	0	0	0.0624929	0	0	0	0	0	0	0	0	0	0	0	0	0	0	0	0	0	0	0	0	0	0	0	0	0	0	GeneID:78354,Genbank:NM_144544.2,MGI:MGI:1925604	RIKEN cDNA 2210407C18 gene		GO:0003674,GO:0005575,GO:0008150	molecular_function|cellular_component|biological_process
2210408I21Rik	1.12257	0.948451	0.865085	1.03308	0.955329	0.865429	0.65778	1.08691	1.07066	0.609502	0.954202	0.841813	1.53165	1.36907	1.21269	0.656747	1.15076	0.759904	0.564778	0.714264	0.479739	0.916034	0.674358	0.840818	0.699647	0.749155	0.578359	0.773866	0.920419	0.783856	0.730368	0.893269	0.620281	GeneID:72371,Genbank:XM_017315609.1,MGI:MGI:1919621	RIKEN cDNA 2210408I21 gene		GO:0003674,GO:0005575,GO:0008150	molecular_function|cellular_component|biological_process
2210418O10Rik	0.109885	0.482664	0.0972777	0.11068	0.0270802	0.38112	0.167812	0.250882	0.0560296	0.0127979	0.0251612	0.0357936	0.129531	0.0257293	0.0943637	0.068109	0.01398	0.0751416	0.0128076	0.0383624	0	0.0261845	0.0922825	0.0539643	0.65164	0.15573	0.0997922	0.0903262	0.0388125	0.0249191	0.0471722	0.0993909	0.0146523	GeneID:100504263,Genbank:NM_001305137.1,MGI:MGI:1924208	predicted gene 2210418O10Rik		GO:0003674,GO:0005575,GO:0008150	molecular_function|cellular_component|biological_process
2300002M23Rik	0	0	0	0	0	0	0	0	0	0	0	0	0.0454027	0	0	0	0	0	0	0	0	0	0	0	0	0	0	0	0	0	0	0	0	GeneID:69542,Genbank:NM_175148.3,MGI:MGI:1916792	RIKEN cDNA 2300002M23 gene		GO:0005540,GO:0005576,GO:0005578,GO:0005614,GO:0008201,GO:0030198,GO:0043236,GO:0070052,GO:0001968,GO:0005518,GO:0005539	hyaluronic acid binding|extracellular region|proteinaceous extracellular matrix|interstitial matrix|heparin binding|extracellular matrix organization|laminin binding|collagen V binding|fibronectin binding|collagen binding|glycosaminoglycan binding
2300003K06Rik	0	0	0	0	0	0	0	0	0	0	0	0	0	0	0	0	0	0	0	0	0	0	0	0	0	0	0	0	0	0	0	0	0	GeneID:100502865,Genbank:NM_001195383.1,MGI:MGI:1916701	RIKEN cDNA 2300003K06 gene		GO:0003674,GO:0005575,GO:0008150	molecular_function|cellular_component|biological_process
2300009A05Rik	11.8463	20.1531	17.6121	11.2034	12.9257	11.6805	11.2322	8.34548	9.86746	13.6496	8.36539	6.20548	37.7119	37.6049	40.0265	10.403	14.4501	10.7845	12.3951	12.9649	13.2562	27.5822	28.555	32.3305	15.2953	13.0488	21.2115	28.7992	27.171	22.5579	15.6317	14.8631	14.5662	GeneID:69478,Genbank:NM_027090.1,MGI:MGI:1916728	RIKEN cDNA 2300009A05 gene		GO:0008150,GO:0003674,GO:0005575,GO:0005576	biological_process|molecular_function|cellular_component|extracellular region
2310002L09Rik	4.61085	2.85023	0.909539	0	0.148213	0.023976	0.459227	0.62633	0.383321	0	0.0229517	0	0.157542	0.164289	0.0983742	0.0497025	0.102019	0.164504	0	1.79634	0.672256	0.167196	0.0721534	0	0.155065	0.0258281	0.104033	0.0706238	0	0	0	0	1.12271	GeneID:71886,Genbank:NM_027104.3,MGI:MGI:1916780	RIKEN cDNA 2310002L09 gene		GO:0005886,GO:0031032,GO:0005200,GO:0005739,GO:0005856	plasma membrane|actomyosin structure organization|structural constituent of cytoskeleton|mitochondrion|cytoskeleton
2310007B03Rik	0.0905058	0	0	0	0	0	0	0	0	0	0	0	0.0948327	0	0	0	0	0	0	0	0	0.0215666	0	0	0.0233355	0	0	0	0	0.0820975	0.0259019	0.0233892	0.120682	GeneID:71874,Genbank:XM_006529877.1,MGI:MGI:1919124	RIKEN cDNA 2310007B03 gene		GO:0003674,GO:0005575,GO:0008150	molecular_function|cellular_component|biological_process
2310009A05Rik	23.2998	26.1557	17.9403	11.0247	13.674	12.961	21.6253	16.7728	14.146	13.3284	10.1243	10.4489	21.6885	17.7624	17.8682	13.2192	14.78	15.4141	9.59965	18.1603	12.3559	16.4239	12.8976	16.9242	17.4357	13.9622	18.1088	20.0561	16.6381	12.4845	27.5412	18.4841	14.7972	GeneID:66364,Genbank:NM_001308425.1,MGI:MGI:1913614	RIKEN cDNA 2310009A05 gene
2310009B15Rik	14.6795	19.0918	12.7437	8.48984	8.77565	7.97398	10.0278	8.01176	10.6238	7.32399	3.12272	3.53738	26.3962	20.4012	20.2625	5.63528	14.2658	11.3981	8.30088	10.3157	12.4312	22.2064	15.8161	15.9994	16.8976	12.3969	15.6288	16.0147	16.5026	11.4257	21.4664	16.3491	14.3458	GeneID:69549,Genbank:NM_001081226.1,MGI:MGI:1916799	RIKEN cDNA 2310009B15 gene		GO:0003674,GO:0005575,GO:0008150	molecular_function|cellular_component|biological_process
2310011J03Rik	23.7627	29.9014	23.7488	20.0604	17.8977	18.9621	18.7503	18.3625	20.1441	27.8199	18.6893	17.0451	37.2627	32.6969	32.1828	26.3781	25.9769	24.9291	43.8279	39.1162	35.2595	26.7197	28.845	30.7352	37.8536	35.6798	36.3347	25.6613	27.4784	24.2457	40.2629	38.1766	37.5881	GeneID:66374,Genbank:NM_025521.3,MGI:MGI:1913624	RIKEN cDNA 2310011J03 gene		GO:0003674,GO:0005575,GO:0008150	molecular_function|cellular_component|biological_process
2310022A10Rik	9.72501	10.012	7.89037	3.83636	3.4687	3.77369	5.76742	5.70594	5.42204	4.01715	2.76247	3.30844	4.39606	5.6497	5.3699	4.08401	4.13236	4.37878	4.34467	6.0118	4.61249	4.27539	4.52777	4.00684	3.7487	4.68296	4.61529	2.97874	4.53443	5.06843	3.69619	4.11708	4.86733	GeneID:66367,Genbank:XM_017312231.1,MGI:MGI:1913617	RIKEN cDNA 2310022A10 gene		GO:0003674,GO:0005654,GO:0008150	molecular_function|nucleoplasm|biological_process
2310022B05Rik	23.76	24.5874	22.221	20.4731	22.6157	22.2951	21.6595	20.7344	21.7787	40.284	40.2289	39.3171	20.818	19.6037	18.7769	25.1523	24.5321	25.4951	29.9613	31.7107	35.0948	22.3665	22.4748	22.1805	30.0699	30.6074	30.3966	23.9032	24.8437	29.1472	24.9158	22.8537	23.2873	GeneID:69551,Genbank:NM_175149.4,MGI:MGI:1916801	RIKEN cDNA 2310022B05 gene		GO:0008150,GO:0003674,GO:0005737,GO:0005829	biological_process|molecular_function|cytoplasm|cytosol
2310030G06Rik	0.522485	1.4092	2.38979	6.27134	6.69561	7.24864	7.80185	4.56232	6.08305	6.24748	1.7148	2.91218	1.4599	2.32443	1.92293	6.82237	4.78601	6.19295	3.20729	3.04011	1.58522	1.66004	5.64156	3.42121	10.9568	13.1041	16.6751	4.45847	4.63417	5.60834	11.3643	10.4869	10.2182	GeneID:66952,Genbank:NM_025865.2,MGI:MGI:1914202	RIKEN cDNA 2310030G06 gene		GO:0003674,GO:0008150	molecular_function|biological_process
2310033P09Rik	20.056	16.8566	19.3725	11.5685	11.279	11.2388	14.5724	16.4362	17.3028	17.4302	11.5556	11.4504	16.046	15.8097	13.834	17.6894	20.1471	18.7543	18.5792	18.1855	14.589	8.12765	8.30938	8.37523	21.896	20.5819	20.9513	8.29672	8.72819	8.60306	29.5334	22.621	20.095	GeneID:67862,Genbank:NM_024210.2,MGI:MGI:1915112	RIKEN cDNA 2310033P09 gene		GO:0005575,GO:0008150	cellular_component|biological_process
2310034C09Rik	1.94976	0	0	0	0	0	0	0	0	0	0	0	0	0.0537095	0	0	0	0	0	0	0	0	0	0	0	0	0	0	0	0	0	0	0	GeneID:117172,Genbank:NM_054100.2,MGI:MGI:2152338	RIKEN cDNA 2310034C09 gene		GO:0003674,GO:0005575,GO:0008150	molecular_function|cellular_component|biological_process
2310034P14Rik	1.30621	1.16762	1.1178	1.92964	1.54514	2.37455	1.68449	2.09281	1.95368	1.82556	1.03685	1.05898	1.77926	0.897148	1.79473	2.28852	1.59534	1.71497	1.54275	1.21605	1.62694	0.373509	1.1701	0.555947	1.52677	1.7502	1.89798	1.30891	0.574145	0.908393	2.54202	1.44027	3.15834	GeneID:69579,Genbank:XM_006508373.3,MGI:MGI:1916829	RIKEN cDNA 2310034P14 gene
2310035C23Rik	3.09879	4.16721	4.36151	6.23257	5.60826	5.81751	5.52353	3.57094	5.19372	2.98743	3.33063	3.27759	4.24047	5.99684	5.98653	4.65328	3.56182	3.98935	2.13288	2.53906	1.62965	8.45094	8.98815	8.36272	3.93186	4.35257	4.65687	8.36599	8.2958	7.92726	2.97666	3.19315	4.05638	GeneID:227446,Genbank:XM_006529501.3,MGI:MGI:1922832	RIKEN cDNA 2310035C23 gene		GO:0003674,GO:0005575,GO:0008150	molecular_function|cellular_component|biological_process
2310036O22Rik	168.597	145.479	156.338	67.7804	68.2478	67.4016	114.124	104.379	108.934	97.9467	52.8613	58.1372	183.582	173.805	185.577	84.592	96.0099	93.9234	101.016	104.865	94.2138	145.329	155.358	156.604	109.293	105.163	121.942	145.173	143.783	125.548	142.688	123.958	123.973	GeneID:68544,Genbank:NM_026760.2,MGI:MGI:1922833	RIKEN cDNA 2310036O22 gene		GO:0005575,GO:0008408,GO:0008409,GO:0016075,GO:0016787,GO:0090503,GO:0003723,GO:0004518,GO:0004527	cellular_component|3'-5' exonuclease activity|5'-3' exonuclease activity|rRNA catabolic process|hydrolase activity|RNA phosphodiester bond hydrolysis, exonucleolytic|RNA binding|nuclease activity|exonuclease activity
2310039H08Rik	30.2916	32.4751	26.135	13.2472	10.827	11.7135	15.3844	17.0146	16.7653	16.3606	8.39379	6.74517	43.5415	42.4579	37.2815	11.8636	15.166	13.7009	17.808	10.3554	16.5556	44.076	37.6678	36.6922	15.5844	16.0073	13.8681	44.1643	32.485	29.3177	17.2983	13.6677	15.0745	GeneID:67101,Genbank:NM_025966.3,MGI:MGI:1914351	RIKEN cDNA 2310039H08 gene		GO:0003674,GO:0005575,GO:0008150	molecular_function|cellular_component|biological_process
2310045n01rik-mef2b	0	0	0	0	0	0	0	0	0	0	0	0	0	0	0	0	0	0	0	0	0	0	0	0	0	0	0	0	0	0	0	0	0	GeneID:105980076,Genbank:NM_001310055.1	2310045N01Rik-mef2b readthrough
2310050C09Rik	1.16568	0.187466	0.2692	0	0	0	0	0	0	0	0	0	0	0	0	0	0	0	0	0	0	0	0	0	0	0	0	0	0	0	0	0	0	GeneID:66533,Genbank:NM_025621.2,MGI:MGI:1913783	RIKEN cDNA 2310050C09 gene		GO:0018149,GO:0030216,GO:0001533,GO:0005198,GO:0005737	peptide cross-linking|keratinocyte differentiation|cornified envelope|structural molecule activity|cytoplasm
2310057J18Rik	0	0	0	0.123886	0.24249	0.117681	0.0417409	0.0394127	0	0	0	0	0	0	0	0	0	0	0	0	0	0	0	0.0402686	0	0.253543	0.127656	0.0385156	0.154465	0.0743795	0.281603	0.0847616	0	GeneID:67719,Genbank:NM_026336.3,MGI:MGI:1914969	RIKEN cDNA 2310057J18 gene		GO:0008150,GO:0003674,GO:0005576,GO:0007275	biological_process|molecular_function|extracellular region|multicellular organism development
2310057M21Rik	2.69139	2.50093	2.46396	2.12902	2.08363	1.97213	2.21882	2.20865	2.53042	1.41897	1.44296	1.39129	1.43066	1.89362	1.73946	1.77071	1.34959	1.47952	1.00382	1.0878	0.830196	1.60176	1.8145	1.47002	1.86854	1.65087	2.0848	1.44303	1.81778	1.65535	2.11913	1.91356	1.91867	GeneID:68277,Genbank:XM_011241888.2,MGI:MGI:1915527	RIKEN cDNA 2310057M21 gene		GO:0005575,GO:0008150,GO:0042802	cellular_component|biological_process|identical protein binding
2310057N15Rik	0	0	0	0	0	0	0	0	0	0	0	0	0	0	0	0	0	0	0	0	0	0	0	0	0	0	0	0	0	0	0	0	0	GeneID:69696,Genbank:NM_027170.1,MGI:MGI:1916946	RIKEN cDNA 2310057N15 gene		GO:0003674,GO:0005575,GO:0008150	molecular_function|cellular_component|biological_process
2310061I04Rik	6.90739	7.3589	6.97515	4.39134	4.58252	4.39755	7.32657	4.72135	4.98172	4.42923	3.03096	2.73763	8.83374	12.6928	10.4135	4.55808	5.23928	4.19539	4.84888	6.18606	5.51082	4.98169	7.43622	7.11974	5.01107	5.27865	6.40583	4.93463	6.80287	7.93333	6.31383	5.70134	6.72398	GeneID:69662,Genbank:NM_001033630.1,MGI:MGI:1916912	RIKEN cDNA 2310061I04 gene		GO:0003674,GO:0005739,GO:0008150	molecular_function|mitochondrion|biological_process
2310061N02Rik	0	0	0	0	0	0	0	0	0	0	0	0	0	0	0	0	0	0	0	0	0	0	0	0	0	0	0	0	0	0	0	0	0	GeneID:69661,Genbank:NM_027155.1,MGI:MGI:1916911	RIKEN cDNA 2310061N02 gene		GO:0005515,GO:0005575,GO:0008150	protein binding|cellular_component|biological_process
2310079G19Rik	0	0	0	0	0	0	0	0	0	0	0	0	0	0	0	0	0	0	0	0	0	0	0	0	0	0	0	0	0	0	0	0	0	GeneID:69699,Genbank:NM_027173.1,MGI:MGI:1916949	RIKEN cDNA 2310079G19 gene		GO:0003674,GO:0005575,GO:0008150	molecular_function|cellular_component|biological_process
2410002F23Rik	17.834	37.3571	25.5774	12.748	12.5865	11.8036	18.4334	12.8581	14.129	7.75734	6.83522	6.80167	32.1824	39.7971	37.3267	14.4057	13.3857	14.1447	6.67544	6.06988	5.28223	25.4675	25.8745	25.38	11.5367	9.89894	12.7876	22.8489	25.919	28.4115	8.57971	7.31792	8.36995	GeneID:668661,Genbank:XM_011250893.2,MGI:MGI:1914226	RIKEN cDNA 2410002F23 gene
2410004B18Rik	16.4406	17.0248	17.1404	16.9359	13.7956	14.1701	14.4903	13.9107	11.362	13.799	12.258	13.5136	18.7214	17.1796	19.4023	14.9905	12.0312	13.7138	20.8725	20.2389	22.033	14.8287	15.7141	14.88	20.2138	18.8008	22.5279	16.4979	14.8134	13.4034	20.9981	22.6832	20.1467	GeneID:66421,Genbank:XM_006501885.3,MGI:MGI:1913671	RIKEN cDNA 2410004B18 gene		GO:0005634,GO:0008150	nucleus|biological_process
2410004P03Rik	0.0291679	0.215778	0.0774641	0	0.0287526	0.0558147	0.118784	0	0.0297449	0	0	0.0760083	0.0611246	0.0819548	0.0572523	0	0.0593734	0.0638257	0	0.0543088	0	0	0	0.0286485	0.0300819	0.0300632	0.151365	0.137007	0.0824189	0.0529161	0	0	0	GeneID:73667,Genbank:NM_001201333.1,MGI:MGI:1920917	RIKEN cDNA 2410004P03 gene		GO:0003674,GO:0005575,GO:0008150	molecular_function|cellular_component|biological_process
2410015M20Rik	82.799	91.4689	67.5926	59.9515	52.1071	63.5275	57.098	64.5858	56.3888	51.7202	25.3881	32.2901	91.9359	82.3786	73.9505	50.5747	60.5066	60.7338	61.4431	58.8795	66.3602	114.216	94.1804	112.138	103.049	79.7299	90.3963	99.4509	94.7862	66.4655	131.765	105.951	81.9067	GeneID:224904,Genbank:NM_153152.3,MGI:MGI:2442174	RIKEN cDNA 2410015M20 gene		GO:0005739,GO:0005743,GO:0016020,GO:0016021,GO:0042407,GO:0044284,GO:0061617,GO:0003674,GO:0005654	mitochondrion|mitochondrial inner membrane|membrane|integral component of membrane|cristae formation|mitochondrial crista junction|MICOS complex|molecular_function|nucleoplasm
2410016O06Rik	11.9403	10.3168	13.2844	2.13602	2.38588	3.44053	5.63235	5.27388	4.56033	4.23101	2.51238	3.30374	10.434	10.4491	11.0851	4.13762	3.42528	3.65692	4.08374	3.30478	3.20235	7.71186	7.5442	7.08644	3.13806	3.99141	3.469	5.47865	6.25288	5.41551	3.69428	3.64567	4.5244	GeneID:71952,Genbank:NM_023633.3,MGI:MGI:1919202	RIKEN cDNA 2410016O06 gene		GO:0051864,GO:0032453,GO:0005634,GO:0055114,GO:0034720,GO:0070544,GO:0042254,GO:0005730,GO:0006325,GO:0006338,GO:0006351,GO:0045668,GO:0006355,GO:0045892,GO:0016491,GO:0016706,GO:0046872,GO:0030685,GO:0003723,GO:0051213,GO:0030961,GO:0005506,GO:0005515	histone demethylase activity (H3-K36 specific)|histone demethylase activity (H3-K4 specific)|nucleus|oxidation-reduction process|histone H3-K4 demethylation|histone H3-K36 demethylation|ribosome biogenesis|nucleolus|chromatin organization|chromatin remodeling|transcription, DNA-templated|negative regulation of osteoblast differentiation|regulation of transcription, DNA-templated|negative regulati…
2410089E03Rik	1.50554	1.74966	2.57105	3.3966	3.71026	3.64985	3.24165	3.07062	3.31443	1.48332	2.61811	2.54482	2.66472	2.85348	2.82037	2.73895	2.86792	2.82699	1.24256	1.25008	1.2914	2.11374	2.59707	2.27305	1.79926	2.19132	2.36498	1.77272	2.19415	2.49603	1.89816	1.8034	1.93155	GeneID:73692,Genbank:XM_011245335.1,MGI:MGI:1920942	RIKEN cDNA 2410089E03 gene		GO:0060976,GO:0003281,GO:1904491,GO:0003674,GO:0007507,GO:0016020,GO:0016021,GO:0021549,GO:0030030,GO:0035869,GO:0042733,GO:0042995,GO:0060021,GO:0001736,GO:0060271,GO:0001822,GO:0003279	coronary vasculature development|ventricular septum development|protein localization to ciliary transition zone|molecular_function|heart development|membrane|integral component of membrane|cerebellum development|cell projection organization|ciliary transition zone|embryonic digit morphogenesis|cell projection|roof of mouth development|establishment of planar polarity|cilium assembly|kidney develo…
2410124H12Rik	0.0767053	0.0709312	0	0	0.22684	0	0	0	0.0782228	0	0.0702549	0	0	0	0.150561	0	0	0	0	0	0	0	0	0	0	0	0	0	0	0	0	0	0	GeneID:76785,Genbank:NM_029740.1,MGI:MGI:1924035	RIKEN cDNA 2410124H12 gene		GO:0003674,GO:0005575,GO:0008150	molecular_function|cellular_component|biological_process
2410131K14Rik	2.99754	4.60734	3.24531	4.10044	5.03126	5.50346	4.39212	3.69933	4.08956	2.58532	4.26661	5.77048	3.75628	5.57698	4.51219	2.93252	3.00963	3.5234	3.15382	1.62158	1.22252	2.45173	2.66315	2.68556	2.29772	3.11042	2.96396	2.30227	2.9569	2.36999	2.55042	2.38675	2.41979	GeneID:76792,Genbank:NM_001081236.1,MGI:MGI:1924042	RIKEN cDNA 2410131K14 gene		GO:0008150,GO:0003674,GO:0005575,GO:0005576	biological_process|molecular_function|cellular_component|extracellular region
2410137M14Rik	0	0	0	0.188908	0.677897	0.358892	0.254595	0	0.382523	0	0.0572598	0.0543042	0	0.117105	0.0613559	0.123998	0.190887	0	0	0	0	0.0595887	0.120005	0.0614038	0.451333	0.64436	0.58397	0.0587307	0.117769	0.283545	0.357836	0.646246	0.466824	GeneID:76797,Genbank:NM_029747.3,MGI:MGI:1924047	RIKEN cDNA 2410137M14 gene		GO:0003674,GO:0005575,GO:0008150	molecular_function|cellular_component|biological_process
2410141K09Rik	0	0	0	0	0	0	0	0	0	0	0	0	0.0329625	0	0	0	0	0	0	0	0	0	0	0	0	0	0	0	0	0	0	0	0	GeneID:76803,Genbank:NM_183119.3,MGI:MGI:1924053	RIKEN cDNA 2410141K09 gene	zf-C2H2	GO:0003700,GO:0005575,GO:0006355	DNA binding transcription factor activity|cellular_component|regulation of transcription, DNA-templated
2510002D24Rik	3.46761	4.70841	3.10862	5.48222	5.36535	5.83758	6.39045	5.82304	5.41623	3.80345	2.65338	3.16459	5.61106	5.17992	4.30786	6.39892	6.92456	7.05963	4.29745	5.51662	2.9859	3.89092	4.46562	4.5699	9.09914	6.06232	8.42801	4.32972	5.33328	3.34454	9.49689	7.07828	5.38466	GeneID:72307,Genbank:NM_001033164.2,MGI:MGI:1919557	RIKEN cDNA 2510002D24 gene		GO:0003674,GO:0005575,GO:0008150	molecular_function|cellular_component|biological_process
2510009E07Rik	11.4982	10.3131	10.4757	12.8155	12.9862	12.4842	17.7195	19.409	18.7846	8.48865	10.5984	10.579	10.5776	10.2591	10.0925	16.3047	16.1792	16.0405	10.1452	9.74909	9.15033	12.357	12.7746	13.7311	9.33131	10.2429	8.40151	10.9396	13.3551	12.5293	8.01992	8.99557	8.25524	GeneID:72190,Genbank:NM_001001881.2,MGI:MGI:1919440	RIKEN cDNA 2510009E07 gene		GO:0003674,GO:0005575,GO:0008150	molecular_function|cellular_component|biological_process
2510039O18Rik	22.715	23.8865	30.2612	11.6254	12.3227	13.4422	19.5221	16.1291	18.9151	17.8488	13.763	13.9654	32.1854	33.2416	35.5025	17.5167	13.5862	13.9797	19.4611	18.5723	15.8456	21.4577	23.8542	22.6003	12.7212	14.5186	16.744	20.0402	21.2735	21.6249	12.4107	14.0275	16.0294	GeneID:77034,Genbank:XM_006539279.3,MGI:MGI:1924284	RIKEN cDNA 2510039O18 gene		GO:0016021,GO:0003674,GO:0008150,GO:0016020	integral component of membrane|molecular_function|biological_process|membrane
2610002M06Rik	3.59157	2.77338	3.44173	3.33785	3.71381	3.78177	4.05241	5.11667	5.05971	2.03543	3.07759	2.83029	2.94855	3.12974	2.77992	3.35985	3.92867	3.42319	3.04681	2.93	2.36798	2.41751	2.54981	2.46388	2.96903	3.14845	2.71887	2.08704	2.79872	2.23351	2.70215	2.90888	2.93269	GeneID:67028,Genbank:NM_025921.3,MGI:MGI:1914278	RIKEN cDNA 2610002M06 gene		GO:0005768,GO:0007034,GO:0007049,GO:0008150,GO:0015031,GO:0016020,GO:0051301,GO:0003674,GO:0005575,GO:0005737	endosome|vacuolar transport|cell cycle|biological_process|protein transport|membrane|cell division|molecular_function|cellular_component|cytoplasm	mmu04144,mmu04217	Endocytosis|Necroptosis
2610008E11Rik	9.22494	9.15413	10.3743	9.67618	8.65461	8.37584	12.4492	10.1157	11.8728	4.31537	6.29319	6.6094	7.10615	7.61509	8.11703	9.19896	8.02924	8.95154	4.7576	4.88044	5.49814	13.4621	14.5082	12.9849	9.35655	9.61302	9.20466	11.798	11.8648	11.6343	7.41411	8.66783	8.64614	GeneID:72128,Genbank:XM_011243581.2,MGI:MGI:1919378	RIKEN cDNA 2610008E11 gene	zf-C2H2	GO:0032502,GO:0003674,GO:0005575,GO:0008150	developmental process|molecular_function|cellular_component|biological_process
2610020H08Rik	0.858369	1.42876	1.3526	0.561977	0.482305	0.566679	0.655431	0.420834	0.665267	0.079977	0.0628949	0.104385	0.602602	0.64315	0.901396	0.374552	0.366927	0.347486	0.120056	0.319646	0.279619	0.65453	0.897992	0.750345	0.345254	0.115013	0.32072	0.459638	0.468925	0.638471	0.284962	0.20408	0.283852	GeneID:434234,Genbank:XM_017322343.1,MGI:MGI:1919402	RIKEN cDNA 2610020H08 gene		GO:0003674,GO:0005730,GO:0008150	molecular_function|nucleolus|biological_process
2610028H24Rik	0.0526299	0.0730022	0.0465915	0.0265054	0.0259403	0	0	0	0.107342	0	0	0	0.082719	0	0	0	0.0803491	0	0.0245369	0.0979938	0	0	0	0.0258464	0	0	0.0273119	0.0247212	0.0247858	0.0238702	0.0301244	0.0272021	0	GeneID:76964,Genbank:XM_006514295.3,MGI:MGI:1924214	RIKEN cDNA 2610028H24 gene		GO:0003674,GO:0005575,GO:0008150	molecular_function|cellular_component|biological_process
2610042L04Rik	0.0432272	0	0	0	0	0	0	0	0	0	0	0	0	0	0	0	0	0	0	0	0	0	0	0	0	0	0	0	0	0.00980281	0	0	0	GeneID:554327,Genbank:XM_017316088.1,MGI:MGI:1914305	RIKEN cDNA 2610042L04 gene		GO:0007416,GO:0010821,GO:0060025,GO:0001933,GO:0005515,GO:0005575	synapse assembly|regulation of mitochondrion organization|regulation of synaptic activity|negative regulation of protein phosphorylation|protein binding|cellular_component
2610044O15Rik8	4.1715	6.75764	6.09192	5.94983	5.85301	6.5258	7.78103	5.62004	6.89339	4.19879	3.96015	3.49125	7.49758	9.09726	9.23396	6.88481	6.38404	5.83003	5.50796	3.40164	6.0097	10.4772	10.4915	9.51033	9.79776	8.50493	9.57555	6.26444	8.83331	8.92128	7.45935	10.1666	7.56806	GeneID:72139,Genbank:NM_153780.3,MGI:MGI:1919389	RIKEN cDNA 2610044O15 gene		GO:0003700,GO:0005575,GO:0006355	DNA binding transcription factor activity|cellular_component|regulation of transcription, DNA-templated
2610301B20Rik	9.22991	9.10554	10.1732	8.28419	8.7607	8.13155	9.09462	7.48923	8.66697	7.00331	7.30286	7.02513	8.11517	9.7787	8.34098	8.67762	7.88266	9.0237	7.02988	7.91216	6.61054	11.2583	12.1917	13.7779	9.07147	7.22911	8.89195	9.31478	11.4049	9.45006	7.84609	8.85619	8.96853	GeneID:67157,Genbank:XM_006538200.3,MGI:MGI:1914407	RIKEN cDNA 2610301B20 gene		GO:0005886,GO:0008150,GO:0030054,GO:0097546,GO:0003674,GO:0005737,GO:0005829	plasma membrane|biological_process|cell junction|ciliary base|molecular_function|cytoplasm|cytosol
2610305D13Rik	0.77673	0.504724	1.20797	1.26868	1.75898	1.8077	3.01356	2.5024	2.31207	0.430311	0.749868	0.765866	0.263956	0.609507	0.556276	2.01942	2.15798	1.99825	0.880844	1.66121	0.583285	0.600282	0.785788	0.57733	1.55884	1.49296	1.24192	0.571918	0.711823	0.704569	2.52333	1.69263	1.47798	GeneID:112422,Genbank:NM_145078.2,MGI:MGI:2148252	RIKEN cDNA 2610305D13 gene		GO:0005634,GO:0006355,GO:0008150,GO:0003674,GO:0003700,GO:0005575	nucleus|regulation of transcription, DNA-templated|biological_process|molecular_function|DNA binding transcription factor activity|cellular_component
2610318N02Rik	4.42816	6.2353	5.3159	0.270315	0.0330691	0.0320969	0.034154	0.354739	0.171052	0	0.0307256	0	5.02651	4.68149	6.65057	0.0665373	0.0682867	0.0367038	0	0	0.0321413	2.87778	3.34854	3.52558	0.0691959	0.0345764	0.0348176	0.850903	0.916323	0.791181	0.422433	0.0346776	0	GeneID:70458,Genbank:XM_006522540.1,MGI:MGI:1917708	RIKEN cDNA 2610318N02 gene		GO:0003674,GO:0005575,GO:0008150	molecular_function|cellular_component|biological_process
2610507B11Rik	17.348	18.0533	19.8065	28.3361	28.3854	27.6186	27.4626	28.1144	29.4109	13.5077	25.5546	23.4922	17.375	19.201	19.7034	26.0232	25.1291	24.0285	16.4338	16.6417	14.7223	13.9471	14.0749	14.0812	14.6265	15.5658	14.3387	12.9725	14.0126	14.6273	14.8208	14.3875	14.3117	GeneID:72503,Genbank:XM_006534313.2,MGI:MGI:1919753	RIKEN cDNA 2610507B11 gene		GO:0008150,GO:0003674,GO:0005575,GO:0005576	biological_process|molecular_function|cellular_component|extracellular region
2610524H06Rik	21.5164	25.453	23.2018	5.59095	6.54355	6.07743	11.4191	13.0926	13.4804	11.3567	6.07984	7.15781	22.1853	20.3128	20.9483	5.90203	9.72649	8.1393	8.16379	6.4462	6.14065	24.054	19.8272	23.4377	9.14777	6.13403	9.26524	20.2671	22.1526	15.6763	11.202	5.73791	6.83688	GeneID:330173,Genbank:NM_181075.3,MGI:MGI:2447819	RIKEN cDNA 2610524H06 gene		GO:0003674,GO:0005575,GO:0008150	molecular_function|cellular_component|biological_process
2610528A11Rik	0.643776	0	0.189971	0.144097	0.0705124	0.0684395	0.218477	0.343819	0.145892	0	0.262062	0	0.374752	0.200985	0.140404	0.0709379	0	0	0	0	0	0.477261	0.205962	0.70257	0.0737723	0	0.148481	0.537588	0.741116	0.12977	0	0.369711	0.381522	GeneID:70045,Genbank:NM_001206684.1,MGI:MGI:1917295	RIKEN cDNA 2610528A11 gene		GO:0005615,GO:0006935,GO:0008009,GO:0042742,GO:0048247,GO:0005125,GO:0005575,GO:0005576	extracellular space|chemotaxis|chemokine activity|defense response to bacterium|lymphocyte chemotaxis|cytokine activity|cellular_component|extracellular region
2610528J11Rik	0	0	0	0	0	0	0	0	0	0	0	0	0	0	0.0456344	0	0	0	0	0	0	0	0	0.0456701	0	0	0	0	0.0875923	0	0.0532293	0	0	GeneID:66451,Genbank:XM_006503272.2,MGI:MGI:1913701	RIKEN cDNA 2610528J11 gene		GO:0016020,GO:0016021,GO:0003674,GO:0005768,GO:0005886	membrane|integral component of membrane|molecular_function|endosome|plasma membrane
2700049A03Rik	1.89482	0.983684	2.31014	1.90853	1.67942	1.74933	1.69221	1.71767	1.72891	1.37056	1.98667	1.92744	1.81125	1.69683	1.54969	1.63187	1.53098	1.82764	0.836903	1.29207	1.44121	0.950562	1.45968	1.06931	1.07138	1.1992	1.63884	0.968104	1.2133	1.43232	1.20824	0.884852	1.53369	GeneID:76967,Genbank:NM_001163378.1,MGI:MGI:1924217	RIKEN cDNA 2700049A03 gene		GO:0005813,GO:0005814,GO:0005856,GO:0007224,GO:0030030,GO:0036064,GO:0042995,GO:0060271,GO:0005515,GO:0070201,GO:0005737	centrosome|centriole|cytoskeleton|smoothened signaling pathway|cell projection organization|ciliary basal body|cell projection|cilium assembly|protein binding|regulation of establishment of protein localization|cytoplasm
2700060E02Rik	162.626	178.566	133.315	60.1318	60.9328	64.3498	79.3028	97.3263	85.2771	64.1665	47.0041	51.3594	172.164	143.358	157.496	79.1295	95.1338	86.673	77.6387	65.2142	67.2523	196.38	174.99	199.689	103.787	86.8909	88.1661	170.237	148.588	120.976	128.854	115.873	98.9069	GeneID:68045,Genbank:NM_026528.3,MGI:MGI:1915295	RIKEN cDNA 2700060E02 gene		GO:0005654,GO:0005737,GO:0005813,GO:0005856,GO:0006351,GO:0006355,GO:0006388,GO:0006469,GO:0042802,GO:0045944,GO:0048471,GO:0000993,GO:0072669,GO:0003723,GO:0072686,GO:0005634	nucleoplasm|cytoplasm|centrosome|cytoskeleton|transcription, DNA-templated|regulation of transcription, DNA-templated|tRNA splicing, via endonucleolytic cleavage and ligation|negative regulation of protein kinase activity|identical protein binding|positive regulation of transcription by RNA polymerase II|perinuclear region of cytoplasm|RNA polymerase II core binding|tRNA-splicing ligase complex|R…
2700062C07Rik	13.4669	16.7173	13.2671	8.2864	9.03953	8.52311	8.64254	8.86572	7.10714	7.76288	5.47131	8.46609	17.8443	20.22	20.9309	7.89885	9.27985	7.68247	8.4039	10.4884	7.27975	20.8275	21.5254	19.7635	10.3221	9.12749	10.2245	17.6724	15.7938	17.3017	12.717	11.3751	11.0677	GeneID:68046,Genbank:NM_026529.4,MGI:MGI:1915296	RIKEN cDNA 2700062C07 gene		GO:0003674,GO:0005575,GO:0008150	molecular_function|cellular_component|biological_process
2700081O15Rik	8.88993	7.57423	11.4927	6.37006	6.07619	5.37593	11.4736	10.6733	11.7411	2.7132	3.77744	3.70503	10.1819	13.9371	12.9802	6.51996	5.67952	6.28087	2.76309	2.4781	3.52131	5.90579	7.0857	6.61488	3.22155	4.17814	3.6614	4.01307	5.47954	6.70257	2.86362	3.09636	3.16791	GeneID:108899,Genbank:NM_175381.6,MGI:MGI:1919667	RIKEN cDNA 2700081O15 gene	zf-BED	GO:0008150,GO:0003674,GO:0003676,GO:0005575	biological_process|molecular_function|nucleic acid binding|cellular_component
2700094K13Rik	95.4443	97.3849	90.1546	12.8816	12.8405	13.4449	27.2468	29.5975	23.991	13.1664	5.06143	5.21162	59.0614	55.0105	59.5811	18.0068	17.9178	16.0656	11.1152	14.3316	9.60598	72.7639	69.9355	61.8762	15.0625	13.9139	14.9942	40.6416	43.053	35.304	21.5088	19.5039	11.9583	GeneID:72657,Genbank:NM_001037279.2,MGI:MGI:1919907	RIKEN cDNA 2700094K13 gene
2700097O09Rik	3.89775	2.84713	4.52341	4.05792	4.42345	2.97718	3.50145	2.01518	3.17321	2.25835	1.43999	1.96314	1.95625	2.8223	3.5039	2.826	2.00021	2.90278	4.12305	2.83587	3.1382	2.06052	3.33231	2.79888	5.67515	4.86138	5.13327	3.32321	3.42445	3.38708	4.34952	4.33388	4.4374	GeneID:72658,Genbank:NM_028314.2,MGI:MGI:1919908	RIKEN cDNA 2700097O09 gene
2810004N23Rik	18.9388	15.2697	16.662	11.9027	10.2989	11.1567	10.5172	11.0215	10.6543	6.19793	8.56556	9.10912	6.97007	6.41347	6.5285	10.0118	11.6291	11.3452	10.5809	11.1836	7.49808	4.40102	4.50671	4.03546	8.43438	9.39707	9.25957	4.52146	5.01241	3.83339	5.73366	9.99086	7.05424	GeneID:66523,Genbank:NM_025615.2,MGI:MGI:1913773	RIKEN cDNA 2810004N23 gene		GO:0005694,GO:0008150	chromosome|biological_process
2810006K23Rik	7.84871	4.5492	6.39966	4.25535	3.94252	4.02424	4.83653	4.49457	4.71048	4.68865	2.88923	3.21309	3.12824	3.51723	3.1512	3.03525	3.97505	3.61573	4.7447	3.51361	6.99819	1.18122	1.54986	1.62294	4.64766	4.83829	4.46279	1.27005	1.4856	1.43072	4.53545	4.75541	4.62691	GeneID:72650,Genbank:NM_001134717.2,MGI:MGI:1919900	RIKEN cDNA 2810006K23 gene		GO:0005762,GO:0006412,GO:0006415,GO:0016150,GO:0070126,GO:0072344,GO:0003747,GO:0004045,GO:0005739	mitochondrial large ribosomal subunit|translation|translational termination|translation release factor activity, codon nonspecific|mitochondrial translational termination|rescue of stalled ribosome|translation release factor activity|aminoacyl-tRNA hydrolase activity|mitochondrion
2810021J22Rik	1.36457	1.46969	1.39277	1.41487	1.42427	1.39008	1.41379	1.33494	1.3752	0.912429	1.1763	1.05981	1.6569	2.03735	1.8119	1.39307	0.906834	1.31735	1.19753	1.09103	0.822897	1.62964	1.91831	1.71871	1.05136	1.28236	1.54957	1.4252	1.46673	1.63826	1.2405	1.13676	1.10457	GeneID:69944,Genbank:XM_017314749.1,MGI:MGI:1917194	RIKEN cDNA 2810021J22 gene	zf-C2H2	GO:0005634,GO:0008150,GO:0043565,GO:0003674,GO:0003700,GO:0005575	nucleus|biological_process|sequence-specific DNA binding|molecular_function|DNA binding transcription factor activity|cellular_component
2810403A07Rik	9.38897	9.88703	15.4106	13.2045	12.4861	12.6845	17.4905	12.9124	14.6018	5.3314	6.27426	6.80212	14.426	20.0152	19.286	10.2836	8.66736	8.33268	7.65244	9.22854	8.03044	8.87236	12.7886	9.78908	8.38102	9.58025	11.7661	9.57744	11.0701	11.8795	8.02651	8.59471	10.4741	GeneID:74200,Genbank:XM_017319752.1,MGI:MGI:1921450	RIKEN cDNA 2810403A07 gene		GO:0005515,GO:0005634,GO:0005681,GO:0005737,GO:0006376,GO:0006397,GO:0008380,GO:0003723	protein binding|nucleus|spliceosomal complex|cytoplasm|mRNA splice site selection|mRNA processing|RNA splicing|RNA binding
2810408A11Rik	1.48774	2.02194	2.43455	2.4067	2.73314	2.13518	2.57036	2.64369	2.36772	3.50745	2.0646	2.13425	4.9128	4.53912	3.96	2.39196	3.00547	2.41697	2.45917	2.05658	2.69965	2.49234	2.61783	3.05535	3.41745	3.78706	3.93046	2.94351	2.82382	3.108	2.65789	4.42728	2.59696	GeneID:70419,Genbank:XM_006534171.3,MGI:MGI:1917669	RIKEN cDNA 2810408A11 gene		GO:0000164,GO:0004864,GO:0043666	protein phosphatase type 1 complex|protein phosphatase inhibitor activity|regulation of phosphoprotein phosphatase activity
2810417H13Rik	69.4826	46.885	47.3513	0.205369	0.334986	0.325138	6.1353	6.294	6.53818	0.907657	0.373496	0.432932	10.2548	12.4339	10.3611	1.16829	1.33736	0.941904	0.401359	0.274183	0.542645	28.5253	24.353	19.6481	0.0467297	0.303554	0.0470264	12.8974	11.9069	11.1176	2.43784	0.468373	0.0725004	GeneID:68026,Genbank:NM_026515.2,MGI:MGI:1915276	RIKEN cDNA 2810417H13 gene		GO:0005634,GO:0005737,GO:0005813,GO:0006260,GO:0006281,GO:0006974,GO:0007098,GO:0009411,GO:0019985,GO:0048471,GO:0003682,GO:0051726	nucleus|cytoplasm|centrosome|DNA replication|DNA repair|cellular response to DNA damage stimulus|centrosome cycle|response to UV|translesion synthesis|perinuclear region of cytoplasm|chromatin binding|regulation of cell cycle
2810428I15Rik	85.5702	88.1618	83.639	63.7565	62.8596	69.5353	69.2181	72.4941	66.7822	99.0964	52.8938	48.6701	88.5147	89.2929	87.2788	67.2688	75.0823	80.9691	129.41	106.8	130.278	102.865	95.5543	113.827	169.814	131.611	155.32	113.791	108.273	76.6989	224.9	199.932	167.39	GeneID:66462,Genbank:XM_006509716.2,MGI:MGI:1913712	RIKEN cDNA 2810428I15 gene		GO:0003674,GO:0005575,GO:0008150	molecular_function|cellular_component|biological_process
2810459M11Rik	0	0	0	0.147168	0.240051	0.279593	0.0826422	0.0156065	0.0496672	0.060505	0	0.0423054	0	0	0.015933	0.0643999	0.0165233	0.124337	0	0	0	0.0154741	0	0	0.0167433	0.0167329	0.0336992	0	0	0.0441788	0	0.0671273	0	GeneID:72792,Genbank:NM_001144992.1,MGI:MGI:1920042	RIKEN cDNA 2810459M11 gene		GO:0005515,GO:0005575,GO:0008150	protein binding|cellular_component|biological_process
2810474O19Rik	2.62144	4.90027	3.68745	6.9169	6.49201	6.34732	7.65465	5.91358	7.48689	2.25517	3.92555	3.01746	3.79154	3.18575	3.93015	4.25045	3.73202	3.87991	2.5193	3.47357	1.63332	4.15419	4.2448	3.38826	4.0388	4.94797	6.02572	4.13971	3.74911	3.48661	3.59927	4.62165	5.95304	GeneID:67246,Genbank:XM_006507086.3,MGI:MGI:1914496	RIKEN cDNA 2810474O19 gene		GO:0003674,GO:0005575,GO:0008150	molecular_function|cellular_component|biological_process
2900011O08Rik	1.54585	0.9981	1.08507	1.08716	0.946765	1.28651	0.78226	0.817767	0.811536	1.90906	2.17824	2.46307	0.824252	1.06231	0.906691	1.36975	1.5268	1.7814	1.74844	2.02672	2.43634	0.828264	0.895473	1.10505	1.9339	1.73471	1.96517	1.03976	2.12803	0.896101	1.17277	1.44668	1.18065	GeneID:67254,Genbank:NM_144518.3,MGI:MGI:1914504	RIKEN cDNA 2900011O08 gene		GO:0021822,GO:0005515,GO:0007026,GO:0015630	negative regulation of cell motility involved in cerebral cortex radial glia guided migration|protein binding|negative regulation of microtubule depolymerization|microtubule cytoskeleton
2900026A02Rik	3.81615	3.03551	3.33028	6.05712	6.21771	6.36803	8.42415	8.41068	8.41501	2.08114	4.07916	3.60154	2.30251	2.41383	2.40958	6.64982	5.93189	6.63397	2.77835	2.8708	2.26135	1.52133	1.37567	1.5055	1.6974	2.07849	1.96629	1.12138	1.24782	1.80874	2.32923	1.89762	2.156	GeneID:243219,Genbank:XM_006534937.3,MGI:MGI:1920194	RIKEN cDNA 2900026A02 gene		GO:0003674,GO:0005575,GO:0008150	molecular_function|cellular_component|biological_process
2900092C05Rik	0	0	0	0	0	0	0	0	0	0	0	0	0	0	0	0	0	0	0	0	0	0	0	0	0	0	0	0	0	0	0	0	0	GeneID:73090,Genbank:XM_017312332.1,MGI:MGI:1920340	RIKEN cDNA 2900092C05 gene		GO:0003674,GO:0008150	molecular_function|biological_process
3010026O09Rik	4.27624	5.91924	4.34993	2.86254	2.95861	3.02411	2.24443	1.94052	2.16688	3.34089	3.38145	3.18384	4.06323	3.78119	5.63052	3.29255	2.3789	2.90601	3.17004	3.9316	3.81717	7.82277	7.90261	6.99147	5.47857	4.65389	4.68635	6.23797	8.23064	6.67375	4.25677	4.72242	4.50496	GeneID:68067,Genbank:NM_026543.3,MGI:MGI:1915317	RIKEN cDNA 3010026O09 gene		GO:0006281,GO:0006974,GO:0007095,GO:0010212,GO:0030870,GO:0045860,GO:0071168,GO:1905168,GO:2001032,GO:0003682,GO:0005634,GO:0005654	DNA repair|cellular response to DNA damage stimulus|mitotic G2 DNA damage checkpoint|response to ionizing radiation|Mre11 complex|positive regulation of protein kinase activity|protein localization to chromatin|positive regulation of double-strand break repair via homologous recombination|regulation of double-strand break repair via nonhomologous end joining|chromatin binding|nucleus|nucleoplasm
3110001I22Rik	1.20843	1.27267	0.653756	0.743829	1.05887	1.79854	0.956905	1.03261	0.992716	0.875726	0.922342	0.583155	1.79379	1.91777	1.35071	1.03197	0.649127	0.550898	1.12678	1.46877	0.225129	1.56776	1.32092	0.956124	1.90407	1.93748	1.951	0.788362	1.13821	0.883019	1.5755	2.94943	3.15107	GeneID:66598,Genbank:NM_025653.2,MGI:MGI:1913848	RIKEN cDNA 3110001I22 gene
3110002H16Rik	4.3908	5.43924	6.56395	5.6951	5.59411	5.40984	9.23578	5.11691	7.18116	4.86295	3.68011	4.17379	5.27346	7.48762	5.42721	5.27869	4.51106	4.50943	6.33431	3.37428	5.0006	4.91555	6.46046	4.98392	4.59247	5.23003	5.82541	5.25337	5.38416	5.52342	4.43369	3.53257	4.06521	GeneID:76482,Genbank:XM_006526341.2,MGI:MGI:1916528	RIKEN cDNA 3110002H16 gene		GO:0010506,GO:0016020,GO:0031902,GO:0035658,GO:0005764,GO:0005768,GO:0006914	regulation of autophagy|membrane|late endosome membrane|Mon1-Ccz1 complex|lysosome|endosome|autophagy
3110009E18Rik	0.907086	1.29842	1.48502	0.425535	0.5757	0.487443	0.708444	0.394191	0.342135	0.683076	0.341427	0.172695	0.885352	1.32672	1.25609	0.369685	0.581755	0.571	0.926901	0.508996	0.583358	0.521127	0.775195	0.72007	0.897066	0.60194	0.631933	0.618683	0.561782	0.417043	0.938826	0.860597	0.821815	GeneID:73103,Genbank:XM_006529893.2,MGI:MGI:1920353	RIKEN cDNA 3110009E18 gene		GO:0003674,GO:0005575,GO:0008150	molecular_function|cellular_component|biological_process
3110035E14Rik	0	0.0784539	0.0150213	0	0	0	0	0.0326234	0.0865188	0	0	0.014739	0.106676	0.0794605	0.133223	0.0168274	0.0518097	0	0	0	0	0.129386	0.0977138	0.0666637	0	0	0	0.0478212	0.111875	0	0	0	0.0181005	GeneID:76982,Genbank:NM_178399.4,MGI:MGI:1924232	RIKEN cDNA 3110035E14 gene		GO:0003674,GO:0005575,GO:0008150	molecular_function|cellular_component|biological_process
3110040M04Rik	0.157752	1.37124	0.195513	0	0	0	0.0642429	0.0606597	0	0.264568	0	0	0.694232	0.82739	0.371572	0.0625776	0	0	0	0	0	0.932246	0.969005	0.588782	0	0	0	0.0889184	0.267453	0.515145	0	0	0	GeneID:73176,Genbank:XM_993996.5,MGI:MGI:1920426	RIKEN cDNA 3110040M04 gene		GO:0003674,GO:0005575,GO:0008150	molecular_function|cellular_component|biological_process
3110040N11Rik	6.31545	6.06139	6.29176	3.74622	3.66636	4.19278	4.66769	5.45165	4.45007	4.10015	2.3947	2.43102	5.57558	4.89753	4.53568	3.94412	4.47884	5.53993	5.51104	4.02823	3.96924	5.66863	4.34728	5.28069	6.17155	4.11813	5.21702	5.84647	5.01198	3.57419	6.70275	6.16673	4.61568	GeneID:67290,Genbank:XM_011250896.2,MGI:MGI:1914540	RIKEN cDNA 3110040N11 gene		GO:0003674,GO:0005575,GO:0008150	molecular_function|cellular_component|biological_process
3110043O21Rik	2.96355	3.4325	3.16679	6.3318	6.34436	5.45614	6.11058	5.95681	7.12806	3.52824	3.57799	3.83534	3.51298	3.08402	4.42151	4.77956	4.63102	5.64972	4.29848	3.73437	4.38815	5.17867	4.79806	4.77779	4.1524	4.13439	4.86228	4.20421	6.10429	4.24956	3.94085	4.16197	4.15123	GeneID:73205,Genbank:NM_001081343.1,MGI:MGI:1920455	RIKEN cDNA 3110043O21 gene		GO:0005634,GO:0005737,GO:0005764,GO:0005768,GO:0005776,GO:0031410,GO:0031965,GO:0006897,GO:0032045,GO:0034063,GO:0042995,GO:0043005,GO:0043204,GO:0044295,GO:0044304,GO:0000932,GO:0001933,GO:0005085,GO:0005515,GO:0005576,GO:0005615,GO:0006914,GO:0010494,GO:0010506,GO:0016239,GO:0017112,GO:0048675,GO:0017137,GO:0110053,GO:0030425,GO:1902774,GO:1903432,GO:1904425,GO:1990316,GO:2000785	nucleus|cytoplasm|lysosome|endosome|autophagosome|cytoplasmic vesicle|nuclear membrane|endocytosis|guanyl-nucleotide exchange factor complex|stress granule assembly|cell projection|neuron projection|perikaryon|axonal growth cone|main axon|P-body|negative regulation of protein phosphorylation|guanyl-nucleotide exchange factor activity|protein binding|extracellular region|extracellular space|autoph…
3110052M02Rik	0.91167	0.723612	1.24424	1.8748	1.9921	2.10072	1.89502	1.64326	1.89815	0.821118	1.07159	1.58381	1.28163	1.25233	1.31228	1.61987	1.22945	1.67907	1.35303	1.19531	1.08457	0.941381	0.991671	1.23123	2.00584	2.21602	2.31821	0.970649	1.08052	1.40585	1.52198	1.39005	2.05848	GeneID:73229,Genbank:XM_017317664.1,MGI:MGI:1920479	RIKEN cDNA 3110052M02 gene		GO:0006355,GO:0003700,GO:0005575,GO:0005634	regulation of transcription, DNA-templated|DNA binding transcription factor activity|cellular_component|nucleus
3110062M04Rik	1.61976	1.07739	2.0251	1.24508	0.952418	0.992391	1.53336	1.18832	1.14467	0.939929	0.598625	0.851589	1.28034	1.50374	2.1614	0.789077	1.38827	0.979371	1.24535	1.08466	0.748725	0.555258	0.58639	0.544261	0.952488	1.24479	1.71062	0.654046	0.81635	0.927965	0.601815	0.807808	1.28831	GeneID:78412,Genbank:NM_001135611.1,MGI:MGI:1925662	RIKEN cDNA 3110062M04 gene		GO:0005737,GO:0006281,GO:0006303,GO:0006974,GO:2001033,GO:0003674,GO:0005634	cytoplasm|DNA repair|double-strand break repair via nonhomologous end joining|cellular response to DNA damage stimulus|negative regulation of double-strand break repair via nonhomologous end joining|molecular_function|nucleus
3110067G11Rik	0	0	0.0109249	0.236171	0.194641	0.188919	0.175898	0.189814	0.0629246	0	0	0.0428783	0	0	0	0.183577	0.0502411	0.0540086	0.0460278	0	0	0.0352881	0	0	0.165457	0.228952	0.217741	0.03478	0.0116237	0.0223885	0.0847635	0.114811	0.197465	GeneID:73187,Genbank:XM_017319868.1,MGI:MGI:1920437	RIKEN cDNA 3110067G11 gene
3110079O15Rik	0	0	0	0.0879944	0	0	0.266831	0.0839828	0.178181	0.162796	0	0.0758855	0.183078	0	0	0.0866382	0.0889162	0.0955839	0	0	0	0.0832701	0	0	0	0	0	0	0.329143	0	0.300027	0	0	GeneID:73234,Genbank:XM_006529895.3,MGI:MGI:1920484	RIKEN cDNA 3110079O15 gene		GO:0005737,GO:0016020,GO:0016021,GO:0031012,GO:0051216,GO:0071944,GO:0005515,GO:0005576,GO:0005578	cytoplasm|membrane|integral component of membrane|extracellular matrix|cartilage development|cell periphery|protein binding|extracellular region|proteinaceous extracellular matrix
3110082I17Rik	7.92066	7.15742	7.62858	4.65166	3.91667	4.61614	3.99263	4.41479	4.60436	3.05294	1.81956	1.8601	6.70435	6.66931	6.43154	4.34968	5.01549	4.68589	6.56755	4.85188	5.43826	4.59865	5.00204	4.78941	5.58783	5.4248	5.62331	4.62939	4.49569	3.25305	4.63702	4.88061	5.31175	GeneID:73212,Genbank:NM_028469.3,MGI:MGI:1920462	RIKEN cDNA 3110082I17 gene		GO:0005575,GO:0008150	cellular_component|biological_process
3110082J24Rik	0	0.195593	0	0	0	0	0	0	0	0	0	0	0	0.198102	0.138391	0	0	0	0	0	0	0	0	0	0	0	0	0	0	0	0	0	0	GeneID:433868,Genbank:NM_001256263.1,MGI:MGI:3641994	RIKEN cDNA 3110082J24 gene		GO:0003674,GO:0005575,GO:0008150	molecular_function|cellular_component|biological_process
3300002I08Rik	0.251689	0.349115	0.206897	0.796747	0.868371	0.550428	0.402672	0.622166	0.568338	0.100503	0.526912	0.218625	0.301396	0.336756	0.211727	0.285261	0.329356	0.432733	0.184394	0.435157	0.275594	0.531207	0.431369	0.370811	0.296659	0.148237	0.205248	0.388447	0.304797	0.309844	0.288125	0.204423	0.115065	GeneID:69277,Genbank:XM_006500134.3,MGI:MGI:1916527	RIKEN cDNA 3300002I08 gene		GO:0003674,GO:0005575,GO:0008150	molecular_function|cellular_component|biological_process
3425401B19Rik	0.880622	0.925081	0.199574	0	0.0138894	0.0337026	0.810494	0.812695	0.77591	0	0	0	0.118108	0.0131965	0.0898837	0.0349329	0.0932137	0.0616638	0	0.373844	0.0674984	0.0537199	0.0405698	0.0276781	0.225238	0	0.0877425	0.0066183	0.0199068	0	0.0322593	0	0.804119	GeneID:100504518,Genbank:XM_006518317.3,MGI:MGI:3588196	RIKEN cDNA 3425401B19 gene		GO:0003674,GO:0005575,GO:0008150	molecular_function|cellular_component|biological_process
3632451O06Rik	2.57942	3.66854	2.99122	0.805253	1.01113	0.606162	2.30361	2.42163	1.90746	0.323254	0.525001	0.262054	2.11793	2.33108	0.977074	0.508616	0.829041	0.544629	0.492279	0.758324	0.317952	1.941	1.47672	2.0742	0.124456	0.0621893	0.172214	0.680195	2.79893	0.711512	0.189948	0.0155928	0.0482729	GeneID:67419,Genbank:XM_006519450.3,MGI:MGI:1914669	RIKEN cDNA 3632451O06 gene		GO:0016020,GO:0016021,GO:0003674,GO:0005575,GO:0008150	membrane|integral component of membrane|molecular_function|cellular_component|biological_process
3830403N18Rik	0.951505	1.75976	1.2635	2.27618	1.60235	2.2001	3.35019	4.11614	3.35573	0.886549	0.580994	0.137751	2.24324	1.44815	0.856014	1.37611	0.726323	1.21456	0.665412	0.51673	0.455822	0.566835	1.44596	0.934563	1.30843	0.735534	1.15215	1.15459	1.49369	1.18677	1.08925	0.860635	0.549795	GeneID:70691,Genbank:XM_011247677.1,MGI:MGI:1917941	RIKEN cDNA 3830403N18 gene		GO:0051321,GO:0000800,GO:0002244,GO:0003674	meiotic cell cycle|lateral element|hematopoietic progenitor cell differentiation|molecular_function
3830406C13Rik	2.23697	1.99175	2.01427	5.18227	5.31751	5.60759	4.0539	4.17186	4.15184	5.57391	5.17484	5.07428	1.90192	1.64617	1.62462	5.28621	5.99764	5.44043	5.22649	5.6824	5.62759	2.15656	2.15314	2.0402	7.76495	6.47555	6.8126	3.64459	3.2869	2.30164	6.70931	7.51856	6.57244	GeneID:218734,Genbank:XM_006517987.3,MGI:MGI:1917937	RIKEN cDNA 3830406C13 gene		GO:0003674,GO:0005575,GO:0008150	molecular_function|cellular_component|biological_process
3830417A13Rik	0	0	0	0	0	0	0	0	0	0	0	0	0	0.0307144	0	0	0	0	0	0	0	0	0	0	0	0.0338006	0	0.0308078	0	0	0	0	0	GeneID:70696,Genbank:NM_027512.2,MGI:MGI:1917946	RIKEN cDNA 3830417A13 gene		GO:0003674,GO:0005575,GO:0008150	molecular_function|cellular_component|biological_process
4430402I18Rik	0.30509	0.581881	0.118163	1.32522	0.996224	1.29533	0.718293	0.714891	0.544471	0.994918	1.01295	1.02692	1.25872	1.25013	0.767273	0.661853	1.02859	0.897094	0.977887	1.26038	1.40674	1.14502	1.55561	0.67423	1.57325	1.25782	1.14785	0.93149	1.40089	1.33184	1.54982	1.04468	0.996693	GeneID:381218,Genbank:NM_198651.2,MGI:MGI:1918036	RIKEN cDNA 4430402I18 gene		GO:0003674,GO:0005575,GO:0008150	molecular_function|cellular_component|biological_process
4833420G17Rik	3.81227	5.30627	6.30071	5.22093	5.13307	4.40585	7.99659	6.49913	7.96129	2.70278	2.6351	2.81577	8.63682	12.0552	11.52	6.67317	4.99329	5.836	2.53484	2.81863	1.78452	6.43642	7.82757	7.97143	5.72187	4.64	6.56434	5.96401	7.00234	8.38284	3.57479	3.68681	4.43024	GeneID:67392,Genbank:XM_006517749.1,MGI:MGI:1914642	RIKEN cDNA 4833420G17 gene		GO:0003674,GO:0005575,GO:0008150	molecular_function|cellular_component|biological_process
4833423E24Rik	0.0641866	0.0890324	0.2557	0	0	0	0	0	0	0	0	0	0	0	0.0314972	0	0	0	0	0	0	0	0.0308026	0	0	0	0	0	0	0	0	0	0	GeneID:228151,Genbank:NM_001081664.2,MGI:MGI:2687041	RIKEN cDNA 4833423E24 gene		GO:0006631,GO:0006633,GO:0008150,GO:0016020,GO:0016021,GO:0016491,GO:0046872,GO:0055114,GO:0005575,GO:0005783,GO:0006629	fatty acid metabolic process|fatty acid biosynthetic process|biological_process|membrane|integral component of membrane|oxidoreductase activity|metal ion binding|oxidation-reduction process|cellular_component|endoplasmic reticulum|lipid metabolic process
4833427G06Rik	0	0	0	0	0	0	0	0.0670779	0	0	0	0	0	0	0	0	0.0710182	0	0	0	0	0	0	0	0	0	0.0724206	0	0.0657225	0	0.159756	0	0.0744337	GeneID:235345,Genbank:NM_177702.3,MGI:MGI:1921013	RIKEN cDNA 4833427G06 gene		GO:0048741,GO:0003674,GO:0005575,GO:0008150	skeletal muscle fiber development|molecular_function|cellular_component|biological_process
4833439L19Rik	47.0951	48.4331	55.3178	64.5546	67.1885	62.9678	50.4566	56.9489	53.9305	108.352	113.909	111.376	63.9989	60.1366	61.672	76.6517	81.1155	77.6118	122.858	120.08	128.34	68.2285	68.8527	67.6559	82.9216	100.69	81.0731	79.8685	78.8432	86.3444	75.451	90.5928	96.0949	GeneID:97820,Genbank:NM_001252648.1,MGI:MGI:1921162	RIKEN cDNA 4833439L19 gene		GO:0016491,GO:0055114,GO:0003674,GO:0005737,GO:0008150	oxidoreductase activity|oxidation-reduction process|molecular_function|cytoplasm|biological_process
4921501E09Rik	0	0	0	0	0	0	0	0	0	0	0	0	0	0	0	0	0	0	0	0	0	0	0	0	0	0	0	0	0	0	0	0	0	GeneID:74042,Genbank:NM_001009544.2,MGI:MGI:1921292	RIKEN cDNA 4921501E09 gene		GO:0003674,GO:0005575,GO:0008150	molecular_function|cellular_component|biological_process
4921504E06Rik	0	0	0	0	0	0	0	0	0	0	0	0	0	0	0	0	0	0	0	0	0	0	0	0	0	0	0	0	0	0	0	0.111577	0	GeneID:70909,Genbank:NM_027600.4,MGI:MGI:1918087	RIKEN cDNA 4921504E06 gene		GO:0003674,GO:0005575,GO:0008150	molecular_function|cellular_component|biological_process
4921507P07Rik	0.0196003	0.144999	0	0.454069	0.251176	0.337559	0.199551	0.339158	0.0599642	0.109573	0.161569	0.204305	0.205373	0.128502	0.0769451	0.349881	0.319183	0.128669	0.27414	0.346699	0	0.0747288	0.09406	0.231016	0.545792	0.202019	0.203429	0	0.110768	0.0177794	0.246815	0.101305	0.543617	GeneID:70821,Genbank:XM_006506605.1,MGI:MGI:1918071	RIKEN cDNA 4921507P07 gene		GO:0005856,GO:0008150,GO:0003674,GO:0005737,GO:0005813	cytoskeleton|biological_process|molecular_function|cytoplasm|centrosome
4921509C19Rik	0	0	0	0	0	0	0	0	0	0	0	0	0	0	0	0	0	0	0	0	0	0	0.0131966	0	0	0.0141717	0	0	0	0.0249444	0.0472202	0.0284263	0.0440016	GeneID:381393,Genbank:XM_006499822.3,MGI:MGI:2685851	RIKEN cDNA 4921509C19 gene		GO:0035174,GO:0004674,GO:0035404,GO:0004679,GO:0035556,GO:0004715,GO:0005524,GO:0005634,GO:0005737,GO:0006468,GO:0042149,GO:0016301,GO:0016310,GO:0016740,GO:0000166,GO:0031588,GO:0004672,GO:0032007	histone serine kinase activity|protein serine/threonine kinase activity|histone-serine phosphorylation|AMP-activated protein kinase activity|intracellular signal transduction|non-membrane spanning protein tyrosine kinase activity|ATP binding|nucleus|cytoplasm|protein phosphorylation|cellular response to glucose starvation|kinase activity|phosphorylation|transferase activity|nucleotide binding|nuc…
4921511H03Rik	0	0	0	0	0	0	0	0	0	0	0	0	0	0	0	0	0	0	0	0	0	0	0	0	0	0	0	0	0	0	0	0	0	GeneID:70920,Genbank:XM_006503604.3,MGI:MGI:1918170	RIKEN cDNA 4921511H03 gene		GO:0003674,GO:0005575,GO:0008150	molecular_function|cellular_component|biological_process
4921511M17Rik	0	0	0	0	0	0	0	0	0	0	0	0	0	0	0	0	0	0	0	0	0	0	0	0	0	0	0	0	0	0	0	0	0	GeneID:667256,Genbank:NM_001201358.1,MGI:MGI:1925342	RIKEN cDNA 4921511M17 gene		GO:0003674,GO:0005575,GO:0008150	molecular_function|cellular_component|biological_process
4921517D22Rik	0	0	0	0	0	0	0	0	0	0	0	0	0	0	0	0	0	0	0	0	0	0	0	0	0	0	0	0	0	0	0	0	0.036696	GeneID:70900,Genbank:NM_183290.2,MGI:MGI:1918150	RIKEN cDNA 4921517D22 gene		GO:0003674,GO:0005575,GO:0008150	molecular_function|cellular_component|biological_process
4921524J17Rik	14.3754	23.8276	20.8299	8.91303	7.78722	8.56391	12.1158	11.2119	11.4097	11.9409	10.2475	10.6315	30.0898	26.5148	26.6196	11.4319	10.6973	11.1656	10.7802	8.77474	11.2069	43.8207	39.9924	39.5277	10.0704	9.19051	11.0141	45.5785	35.5427	33.6453	6.75334	9.18237	7.45037	GeneID:66714,Genbank:NM_025722.3,MGI:MGI:1913964	RIKEN cDNA 4921524J17 gene		GO:0003674,GO:0005575,GO:0008150	molecular_function|cellular_component|biological_process
4921524L21Rik	0	0	0	0	0	0	0	0	0	0	0	0	0	0	0	0	0	0	0	0	0	0	0	0	0	0	0	0	0	0	0	0	0	GeneID:70901,Genbank:NM_027598.1,MGI:MGI:1918151	RIKEN cDNA 4921524L21 gene		GO:0003674,GO:0005575,GO:0008150	molecular_function|cellular_component|biological_process
4921528I07Rik	0.35749	0.584871	0.925078	0.955588	0.948771	0.736704	1.09189	0.687323	0.757168	0.525249	0.591889	0.919637	4.78311	4.48145	3.22512	1.13176	1.2035	0.812354	0.692312	1.43365	0.408382	1.78236	2.40179	2.14726	1.87182	1.5022	1.76954	2.10545	2.57718	2.58175	1.84159	1.89035	1.21738	GeneID:77049,Genbank:XM_006512410.3,MGI:MGI:1924299	RIKEN cDNA 4921528I07 gene		GO:0003674,GO:0005575,GO:0008150	molecular_function|cellular_component|biological_process
4921530L21Rik	0	0	0	0	0	0	0	0	0	0	0	0	0	0	0	0	0	0	0	0	0	0	0	0	0	0	0	0	0	0	0	0	0	GeneID:66732,Genbank:XM_006519396.1,MGI:MGI:1913982	RIKEN cDNA 4921530L21 gene		GO:0008150,GO:0003674,GO:0005575,GO:0005737	biological_process|molecular_function|cellular_component|cytoplasm
4921536K21Rik	0.247871	0.152808	0.36572	0.124832	0.183257	0.0790531	0.168239	0.119141	0.400227	0.096229	0.151351	0.107654	0.259721	0.193461	0.162178	0.163878	0.12614	0.112999	0	0.0384601	0.395812	0.216572	0.218077	0.142017	0.0852129	0.02129	0.085754	0.213454	0.13619	0.281054	0	0.0640569	0.0220344	GeneID:67430,Genbank:NM_026150.3,MGI:MGI:1914680	RIKEN cDNA 4921536K21 gene		GO:0003674,GO:0005575,GO:0008150	molecular_function|cellular_component|biological_process
4921539E11Rik	0	0	0	0	0	0	0	0	0	0	0	0	0	0	0	0	0	0	0	0	0	0	0	0	0	0	0	0	0	0	0.023948	0	0	GeneID:70941,Genbank:XM_006503395.1,MGI:MGI:1918191	RIKEN cDNA 4921539E11 gene		GO:0003674,GO:0005575,GO:0008150	molecular_function|cellular_component|biological_process
4922502D21Rik	0	0	0	0	0	0	0	0	0	0	0	0	0	0	0	0	0	0	0	0	0	0	0	0	0	0	0	0	0	0	0	0.0307652	0	GeneID:381816,Genbank:XM_006506355.3,MGI:MGI:2685920	RIKEN cDNA 4922502D21 gene		GO:0003674,GO:0005575,GO:0008150	molecular_function|cellular_component|biological_process
4930401G09Rik	0	0	0	0	0	0	0	0	0.0654177	0	0	0	0	0	0	0	0	0	0	0	0	0	0	0	0.0661588	0.0661176	0	0	0	0	0	0	0	GeneID:73792,Genbank:XM_011248250.2,MGI:MGI:1921042	RIKEN cDNA 4930401G09 gene
4930402F06Rik	0	0	0	0	0	0	0	0	0	0	0	0	0	0	0	0	0	0	0	0	0	0	0	0	0	0	0	0	0	0	0	0	0	GeneID:74854,Genbank:NM_001272040.1,MGI:MGI:1922104	RIKEN cDNA 4930402F06 gene		GO:0030259,GO:0031982,GO:0005794,GO:0009247,GO:0016757	lipid glycosylation|vesicle|Golgi apparatus|glycolipid biosynthetic process|transferase activity, transferring glycosyl groups
4930402H24Rik	7.17371	5.96728	7.92515	17.0685	17.6822	16.9473	14.3918	13.4556	14.4695	6.77639	10.7368	11.4346	5.09194	5.79614	5.59345	15.2907	13.4856	14.5258	8.71112	9.036	8.27949	4.31688	4.34053	5.03933	12.4718	15.1763	14.1087	5.01871	5.1128	5.53566	14.7895	14.5851	14.0777	GeneID:228602,Genbank:XM_011239473.2,MGI:MGI:1923029	RIKEN cDNA 4930402H24 gene		GO:0003674,GO:0005575,GO:0008150	molecular_function|cellular_component|biological_process
4930402K13Rik	0	0	0	0	0	0	0	0	0	0	0	0	0	0	0	0	0	0	0	0	0	0	0	0	0	0	0	0	0	0	0	0	0	GeneID:75775,Genbank:NM_001270700.1,MGI:MGI:1923025	RIKEN cDNA 4930402K13 gene		GO:0003674,GO:0005575,GO:0008150	molecular_function|cellular_component|biological_process
4930404N11Rik	0	0.215855	0.688817	0.078372	0.460208	0.297786	0.475305	0.224397	0.317393	0.144994	0.0712658	0.135175	0.326115	1.23887	1.29819	0.0771641	0.079193	0.255395	0.652965	0	0	1.55745	2.24039	1.98701	0.481484	1.28316	0.807568	1.31574	1.1726	2.04683	0	0.160864	0.0830016	GeneID:432479,Genbank:NM_001014836.3,MGI:MGI:1921072	RIKEN cDNA 4930404N11 gene		GO:0003674,GO:0005575,GO:0008150	molecular_function|cellular_component|biological_process
4930407I10Rik	0.0115723	0	0	0	0	0	0	0	0	0	0	0	0	0	0.0454294	0	0	0	0	0	0	0	0	0	0	0	0	0	0	0	0	0	0	GeneID:328573,Genbank:NM_001166475.1,MGI:MGI:2685593	RIKEN cDNA 4930407I10 gene		GO:0003674,GO:0005575,GO:0008150	molecular_function|cellular_component|biological_process
4930415F15Rik	0.325766	0.253679	0.242855	0.120888	0.0507045	0.0820232	0.017456	0.0494471	0	0.0479253	0.0157038	0.0446796	0.503028	0.465693	0.420679	0.034007	0.0349012	0.0937959	0	0.0638482	0.114991	0.310507	0.329121	0.303125	0.106097	0.106031	0.0711807	0.209393	0.24224	0.217738	0.0392553	0	0.0731593	GeneID:73862,Genbank:XM_006514821.3,MGI:MGI:1921112	RIKEN cDNA 4930415F15 gene		GO:0003674,GO:0005575,GO:0008150	molecular_function|cellular_component|biological_process
4930415L06Rik	0	0	0	0	0	0	0	0	0	0	0	0	0	0	0	0	0	0	0	0	0	0	0	0	0	0	0	0	0	0	0	0	0	GeneID:245511,Genbank:NM_001033880.3,MGI:MGI:3588286	RIKEN cDNA 4930415L06 gene		GO:0003674,GO:0005575,GO:0008150	molecular_function|cellular_component|biological_process	mmu04922	Glucagon signaling pathway
4930415O20Rik	0.286628	0	0.169162	0.192468	0.188365	0.274242	0	0.091847	0	0	0	0.0829914	0	0	0	0	0.0972423	0	0.0890873	0	0	0.273203	0	0	0.492684	0.689328	0.39665	0	0.089991	0	0	0.0987638	0.305757	GeneID:73863,Genbank:NM_001201322.1,MGI:MGI:1921113	RIKEN cDNA 4930415O20 gene		GO:0003674,GO:0005575,GO:0008150	molecular_function|cellular_component|biological_process
4930426D05Rik	0.0280921	0.207819	0.24869	0	0.0830764	0.0268781	0	0	0	0	0.0771892	0	0.294351	1.07874	0.441125	0	0	0	0	0	0	0.21421	0.350509	0.248327	0.0289724	0	0.0291563	0.079172	0.0529194	0.101929	0.0321588	0	0	GeneID:74644,Genbank:NM_001271580.1,MGI:MGI:1921894	RIKEN cDNA 4930426D05 gene
4930427A07Rik	11.5085	11.2384	11.9575	1.00657	0.842114	0.678561	2.31384	2.82007	2.00535	1.20144	0.811963	1.61011	6.77248	9.55596	8.24172	0.959089	1.32881	1.00521	0.811584	1.8157	2.27014	7.95824	9.15832	6.8075	0.864422	1.41212	1.00374	4.33067	4.69117	5.70217	1.29162	1.53288	1.25517	GeneID:104732,Genbank:NM_134041.3,MGI:MGI:2144738	RIKEN cDNA 4930427A07 gene		GO:0003674,GO:0005575,GO:0008150	molecular_function|cellular_component|biological_process
4930430A15Rik	0	0	0	0	0	0	0	0	0	0	0	0	0	0	0	0	0	0	0	0	0	0	0	0	0	0	0	0	0	0	0	0	0	GeneID:67575,Genbank:XM_006500082.2,MGI:MGI:1914825	RIKEN cDNA 4930430A15 gene		GO:0003674,GO:0005575,GO:0008150	molecular_function|cellular_component|biological_process
4930430F08Rik	2.09154	2.26493	2.6799	4.4351	4.93738	4.06813	2.78783	2.55297	2.49776	4.10264	3.83131	3.71721	2.43663	2.66772	2.53885	3.52068	3.37517	3.49278	4.97819	4.1249	3.26955	1.82306	1.87535	2.02726	4.61218	5.16242	4.74143	2.01657	2.13849	1.78489	3.19767	4.32409	4.66773	GeneID:68281,Genbank:NM_175128.2,MGI:MGI:1921197	RIKEN cDNA 4930430F08 gene		GO:0002244,GO:0003674,GO:0005575	hematopoietic progenitor cell differentiation|molecular_function|cellular_component
4930431P22Rik	0.041186	0.304686	0.0729212	0.124452	0	0.0394061	0.125795	0	0	0.0383743	0	0.178877	0	0.0385743	0	0	0.0838372	0	0	0	0	0	0	0	0	0	0.128239	0	0.0387928	0	0	0	0.0439346	GeneID:73883,Genbank:XM_017316332.1,MGI:MGI:1921133	RIKEN cDNA 4930431P22 gene
4930432K21Rik	0.396606	0.733502	0.491543	0.459397	0.410508	0.758933	0.403786	0.114379	0.38423	0.203242	0.39958	0.361729	1.01814	0.408602	0.68117	0.412985	0.605491	0.49902	0.240376	0.535381	0.740982	0.26462	0.399688	0.233726	1.04304	0.837999	0.679192	0.242181	0.392238	0.26982	1.02155	0.491972	0.74038	GeneID:74666,Genbank:XM_006531445.3,MGI:MGI:1921916	RIKEN cDNA 4930432K21 gene		GO:0003674,GO:0005575,GO:0008150	molecular_function|cellular_component|biological_process
4930432M17Rik	0	0	0	0.0483306	0.0473002	0	0	0	0	0.0447076	0.0439483	0.125039	0	0	0	0	0	0	0	0	0	0	0	0	0	0	0	0	0	0	0.0549296	0	0.102371	GeneID:619318,Genbank:NM_001033814.1,MGI:MGI:3588188	RIKEN cDNA 4930432M17 gene		GO:0003674,GO:0005575,GO:0008150	molecular_function|cellular_component|biological_process
4930433I11Rik	0	0	0	0	0	0	0	0	0	0	0	0	0	0	0	0	0	0	0	0	0	0	0	0	0	0	0	0	0	0	0	0	0	GeneID:243944,Genbank:NM_207248.3,MGI:MGI:2685327	RIKEN cDNA 4930433I11 gene		GO:0003674,GO:0005575,GO:0008150	molecular_function|cellular_component|biological_process
4930435E12Rik	0	0	0	0	0	0	0	0	0	0	0	0	0	0	0	0	0	0	0	0	0	0	0	0	0	0	0	0.0364957	0	0	0	0	0	GeneID:74663,Genbank:XM_006522676.2,MGI:MGI:1921913	RIKEN cDNA 4930435E12 gene		GO:0003674,GO:0005575,GO:0008150	molecular_function|cellular_component|biological_process
4930438A08Rik	0.037803	0.052436	0	0	0	0	0	0.0181704	0	0	0	0	0	0.0354059	0	0.0374897	0	0.0206803	0	0	0	0.0180162	0	0.0371299	0.0194938	0	0.0196176	0	0.0890159	0.102873	0.0649133	0	0	GeneID:73988,Genbank:XM_001477470.6,MGI:MGI:1921238	RIKEN cDNA 4930438A08 gene		GO:0003674,GO:0005575,GO:0008150	molecular_function|cellular_component|biological_process	mmu00250,mmu00270,mmu00280,mmu00350,mmu00360,mmu00380,mmu00400	Alanine, aspartate and glutamate metabolism|Cysteine and methionine metabolism|Valine, leucine and isoleucine degradation|Tyrosine metabolism|Phenylalanine metabolism|Tryptophan metabolism|Phenylalanine, tyrosine and tryptophan biosynthesis
4930439D14Rik	0	0	0	0	0.119882	0.116357	0.082543	0.0779391	0	0.113311	0	0	0	0.0379671	0.0397848	0.201008	0	0.133058	0	0	0	0	0.0778146	0	0	0	0	0	0	0	0	0	0	GeneID:78167,Genbank:XM_017313158.1,MGI:MGI:1925417	RIKEN cDNA 4930439D14 gene		GO:0003674,GO:0005575,GO:0008150	molecular_function|cellular_component|biological_process
4930444G20Rik	0	0	0	0	0	0	0	0	0	0	0	0	0	0	0	0	0	0	0	0	0	0	0.0586136	0	0	0	0	0	0	0	0.104866	0	0	GeneID:114671,Genbank:NM_053264.2,MGI:MGI:2149738	RIKEN cDNA 4930444G20 gene		GO:0016926,GO:0016929,GO:0004175,GO:0005634,GO:0006508	protein desumoylation|SUMO-specific protease activity|endopeptidase activity|nucleus|proteolysis	mmu03013,mmu04310	RNA transport|Wnt signaling pathway
4930444P10Rik	0.289493	0.267701	0.205023	0.174952	0.0285371	0.138491	0.147367	0.0278294	0.088566	0	0.238634	0.0754387	0.242666	0.0542271	0.17047	0.0574187	0.176785	0.316737	0.0539865	0.0269509	0.0277365	0.193153	0.194495	0.22747	0.208995	0.149189	0.0901381	0.108784	0.136335	0.183818	0.397681	0.359103	0.0926437	GeneID:75799,Genbank:XM_006495584.3,MGI:MGI:1923049	RIKEN cDNA 4930444P10 gene		GO:0003674,GO:0005575,GO:0008150	molecular_function|cellular_component|biological_process
4930447A16Rik	0	0	0	0	0	0	0	0	0	0	0	0	0	0	0	0	0	0	0	0	0	0	0	0	0	0	0	0	0	0.0638714	0	0	0	GeneID:74892,Genbank:NM_029113.1,MGI:MGI:1922142	RIKEN cDNA 4930447A16 gene		GO:0003674,GO:0005575,GO:0008150	molecular_function|cellular_component|biological_process
4930447C04Rik	0.275816	0.55793	0.503603	0.312539	0.322869	0.23091	0.614271	0.331434	0.263694	0	0	0.0898434	0.523817	0.855706	0.575224	0	0.0877257	0.0565825	0.0642951	0.0320971	0	0.377914	0.41363	0.389426	0.320017	0.266515	0.250482	0.372473	0.373447	0.406562	0	0.053459	0.128723	GeneID:75801,Genbank:XM_011244201.2,MGI:MGI:1923051	RIKEN cDNA 4930447C04 gene		GO:0006310,GO:0007129,GO:0007275,GO:0007283,GO:0010705,GO:0048477,GO:0051090,GO:0051321,GO:0000801,GO:0003674,GO:0005694	DNA recombination|synapsis|multicellular organism development|spermatogenesis|meiotic DNA double-strand break processing involved in reciprocal meiotic recombination|oogenesis|regulation of DNA binding transcription factor activity|meiotic cell cycle|central element|molecular_function|chromosome
4930449I24Rik	0	0	0	0	0	0	0	0	0	0	0	0	0	0	0	0	0	0	0	0	0	0	0	0	0	0	0	0	0	0	0	0	0	GeneID:67410,Genbank:XM_006504863.3,MGI:MGI:1914660	RIKEN cDNA 4930449I24 gene		GO:0003674,GO:0005575,GO:0008150	molecular_function|cellular_component|biological_process
4930451I11Rik	0	0	0	0.102965	0	0	0	0	0	0	0	0	0	0	0	0	0	0	0	0	0	0	0	0	0	0	0	0	0	0.0927283	0	0	0	GeneID:78118,Genbank:XM_006508347.2,MGI:MGI:1925368	RIKEN cDNA 4930451I11 gene		GO:0003674,GO:0005575,GO:0008150	molecular_function|cellular_component|biological_process
4930452B06Rik	1.88683	1.26745	1.43398	0.161362	0.157922	0.0681241	0.14498	0.171117	0.199677	0.0165851	0.195641	0.340161	0.59684	1.05031	0.768665	0.19418	0.163052	0.370034	0.116183	0.0497146	0.119382	0.610794	0.461278	0.5245	0.183581	0.128427	0.221696	0.468222	0.871829	0.419811	0.122263	0.276005	0.170894	GeneID:74430,Genbank:XM_011244772.2,MGI:MGI:1926154	RIKEN cDNA 4930452B06 gene		GO:0003674,GO:0005575,GO:0008150	molecular_function|cellular_component|biological_process
4930453H23Rik	0	0	0	0	0	0	0	0	0	0	0	0	0	0	0	0	0	0	0	0	0	0	0	0	0	0	0	0	0	0	0	0	0	GeneID:100503481,Genbank:XM_006527553.2,MGI:MGI:1921933	RIKEN cDNA 4930453H23 gene		GO:0003674,GO:0005575,GO:0008150	molecular_function|cellular_component|biological_process
4930453N24Rik	6.78943	7.37064	5.92259	5.09893	5.12721	5.02397	5.51775	5.26724	5.60784	4.53174	3.46381	3.33675	7.77966	8.13456	8.81625	4.75456	4.33403	4.95226	6.22888	5.34123	5.58251	9.83011	9.34585	10.5585	6.93053	5.38137	5.66617	8.9519	8.31151	6.4648	6.95416	6.49502	5.8025	GeneID:67609,Genbank:XM_006522489.2,MGI:MGI:1914859	RIKEN cDNA 4930453N24 gene		GO:0043065,GO:0003674,GO:0005634,GO:0006915	positive regulation of apoptotic process|molecular_function|nucleus|apoptotic process
4930467E23Rik	0.034715	0.0722289	0.169026	0.498268	0.556087	0.465006	0.538987	0.375436	0.327466	0	0.0397446	0.0226159	0.263716	0.268237	0.340702	0.266811	0.291493	0.237388	0	0.00807965	0.0997819	0.107539	0.216572	0.187533	0.38488	0.635104	0.711595	0.195675	0.212535	0.338515	0.327858	0.296054	0.370317	GeneID:626415,Genbank:XM_017312928.1,MGI:MGI:1923056	RIKEN cDNA 4930467E23 gene		GO:0003674,GO:0005575,GO:0008150	molecular_function|cellular_component|biological_process
4930469G21Rik	0	0	0	0.11419	0	0	0	0	0	0.10563	0	0	0	0	0	0	0	0	0	0	0	0	0	0.0556754	0	0	0	0.213007	0	0.0514185	0	0.117191	0	GeneID:100502590,Genbank:NM_001195189.1,MGI:MGI:1922183	RIKEN cDNA 4930469G21 gene		GO:0003674,GO:0005575,GO:0008150	molecular_function|cellular_component|biological_process
4930474N05Rik	0	0	0	0	0	0	0	0	0	0	0	0	0	0	0	0	0	0	0	0	0	0	0	0	0	0	0	0	0	0	0	0	0	GeneID:218921,Genbank:XM_006518825.2,MGI:MGI:3586330	RIKEN cDNA 4930474N05 gene		GO:0002244,GO:0003674,GO:0005575	hematopoietic progenitor cell differentiation|molecular_function|cellular_component
4930480E11Rik	0	0	0	0	0	0	0	0	0	0	0	0	0	0	0	0	0	0	0	0	0	0	0	0	0	0	0	0	0	0	0	0	0	GeneID:74910,Genbank:NM_001177966.2,MGI:MGI:1922160	RIKEN cDNA 4930480E11 gene		GO:0003674,GO:0005575,GO:0008150	molecular_function|cellular_component|biological_process
4930486L24Rik	0.354476	0.109264	0.244071	1.11079	0.892986	1.77115	1.12278	0.946566	1.0443	0	0.61326	0.376333	0.206346	0.147555	0.231928	1.24991	1.00217	1.12041	0.07345	0.330006	0.867932	0.187707	0.264615	0.0773697	1.17799	0.730713	0.73581	0.259005	0.259683	0.250089	0.856669	0.977136	1.21843	GeneID:214639,Genbank:NM_178098.2,MGI:MGI:1922258	RIKEN cDNA 4930486L24 gene		GO:0005764,GO:0006508,GO:0008234,GO:0030054,GO:0051603,GO:0004197,GO:0005576,GO:0005615	lysosome|proteolysis|cysteine-type peptidase activity|cell junction|proteolysis involved in cellular protein catabolic process|cysteine-type endopeptidase activity|extracellular region|extracellular space
4930488N24Rik	0	0	0	0	0	0	0	0	0	0	0	0	0	0	0	0	0	0	0	0	0	0	0	0	0	0	0	0	0	0	0	0	0	GeneID:75011,Genbank:XM_011246738.1,MGI:MGI:1922261	RIKEN cDNA 4930488N24 gene
4930502E18Rik	0.0330142	0.030529	0	0.133012	0	0.0631749	0.0336118	0	0.134669	0	0.0302379	0	0.0345925	0.0927621	0.032401	0.0327406	0.0336014	0.0361212	0	0	0.126524	0	0.0316864	0.226984	0	0.0680551	0.102795	0.0930441	0.124383	0.029947	0.188967	0.0341272	0.105652	GeneID:75013,Genbank:NM_029142.1,MGI:MGI:1922263	RIKEN cDNA 4930502E18 gene		GO:0003674,GO:0005575,GO:0008150	molecular_function|cellular_component|biological_process
4930503B20Rik	0.100064	0.052875	0.088583	0.0287965	0.11273	0.0820623	0.247411	0.15116	0.291552	0.0665947	0.0261854	0.111752	0.0149782	0.0267767	0.0420879	0.113411	0.247334	0.0625604	0.0399868	0	0.0821757	0.0408757	0.0685994	0.0280805	0.0442283	0.0147336	0.0890182	0.0268581	0.0134642	0.0907673	0.130913	0.0295534	0.152488	GeneID:75015,Genbank:XM_011240265.1,MGI:MGI:1922264	RIKEN cDNA 4930503B20 gene		GO:0003674,GO:0005739,GO:0008150	molecular_function|mitochondrion|biological_process
4930503E14Rik	0	0	0	0	0	0	0	0	0	0	0	0	0	0	0	0	0	0	0	0	0	0	0	0	0	0	0	0	0.033554	0	0	0	0	GeneID:74954,Genbank:XM_006519637.2,MGI:MGI:1922204	RIKEN cDNA 4930503E14 gene		GO:0003674,GO:0005575,GO:0008150	molecular_function|cellular_component|biological_process
4930503L19Rik	6.42219	6.88462	8.46124	9.10342	8.81018	8.15009	8.34806	6.33496	7.96854	3.76524	3.22519	3.72872	5.72775	7.74248	5.85859	7.46649	5.58071	6.38447	3.01759	2.98163	1.78329	6.90453	7.62843	8.383	7.47084	6.29095	8.6843	6.7421	7.1072	7.45305	5.70108	5.13069	7.85247	GeneID:269033,Genbank:XM_006525964.3,MGI:MGI:1922045	RIKEN cDNA 4930503L19 gene		GO:0005576,GO:0008285	extracellular region|negative regulation of cell proliferation
4930504O13Rik	0	0	0	0	0	0	0	0	0	0	0	0	0	0	0	0	0	0	0	0	0	0	0	0	0	0	0	0	0	0	0	0	0	GeneID:403200,Genbank:NM_207527.3,MGI:MGI:2685370	RIKEN cDNA 4930504O13 gene		GO:0003674,GO:0005575,GO:0008150	molecular_function|cellular_component|biological_process
4930505A04Rik	0.0584619	0.162183	0.103509	0.23554	0.403407	0.391548	0.0595202	0.0562004	0.0596185	0.272354	0.267728	0.507818	0	0	0	0.289887	0	0.447746	0	0	0	0.111447	0.168332	0.0574209	0.0602939	0.301282	0.485414	0.0549211	0.11013	0	0	0.181298	0.124727	GeneID:75087,Genbank:NM_001100394.1,MGI:MGI:1922337	RIKEN cDNA 4930505A04 gene		GO:0003674,GO:0005575,GO:0008150	molecular_function|cellular_component|biological_process
4930512M02Rik	0	0	0	0	0	0	0	0	0	0	0	0	0	0	0	0	0	0	0	0	0	0	0	0	0	0	0	0	0	0	0	0	0	GeneID:102631730,Genbank:NM_001305143.1,MGI:MGI:1922360	RIKEN cDNA 4930512M02 gene		GO:0003674,GO:0005575,GO:0008150	molecular_function|cellular_component|biological_process
4930513O06Rik	0	0	0	0	0	0	0	0	0	0	0	0	0	0	0	0	0	0	0	0	0	0	0	0	0	0	0	0	0	0	0	0	0	GeneID:75125,Genbank:NM_029174.1,MGI:MGI:1922375	RIKEN cDNA 4930513O06 gene		GO:0003674,GO:0005575,GO:0008150	molecular_function|cellular_component|biological_process
4930519F16Rik	0	0	0	0	0	0	0	0	0	0	0	0	0	0	0	0	0	0	0	0	0	0	0	0	0	0	0	0	0	0	0	0	0	GeneID:75106,Genbank:XM_011247690.1,MGI:MGI:1922356	RIKEN cDNA 4930519F16 gene
4930519G04Rik	0	0	0	0	0	0	0	0	0	0	0	0	0	0	0	0	0	0	0	0	0.169269	0	0	0	0	0	0	0	0	0	0	0	0	GeneID:67593,Genbank:XM_006530441.3,MGI:MGI:1914843	RIKEN cDNA 4930519G04 gene		GO:0003674,GO:0005575,GO:0008150	molecular_function|cellular_component|biological_process
4930521O11Rik	0	0	0	0	0	0	0	0	0	0	0	0	0	0	0	0	0	0	0	0	0	0	0	0	0	0	0	0	0	0	0	0	0	GeneID:74715,Genbank:XM_017316320.1,MGI:MGI:1921965	RIKEN cDNA 4930521O11 gene
4930522H14Rik	0	0	0	0	0	0	0	0.0537039	0	0	0	0	0	0	0	0.110804	0	0	0	0	0	0	0	0	0	0	0	0	0	0	0	0	0	GeneID:67646,Genbank:NM_026291.3,MGI:MGI:1914896	RIKEN cDNA 4930522H14 gene		GO:0016020,GO:0016021,GO:0003674,GO:0005575,GO:0008150	membrane|integral component of membrane|molecular_function|cellular_component|biological_process
4930522L14Rik	0.400208	0.561616	0.404016	0.852176	0.823627	0.72216	0.596883	0.614213	0.529848	0.461202	0.34083	0.396424	0.353129	0.223583	0.251514	0.605781	0.543102	0.503168	0.497556	0.405264	0.292627	0.609001	0.56606	0.458595	0.792913	0.611502	0.950979	0.511187	0.52575	0.366212	0.779648	0.925381	0.737742	GeneID:100041734,Genbank:XM_011249625.2,MGI:MGI:1925270	RIKEN cDNA 4930522L14 gene	zf-C2H2	GO:0005634,GO:0006355,GO:0008150,GO:0003674,GO:0003700,GO:0005575	nucleus|regulation of transcription, DNA-templated|biological_process|molecular_function|DNA binding transcription factor activity|cellular_component
4930523C07Rik	0.839084	1.6165	1.46241	5.03572	4.80774	4.58278	2.7141	2.89881	2.43335	2.45128	2.28956	2.18656	1.12647	1.2443	1.14089	3.25051	2.79332	3.11755	2.43682	2.8724	1.71673	1.29131	0.998283	0.798389	3.58772	3.07198	3.40185	0.755421	1.02907	1.00691	3.3019	3.34299	3.58033	GeneID:67647,Genbank:XM_011238859.1,MGI:MGI:1914897	RIKEN cDNA 4930523C07 gene		GO:0003674,GO:0005575,GO:0008150	molecular_function|cellular_component|biological_process
4930524B15Rik	0	0	0	0	0.0261055	0	0	0.0763742	0	0	0	0	0.110994	0.124016	0	0	0.0539071	0	0	0	0	0.0757261	0	0.104044	0	0	0.0274858	0	0	0	0	0	0.0847495	GeneID:67592,Genbank:XM_006514795.1,MGI:MGI:1914842	RIKEN cDNA 4930524B15 gene		GO:0003674,GO:0005575,GO:0008150	molecular_function|cellular_component|biological_process
4930524N10Rik	0	0	0	0	0	0	0	0	0	0	0	0	0	0	0	0	0	0	0	0	0	0	0	0	0	0	0	0	0	0	0	0	0	GeneID:75071,Genbank:NM_001256259.1,MGI:MGI:1922321	RIKEN cDNA 4930524N10 gene		GO:0003674,GO:0005575,GO:0008150	molecular_function|cellular_component|biological_process
4930538K18Rik	0.110688	0.250203	0.119764	0.458343	0.363707	0.45892	0.212862	0.331042	0.225756	0.469822	0.495635	0.384588	0.360826	0.460751	0.386248	0.426886	0.400558	0.605524	0.516046	0.469437	0.212102	0.246174	0.342317	0.471107	0.367838	0.456342	0.510584	0.277291	0.34752	0.223121	0.464609	0.254266	0.393583	GeneID:75180,Genbank:XM_006503455.2,MGI:MGI:1922430	RIKEN cDNA 4930538K18 gene		GO:0016020,GO:0016021,GO:0046474,GO:0003882,GO:0005737,GO:0006659	membrane|integral component of membrane|glycerophospholipid biosynthetic process|CDP-diacylglycerol-serine O-phosphatidyltransferase activity|cytoplasm|phosphatidylserine biosynthetic process
4930539E08Rik	0.0935916	0.0865464	0.0331414	0.0282807	0.0553555	0.0626829	0.0571716	0.0539827	0.0858989	0	0	0.0162593	0.0098066	0.0525941	0.101039	0.102098	0.0285769	0.1024	0	0	0.116572	0.0446038	0.0538965	0.03677	0.0386098	0.0385858	0.0291412	0.0703386	0.0617072	0.0933862	0.0428561	0.0193494	0.0199675	GeneID:207819,Genbank:XM_006523956.3,MGI:MGI:1925441	RIKEN cDNA 4930539E08 gene		GO:0042981,GO:0003674,GO:0005575,GO:0008150	regulation of apoptotic process|molecular_function|cellular_component|biological_process
4930544D05Rik	0	0.0550127	0	0	0.058644	0	0	0.114379	0	0	0	0	0	0	0	0	0	0	0	0	0	0	0.0570983	0	0.0613552	0	0	0	0	0	0	0	0	GeneID:668433,Genbank:XM_006533966.3,MGI:MGI:2148639	RIKEN cDNA 4930544D05 gene		GO:0003674,GO:0005575,GO:0008150	molecular_function|cellular_component|biological_process
4930544G11Rik	0	0	0	0	0	0	0	0	0	0	0	0	0	0	0	0	0	0	0	0	0	0	0	0	0	0	0	0	0	0	0	0	0	GeneID:67653,Genbank:NM_001161773.1,MGI:MGI:1914903	RIKEN cDNA 4930544G11 gene		GO:0043231,GO:0030334,GO:0004871,GO:0051017,GO:0030950,GO:0005525,GO:0031410,GO:0005575,GO:0005737,GO:0005886,GO:0005938,GO:0007015,GO:0032153,GO:0007163,GO:0032154,GO:0007266,GO:0032956,GO:0008150,GO:0043005,GO:0008360,GO:0000910,GO:0043149,GO:0016477,GO:0003674,GO:0043197,GO:0019901,GO:0003924	intracellular membrane-bounded organelle|regulation of cell migration|signal transducer activity|actin filament bundle assembly|establishment or maintenance of actin cytoskeleton polarity|GTP binding|cytoplasmic vesicle|cellular_component|cytoplasm|plasma membrane|cell cortex|actin filament organization|cell division site|establishment or maintenance of cell polarity|cleavage furrow|Rho protein s…	mmu04014,mmu04015,mmu04310,mmu04350,mmu04072,mmu04071,mmu04024,mmu04022,mmu04150,mmu04144,mmu04510,mmu04520,mmu04530,mmu04810,mmu04611,mmu04621,mmu04625,mmu04660,mmu04670,mmu04062,mmu04921,mmu04270,mmu04972,mmu04722,mmu04360,mmu05200,mmu05206,mmu05205,mmu05203,mmu05210,mmu05418,mmu05133,mmu05152,mmu05100	Ras signaling pathway|Rap1 signaling pathway|Wnt signaling pathway|TGF-beta signaling pathway|Phospholipase D signaling pathway|Sphingolipid signaling pathway|cAMP signaling pathway|cGMP - PKG signaling pathway|mTOR signaling pathway|Endocytosis|Focal adhesion|Adherens junction|Tight junction|Regulation of actin cytoskeleton|Platelet activation|NOD-like receptor signaling pathway|C-type lectin re…
4930548H24Rik	0	0.245302	0.0335479	0.0763399	0	0	0	0	0.077291	0.105926	0	0	0.119122	0.319434	0.0371919	0.22549	0	0.0414621	0.282682	0	0	0.216724	0.290973	0.409431	0.195416	0.117177	0.196657	0.284805	0.142775	0.378126	0.0867633	0.11752	0	GeneID:67656,Genbank:NM_026296.3,MGI:MGI:1914906	RIKEN cDNA 4930548H24 gene		GO:0003674,GO:0005575,GO:0008150	molecular_function|cellular_component|biological_process
4930549C01Rik	0	0	0	0	0	0	0	0	0	0	0	0	0	0	0	0	0	0.0445866	0	0	0	0	0	0	0	0	0	0	0	0	0	0	0	GeneID:67663,Genbank:XM_011250327.2,MGI:MGI:1914913	RIKEN cDNA 4930549C01 gene		GO:0003674,GO:0005575,GO:0008150	molecular_function|cellular_component|biological_process
4930550C14Rik	0.1101	0.169686	0.10559	0.415861	0.343685	0.272132	0.242868	0.246961	0.34619	0.36759	0.285716	0.183302	0.201886	0.171863	0.126064	0.291165	0.494923	0.311191	0.444862	0.31604	0.377996	0.20114	0.0880596	0.189243	0.558286	0.38772	0.533263	0.163766	0.250613	0.191419	0.315095	0.540603	0.499151	GeneID:75311,Genbank:XM_006510654.3,MGI:MGI:1922561	RIKEN cDNA 4930550C14 gene		GO:0003674,GO:0005575,GO:0008150	molecular_function|cellular_component|biological_process
4930550L24Rik	0	0	0	0	0	0	0	0	0	0	0	0	0.0360449	0	0.0675227	0	0	0	0	0	0	0.0327889	0	0	0	0	0	0.0646337	0	0	0	0.03556	0	GeneID:75352,Genbank:NM_023774.3,MGI:MGI:1922602	RIKEN cDNA 4930550L24 gene		GO:0003674,GO:0008150	molecular_function|biological_process
4930555G01Rik	0	0	0	0	0	0	0	0	0	0	0	0	0	0	0	0	0	0	0	0	0	0	0	0	0	0	0	0	0	0	0	0	0	GeneID:108978,Genbank:NM_175393.4,MGI:MGI:1922055	RIKEN cDNA 4930555G01 gene		GO:0003674,GO:0005575,GO:0008150	molecular_function|cellular_component|biological_process
4930557A04Rik	0	0	0	0	0	0	0	0	0	0	0	0	0	0	0	0	0	0	0	0	0	0	0	0	0	0	0	0	0	0	0	0	0	GeneID:385317,Genbank:NM_029229.1,MGI:MGI:1922521	RIKEN cDNA 4930557A04 gene		GO:0006342,GO:0000790,GO:0003677,GO:0006325	chromatin silencing|nuclear chromatin|DNA binding|chromatin organization
4930558K02Rik	0	0.0256509	0.0245564	0.0279397	0.0273441	0	0	0	0	0	0.0254064	0.0120475	0	0.01299	0	0.0412637	0	0	0	0	0	0.0528794	0.0266234	0.10898	0.0572166	0.157248	0.0287899	0.104236	0.0130636	0.0503239	0.0793865	0.0430113	0	GeneID:75368,Genbank:NM_001204904.1,MGI:MGI:1922618	RIKEN cDNA 4930558K02 gene		GO:0003674,GO:0005575,GO:0008150	molecular_function|cellular_component|biological_process
4930562C15Rik	0.0126496	0	0	0	0	0	0	0	0.0128999	0	0	0	0	0	0	0	0	0	0	0	0	0	0	0	0	0	0.0131289	0	0	0	0	0	0	GeneID:78809,Genbank:NM_030192.1,MGI:MGI:1926059	RIKEN cDNA 4930562C15 gene		GO:0003674,GO:0005575,GO:0008150	molecular_function|cellular_component|biological_process
4930563D23Rik	0	0	0	0	0	0	0	0	0	0	0	0	0	0	0	0	0	0	0	0	0	0	0	0	0	0	0	0	0	0	0	0	0	GeneID:75328,Genbank:NM_029252.2,MGI:MGI:1922578	RIKEN cDNA 4930563D23 gene		GO:0003674,GO:0005575,GO:0008150	molecular_function|cellular_component|biological_process
4930563E22Rik	0.130582	0.392445	0.520199	0.263054	0.353988	0.203025	0.315746	0.188296	0.316268	0.243335	0.0598005	0.0850706	0.427577	0.489206	0.640783	0.469436	0.282422	0.232165	0.121759	0.136764	0.0156389	0.155582	0.313325	0.176353	0.488193	0.319652	0.372705	0.153342	0.338234	0.207288	0.242914	0.202476	0.226357	GeneID:75304,Genbank:NM_001163728.1,MGI:MGI:1922554	RIKEN cDNA 4930563E22 gene		GO:0003674,GO:0005575,GO:0008150	molecular_function|cellular_component|biological_process
4930563M21Rik	0	0	0	0	0	0	0	0	0	0	0	0	0	0	0	0	0	0	0	0	0	0.00885335	0	0	0	0	0	0	0	0.0084255	0	0	0	GeneID:75258,Genbank:XM_017313674.1,MGI:MGI:1922508	RIKEN cDNA 4930563M21 gene		GO:0003674,GO:0005575,GO:0008150	molecular_function|cellular_component|biological_process
4930564C03Rik	0	0	0	0	0	0	0	0	0	0	0	0	0	0	0	0	0	0	0	0	0	0	0	0	0	0	0	0	0	0	0	0	0	GeneID:75341,Genbank:NM_029257.1,MGI:MGI:1922591	RIKEN cDNA 4930564C03 gene		GO:0003674,GO:0005575,GO:0008150	molecular_function|cellular_component|biological_process
4930564D02Rik	0	0	0	0	0	0.0497981	0	0	0	0	0	0	0	0	0	0	0.105946	0	0	0	0	0	0	0	0	0	0	0.0977903	0	0	0	0.053802	0	GeneID:75269,Genbank:XM_017319782.1,MGI:MGI:1922519	RIKEN cDNA 4930564D02 gene		GO:0003674,GO:0005575,GO:0008150	molecular_function|cellular_component|biological_process
4930567H17Rik	0	0	0	0	0	0	0	0	0	0	0	0	0	0	0	0	0	0	0	0	0	0	0	0	0	0	0	0	0	0	0	0	0	GeneID:619303,Genbank:NM_001033807.2,MGI:MGI:3588249	RIKEN cDNA 4930567H17 gene		GO:0003674,GO:0005575,GO:0008150	molecular_function|cellular_component|biological_process
4930568D16Rik	0	0	0	0	0	0	0	0	0	0	0	0	0	0	0	0	0	0	0	0	0	0	0	0	0	0	0	0	0	0	0	0.091117	0.047014	GeneID:75859,Genbank:NM_029463.1,MGI:MGI:1923109	RIKEN cDNA 4930568D16 gene		GO:0016020,GO:0016021,GO:0016740,GO:0016757,GO:0016758,GO:0030259,GO:0031982,GO:0046872,GO:0047276,GO:0005794,GO:0005975,GO:0009247	membrane|integral component of membrane|transferase activity|transferase activity, transferring glycosyl groups|transferase activity, transferring hexosyl groups|lipid glycosylation|vesicle|metal ion binding|N-acetyllactosaminide 3-alpha-galactosyltransferase activity|Golgi apparatus|carbohydrate metabolic process|glycolipid biosynthetic process
4930571K23Rik	0	0	0	0	0	0	0	0	0	0	0	0	0	0	0.0493013	0	0	0	0	0	0	0	0	0	0	0	0	0	0	0	0	0	0	GeneID:75861,Genbank:NM_001145759.1,MGI:MGI:1923111	RIKEN cDNA 4930571K23 gene		GO:0003674,GO:0005575,GO:0008150	molecular_function|cellular_component|biological_process
4930578C19Rik	0.269376	0.140118	0.208661	1.82297	1.55176	1.44976	1.54267	1.06819	1.70832	0.243143	0.655359	0.731213	0.19405	0.283831	0.239588	1.56112	1.23375	1.50127	0.392461	0.415356	0.427463	0.104308	0.0565561	0.115754	0.842134	0.659406	0.751375	0.181888	0.158577	0.24435	1.17567	0.817968	0.978797	GeneID:75905,Genbank:XM_006527709.2,MGI:MGI:1923155	RIKEN cDNA 4930578C19 gene		GO:0009966,GO:0003674,GO:0005575,GO:0005576	regulation of signal transduction|molecular_function|cellular_component|extracellular region
4930578I06Rik	0	0	0	0	0	0	0	0	0	0	0	0	0	0	0	0	0	0	0	0	0	0	0	0	0	0	0	0	0	0	0	0	0	GeneID:67750,Genbank:XM_006519472.3,MGI:MGI:1915000	RIKEN cDNA 4930578I06 gene		GO:0003674,GO:0005575,GO:0008150	molecular_function|cellular_component|biological_process
4930579F01Rik	0	0	0	0	0	0	0	0	0	0	0	0	0	0	0	0	0	0	0	0	0	0	0	0	0	0	0	0	0	0	0	0	0.0221104	GeneID:67741,Genbank:XM_006501945.3,MGI:MGI:1914991	RIKEN cDNA 4930579F01 gene		GO:0003674,GO:0005575,GO:0008150	molecular_function|cellular_component|biological_process
4930579G24Rik	8.12531	8.04673	7.55758	0.967715	1.51534	1.49705	2.40347	2.13747	2.49142	1.7392	1.5588	1.12068	4.68832	4.55062	5.01094	1.41559	1.17342	1.11125	1.25419	1.55888	1.13092	7.37841	6.90274	6.14724	1.27398	1.35806	1.33905	5.26072	4.29198	3.95912	1.41409	1.61742	1.4934	GeneID:75939,Genbank:NM_029482.1,MGI:MGI:1923189	RIKEN cDNA 4930579G24 gene		GO:0008150,GO:0003674,GO:0005575,GO:0005737	biological_process|molecular_function|cellular_component|cytoplasm
4930583I09Rik	0	0	0	0	0	0	0	0	0	0	0	0	0	0	0	0	0	0	0	0	0	0	0	0	0	0	0	0	0	0	0	0	0	GeneID:78057,Genbank:XM_128729.5,MGI:MGI:1925307	RIKEN cDNA 4930583I09 gene		GO:0003674,GO:0005575,GO:0008150	molecular_function|cellular_component|biological_process
4930590J08Rik	0.0181833	0	0.0482913	0.192307	0.16132	0.113084	0.07405	0.0873998	0.0834438	0.076239	0.066617	0.110562	0.0381053	0.059606	0.0535368	0.0991795	0.00925338	0.119367	0	0.0677126	0	0.0606606	0.0785341	0.0625084	0.0281297	0.0468537	0.0566166	0.102492	0.0256901	0.0824702	0	0.0469908	0.0484921	GeneID:381798,Genbank:XM_006506332.3,MGI:MGI:2685917	RIKEN cDNA 4930590J08 gene		GO:0016020,GO:0016021,GO:0003674,GO:0005737,GO:0008150	membrane|integral component of membrane|molecular_function|cytoplasm|biological_process
4930591A17Rik	0	0	0	0	0	0	0	0	0	0	0	0	0	0	0	0.0729647	0	0	0	0	0	0	0	0	0	0	0	0	0	0	0.0842253	0	0.235454	GeneID:68175,Genbank:NM_026596.2,MGI:MGI:1915425	RIKEN cDNA 4930591A17 gene		GO:0003674,GO:0005575,GO:0008150	molecular_function|cellular_component|biological_process
4930595M18Rik	0	0	0	0	0	0	0	0	0	0	0	0	0	0	0	0	0	0	0	0	0	0	0	0	0	0	0	0	0	0	0	0	0	GeneID:245492,Genbank:NM_173435.3,MGI:MGI:3045300	RIKEN cDNA 4930595M18 gene		GO:0003674,GO:0005575,GO:0008150	molecular_function|cellular_component|biological_process
4930596D02Rik	0	0	0	0	0	0	0	0	0	0	0	0	0	0	0	0	0	0	0	0	0	0	0	0	0	0	0	0	0	0	0	0	0	GeneID:239036,Genbank:NM_001033766.3,MGI:MGI:3588288	RIKEN cDNA 4930596D02 gene		GO:0003674,GO:0005575,GO:0008150	molecular_function|cellular_component|biological_process
4931406B18Rik	0	0	0	0	0	0	0	0	0	0	0	0	0	0	0	0	0	0	0	0	0	0	0	0	0	0	0	0	0	0	0	0	0	GeneID:74054,Genbank:NM_028737.3,MGI:MGI:1921304	RIKEN cDNA 4931406B18 gene		GO:0003674,GO:0005575,GO:0008150	molecular_function|cellular_component|biological_process
4931406C07Rik	6.79939	8.01868	7.19186	25.1886	24.5297	25.5491	16.3622	16.5701	17.5059	22.0827	22.2253	24.7292	9.82619	9.13055	8.28505	21.7704	20.761	20.0184	18.8059	16.4416	18.0715	9.42677	9.69566	9.87004	19.6713	19.0948	20.1445	11.9124	11.6941	12.9602	17.7306	18.7856	18.8205	GeneID:70984,Genbank:NM_001199484.1,MGI:MGI:1918234	RIKEN cDNA 4931406C07 gene		GO:0016604,GO:0016787,GO:0016788,GO:0046872,GO:0005634,GO:0005654,GO:0008270	nuclear body|hydrolase activity|hydrolase activity, acting on ester bonds|metal ion binding|nucleus|nucleoplasm|zinc ion binding
4931406P16Rik	14.7368	16.375	16.9633	18.9244	19.1083	19.6715	21.1506	19.9174	21.5177	9.39316	17.6668	17.0586	21.801	22.7756	24.4274	17.6951	16.3492	16.8364	8.66687	8.43139	10.5877	13.3726	13.9763	13.6161	8.86516	10.4891	10.3809	11.2545	11.6132	13.8793	8.39414	10.1667	11.2881	GeneID:233103,Genbank:XM_006539893.3,MGI:MGI:1924311	RIKEN cDNA 4931406P16 gene		GO:0003674,GO:0005575,GO:0008150	molecular_function|cellular_component|biological_process
4931408C20Rik	0	0	0	0	0	0	0	0	0	0	0	0	0	0	0	0	0	0	0	0	0	0	0	0	0	0	0	0	0	0	0	0	0	GeneID:210940,Genbank:NM_001033764.3,MGI:MGI:3588222	RIKEN cDNA 4931408C20 gene		GO:0003674,GO:0005575,GO:0008150	molecular_function|cellular_component|biological_process
4931409K22Rik	0	0.0374581	0.0179299	0	0	0	0	0.0194702	0	0	0	0	0.0636658	0.056908	0.0198775	0	0	0	0	0	0	0	0	0.019893	0	0.0417507	0.021021	0	0.0190767	0	0	0	0	GeneID:231045,Genbank:NM_177676.6,MGI:MGI:3045319	RIKEN cDNA 4931409K22 gene		GO:0005575,GO:0008150,GO:0000166,GO:0003674,GO:0005524	cellular_component|biological_process|nucleotide binding|molecular_function|ATP binding
4931414P19Rik	0.989954	1.01963	1.13287	0.818771	0.761647	0.716155	1.15537	0.905237	0.911048	0.397445	0.589728	0.552296	0.952949	1.08548	1.09795	0.84606	0.688091	0.88939	0.630386	0.884153	0.601476	0.429599	0.424859	0.442685	0.423332	0.788068	0.643206	0.287316	0.295648	0.518348	0.451462	0.607341	0.849967	GeneID:74359,Genbank:XM_006519619.3,MGI:MGI:1921609	RIKEN cDNA 4931414P19 gene		GO:0005575,GO:0005576,GO:0008150	cellular_component|extracellular region|biological_process
4931417E11Rik	0	0	0	0	0	0	0	0	0	0	0	0	0	0	0	0	0	0	0	0	0	0	0	0	0	0	0	0	0	0	0	0	0	GeneID:66740,Genbank:NM_025737.3,MGI:MGI:1913990	RIKEN cDNA 4931417E11 gene		GO:0003674,GO:0005575,GO:0008150	molecular_function|cellular_component|biological_process
4931423N10Rik	0.0159191	0.0147208	0.021139	0.0561201	0	0.0304623	0.0324146	0.0535616	0.0811703	0.0519132	0.0145804	0.0138278	0.125101	0.0298193	0.0546821	0.0710423	0.0648091	0.0609604	0.192966	0.140792	0	0.0531071	0.0763943	0.0390891	0.0656719	0.0164078	0.0660889	0.0747749	0.0449823	0.0577607	0.0728945	0.0575952	0.0594352	GeneID:70981,Genbank:XM_017319257.1,MGI:MGI:1918231	RIKEN cDNA 4931423N10 gene		GO:0003674,GO:0005575,GO:0008150	molecular_function|cellular_component|biological_process
4931428F04Rik	0.931209	0.938689	1.49278	0.321099	0.355603	0.264882	1.61428	1.23391	1.52283	0.320479	0.245881	0.225902	0.632904	1.13145	0.732778	0.923491	0.606233	0.67923	0	0.304596	0.482269	0.719668	0.845446	1.27718	0.242261	0.354518	0.243799	0.480752	1.40652	0.905575	0.403357	0.173442	0.187932	GeneID:74356,Genbank:NM_001166394.1,MGI:MGI:1921606	RIKEN cDNA 4931428F04 gene		GO:0003674,GO:0005575,GO:0008150	molecular_function|cellular_component|biological_process
4931429L15Rik	0.0224573	0	0	0	0	0	0	0	0	0	0	0	0	0	0	0	0	0	0	0	0	0	0	0	0	0	0	0	0	0	0	0	0	GeneID:74361,Genbank:XM_011242616.1,MGI:MGI:1921611	RIKEN cDNA 4931429L15 gene		GO:0003674,GO:0005575,GO:0008150	molecular_function|cellular_component|biological_process
4931431F19Rik	0	0	0	0	0	0	0	0	0	0	0	0	0	0	0	0	0	0	0	0	0	0	0	0	0	0	0	0	0	0	0	0	0	GeneID:70980,Genbank:NM_027634.1,MGI:MGI:1918230	RIKEN cDNA 4931431F19 gene		GO:0003674,GO:0005739,GO:0008150	molecular_function|mitochondrion|biological_process
4931440F15Rik	0.0330343	0	0	0	0	0.0158034	0	0.0158782	0.016844	0	0.0302564	0	0	0.0309396	0	0	0	0	0	0	0	0	0	0	0	0	0.0171429	0.0155168	0	0	0	0.017074	0.0352389	GeneID:216622,Genbank:NM_176829.2,MGI:MGI:2441689	RIKEN cDNA 4931440F15 gene		GO:0008150,GO:0003674,GO:0005575,GO:0005737	biological_process|molecular_function|cellular_component|cytoplasm
4932411N23Rik	0	0	0	0	0	0	0	0	0	0	0	0	0	0	0	0	0	0	0	0	0	0	0	0	0	0	0	0	0	0	0	0	0	GeneID:237029,Genbank:NM_177705.3,MGI:MGI:3045322	RIKEN cDNA 4932411N23 gene	MYB	GO:0006357,GO:0006361,GO:0006363,GO:0030154,GO:0043565,GO:0044212,GO:0000981,GO:0001135,GO:0005634	regulation of transcription by RNA polymerase II|transcription initiation from RNA polymerase I promoter|termination of RNA polymerase I transcription|cell differentiation|sequence-specific DNA binding|transcription regulatory region DNA binding|RNA polymerase II transcription factor activity, sequence-specific DNA binding|transcription factor activity, RNA polymerase II transcription factor recr…
4932414N04Rik	0	0	0	0	0	0	0	0	0	0	0	0	0	0	0	0	0	0	0	0	0	0	0	0	0	0	0	0	0	0	0	0	0	GeneID:75721,Genbank:XM_006500335.2,MGI:MGI:1922971	RIKEN cDNA 4932414N04 gene		GO:0003674,GO:0005575,GO:0008150	molecular_function|cellular_component|biological_process
4932429P05Rik	0	0	0	0	0	0	0	0	0	0	0	0	0	0	0	0	0	0	0	0	0	0	0	0	0	0	0	0	0	0	0	0	0	GeneID:245509,Genbank:NM_001085511.1,MGI:MGI:3588287	RIKEN cDNA 4932429P05 gene		GO:0003674,GO:0005575,GO:0008150	molecular_function|cellular_component|biological_process	mmu04922	Glucagon signaling pathway
4932438A13Rik	1.13337	1.36339	1.6367	9.18304	9.49811	8.79664	4.66318	3.31678	4.36063	1.58243	4.42476	3.38323	1.60792	1.80047	2.09666	4.2008	3.70897	3.72374	1.90471	1.22632	1.72012	1.99804	2.26541	2.25921	2.83083	3.31149	3.4838	2.28649	2.52549	2.29572	2.28869	2.6922	3.34526	GeneID:229227,Genbank:XM_006535446.3,MGI:MGI:2444631	RIKEN cDNA 4932438A13 gene		GO:0006629,GO:0007283,GO:0016020,GO:0016021,GO:0019915,GO:0045444,GO:0051647,GO:0060612,GO:0001558,GO:0003674,GO:0005634	lipid metabolic process|spermatogenesis|membrane|integral component of membrane|lipid storage|fat cell differentiation|nucleus localization|adipose tissue development|regulation of cell growth|molecular_function|nucleus
4932438H23Rik	0.0151223	0.0559357	0	0.0380792	0.014907	0.0434063	0.0307921	0.0363433	0.0385536	0	0	0	0.0633809	0.0141633	0	0.0224954	0.0230869	0.057909	0.0705025	0	0.0144887	0.0288279	0.0217711	0.0074265	0	0.00779322	0.039238	0.0071032	0.0142435	0.00685868	0	0	0.00806574	GeneID:74387,Genbank:XM_017317151.1,MGI:MGI:1921637	RIKEN cDNA 4932438H23 gene		GO:0003674,GO:0005575,GO:0008150	molecular_function|cellular_component|biological_process
4932443I19Rik	0	0.0156957	0	0	0	0.0324798	0.0172807	0	0	0	0	0	0	0	0	0	0.0518259	0.0185708	0	0	0	0.0161783	0	0	0	0	0	0	0	0	0.155444	0	0	GeneID:403185,Genbank:XM_006508821.3,MGI:MGI:2685952	RIKEN cDNA 4932443I19 gene		GO:0003674,GO:0005575,GO:0008150	molecular_function|cellular_component|biological_process
4933402D24Rik	0.123183	0	0	0.124074	0.0607146	0.147324	0.0940596	0.148022	0	0	0.028206	0	0	0.115372	0.0604474	0.0305405	0	0	0.315864	0	0.295056	0.0293532	0	0	0	0.031741	0.0639248	0.0289306	0.0290062	0.0279347	0.0705076	0.0636678	0.0657018	GeneID:74426,Genbank:NM_001256158.1,MGI:MGI:1921676	RIKEN cDNA 4933402D24 gene		GO:0003674,GO:0005575,GO:0008150	molecular_function|cellular_component|biological_process
4933402E13Rik	0	0	0	0.256202	0.300888	0.0973476	0.0258966	0.0244522	0.0259394	0	0	0	0	0	0	0.0252253	0	0	0	0	0.0487411	0	0	0	0.0786997	0	0.0263998	0.0238956	0	0	0	0	0	GeneID:74437,Genbank:XM_006528321.2,MGI:MGI:1921687	RIKEN cDNA 4933402E13 gene		GO:0003674,GO:0005575,GO:0008150	molecular_function|cellular_component|biological_process
4933402J07Rik	0	0	0	0	0	0	0	0	0	0	0	0.0918341	0	0.0495094	0	0.262116	0	0	0	0	0	0.100771	0	0.10384	0	0	0	0	0	0	0	0	0	GeneID:330820,Genbank:NM_177901.3,MGI:MGI:3607717	RIKEN cDNA 4933402J07 gene		GO:0003674,GO:0008150	molecular_function|biological_process
4933402N03Rik	0	0	0	0	0	0	0	0	0	0	0	0	0	0	0	0	0.0474067	0	0	0	0	0	0	0	0	0	0	0	0	0	0	0	0	GeneID:233918,Genbank:NM_173409.4,MGI:MGI:1914681	RIKEN cDNA 4933402N03 gene		GO:0008150,GO:0000151,GO:0003674,GO:0005634	biological_process|ubiquitin ligase complex|molecular_function|nucleus
4933402N22Rik	0	0	0	0	0	0	0	0	0	0	0	0	0	0	0	0	0	0	0	0	0	0	0	0	0	0	0	0	0	0	0	0	0	GeneID:545732,Genbank:NM_001177510.1,MGI:MGI:3703021	RIKEN cDNA 4933402N22 gene		GO:0003674,GO:0005575,GO:0008150	molecular_function|cellular_component|biological_process
4933402P03Rik	0.0648408	0	0	0	0	0	0	0	0	0	0	0	0	0	0	0	0	0.141886	0	0	0	0	0	0	0.0668727	0.0334155	0	0.0304569	0	0	0.0371137	0	0	GeneID:108803,Genbank:XM_006531970.2,MGI:MGI:1918293	RIKEN cDNA 4933402P03 gene		GO:0016020,GO:0016021,GO:0003674,GO:0005575,GO:0008150	membrane|integral component of membrane|molecular_function|cellular_component|biological_process
4933403O08Rik	0.189768	0.0786646	0.0405505	0	0	0	0	0	0	0	0	0	0.0274262	0.0183863	0.0128444	0	0	0	0	0	0	0.0062372	0.0188416	0.00642719	0	0	0	0	0.0123269	0.0178073	0	0	0	GeneID:71030,Genbank:XM_011247708.1,MGI:MGI:1918280	RIKEN cDNA 4933403O08 gene		GO:0005938,GO:0007165,GO:0007265,GO:0008150,GO:0019887,GO:0003674,GO:0005575,GO:0005886	cell cortex|signal transduction|Ras protein signal transduction|biological_process|protein kinase regulator activity|molecular_function|cellular_component|plasma membrane
4933405L10Rik	0.0444714	0	0	0	0.0438383	0.127649	0	0.0855023	0	0	0.122195	0	0.139792	0.0833028	0.0436454	0.0882056	0	0	0.0829332	0.289811	0	0.0423883	0	0.0436795	0.045865	0.0916729	0.0923124	0	0.0418873	0.0806797	0	0	0.189757	GeneID:71046,Genbank:XM_006531369.2,MGI:MGI:1918296	RIKEN cDNA 4933405L10 gene		GO:0003674,GO:0005575,GO:0008150	molecular_function|cellular_component|biological_process
4933405O20Rik	0	0	0	0	0	0	0	0	0	0	0	0	0	0	0	0	0	0	0	0	0	0	0	0	0	0	0	0	0	0	0	0	0	GeneID:243996,Genbank:NM_172901.2,MGI:MGI:2142174	RIKEN cDNA 4933405O20 gene		GO:0005739,GO:0006099,GO:0016616,GO:0046872,GO:0055114,GO:0000166,GO:0004449,GO:0005524	mitochondrion|tricarboxylic acid cycle|oxidoreductase activity, acting on the CH-OH group of donors, NAD or NADP as acceptor|metal ion binding|oxidation-reduction process|nucleotide binding|isocitrate dehydrogenase (NAD+) activity|ATP binding	mmu00020	Citrate cycle (TCA cycle)
4933406M09Rik	0	0	0	0	0	0.022447	0	0	0	0	0	0	0.0491649	0	0	0	0	0	0	0	0	0.0223619	0.0225173	0	0	0	0	0	0	0	0	0	0	GeneID:240755,Genbank:NM_173771.4,MGI:MGI:3045320	RIKEN cDNA 4933406M09 gene
4933408B17Rik	0.147092	0.155451	0.399948	0.476216	0.403922	0.331733	0.39578	0.363605	0.46072	0.0685251	0.0769842	0.109516	0.264212	0.393613	0.453702	0.312584	0.31011	0.275888	0.0391866	0.0195626	0.0402656	0.220317	0.423528	0.371501	0.270895	0.205752	0.338043	0.177664	0.257297	0.362157	0.14433	0.206354	0.358647	GeneID:271508,Genbank:XM_011246940.2,MGI:MGI:3045347	RIKEN cDNA 4933408B17 gene		GO:0003674,GO:0005575,GO:0008150	molecular_function|cellular_component|biological_process
4933409G03Rik	0	0	0	0	0	0	0	0	0	0	0	0	0	0	0	0	0	0	0	0	0	0	0	0	0	0	0	0	0	0	0.0410651	0	0	GeneID:227998,Genbank:XM_006499181.3,MGI:MGI:3045336	RIKEN cDNA 4933409G03 gene		GO:0003674,GO:0005575,GO:0008150	molecular_function|cellular_component|biological_process
4933411K16Rik	0	0	0	0.155513	0.152198	0.147724	0.235787	0.259741	0	0.251748	0	0	0	0	0.0757643	0.0765582	0	0.0422316	0.431892	0	0	0.073582	0	0.0379117	0	0.0397838	0	0	0	0	0	0	0	GeneID:66765,Genbank:NM_025752.2,MGI:MGI:1914015	RIKEN cDNA 4933411K16 gene		GO:0003674,GO:0005575,GO:0008150	molecular_function|cellular_component|biological_process
4933412E24Rik	0	0	0	0	0	0	0	0	0	0	0	0	0	0	0	0	0	0	0	0	0	0	0	0	0	0	0	0	0	0	0	0	0	GeneID:71088,Genbank:NM_027668.1,MGI:MGI:1918338	RIKEN cDNA 4933412E24 gene		GO:0003674,GO:0005575,GO:0008150	molecular_function|cellular_component|biological_process
4933413G19Rik	0.0990425	0.0457935	0.438396	0	0	0.0473812	0.100836	0.0476057	0.252505	0	0	0	0	0	0	0	0	0.108363	0	0.138309	0	0	0	0	0	0	0	0	0	0	0	0	0	GeneID:71149,Genbank:NM_027697.1,MGI:MGI:1918399	RIKEN cDNA 4933413G19 gene		GO:0003674,GO:0005575,GO:0008150	molecular_function|cellular_component|biological_process
4933415F23Rik	0	0	0	0	0	0	0	0.0583777	0	0	0	0	0	0	0.0893984	0	0	0	0	0	0	0.0868235	0.0874267	0.0298228	0	0	0.0315137	0.0285245	0	0.0275425	0	0	0	GeneID:66755,Genbank:NM_025746.2,MGI:MGI:1914005	RIKEN cDNA 4933415F23 gene		GO:0045087,GO:0004865,GO:0005575,GO:0035304	innate immune response|protein serine/threonine phosphatase inhibitor activity|cellular_component|regulation of protein dephosphorylation
4933416C03Rik	0	0	0	0	0	0	0	0	0	0	0	0	0	0	0	0	0	0	0	0	0	0	0	0	0	0	0	0	0	0	0	0	0	GeneID:619332,Genbank:NM_001161855.1,MGI:MGI:3588269	RIKEN cDNA 4933416C03 gene		GO:0008134,GO:0035035,GO:0044212,GO:0051123,GO:0003713,GO:0005669,GO:0006357	transcription factor binding|histone acetyltransferase binding|transcription regulatory region DNA binding|RNA polymerase II transcriptional preinitiation complex assembly|transcription coactivator activity|transcription factor TFIID complex|regulation of transcription by RNA polymerase II	mmu03022	Basal transcription factors
4933416I08Rik	0	0	0	0.071481	0	0	0	0	0	0	0	0	0	0	0	0	0	0	0	0	0	0.0676433	0	0	0	0	0	0	0	0	0	0	0	GeneID:71159,Genbank:NM_027700.1,MGI:MGI:1918409	RIKEN cDNA 4933416I08 gene
4933417A18Rik	0	0	0	0	0	0	0	0	0	0	0	0	0	0	0	0	0	0	0	0	0	0	0	0	0	0	0	0	0	0	0	0	0	GeneID:66761,Genbank:XM_017315571.1,MGI:MGI:1914011	RIKEN cDNA 4933417A18 gene		GO:0003674,GO:0005575,GO:0008150	molecular_function|cellular_component|biological_process
4933421I07Rik	0	0	0	0	0	0	0	0	0	0	0	0	0	0	0	0	0	0	0	0	0	0	0	0	0	0	0	0	0	0	0	0	0	GeneID:71162,Genbank:NM_027702.2,MGI:MGI:1918412	RIKEN cDNA 4933421I07 gene		GO:0003674,GO:0005575,GO:0008150	molecular_function|cellular_component|biological_process
4933425L06Rik	0	0	0	0	0	0	0	0	0	0	0	0	0	0	0	0	0	0	0	0	0	0	0	0	0	0	0	0	0.0236138	0	0	0	0	GeneID:66763,Genbank:NM_025751.3,MGI:MGI:1914013	RIKEN cDNA 4933425L06 gene		GO:0003674,GO:0005575,GO:0008150	molecular_function|cellular_component|biological_process	mmu00230,mmu00240,mmu00760	Purine metabolism|Pyrimidine metabolism|Nicotinate and nicotinamide metabolism
4933427D14Rik	1.9059	2.29927	2.9866	3.39808	2.79656	2.71435	3.89196	2.51661	3.58562	1.0716	1.57508	1.35106	2.72008	3.21103	2.90251	3.16104	2.61985	2.58861	1.24603	1.59079	1.08094	1.54518	2.08156	2.3023	2.4062	2.99176	3.21727	1.89337	2.21815	2.75223	1.64262	1.80031	2.24342	GeneID:74477,Genbank:XM_006534367.2,MGI:MGI:1921727	RIKEN cDNA 4933427D14 gene		GO:0005829,GO:0005856,GO:0007099,GO:0034451,GO:0071539,GO:0003674,GO:0005737,GO:0005813	cytosol|cytoskeleton|centriole replication|centriolar satellite|protein localization to centrosome|molecular_function|cytoplasm|centrosome
4933427G17Rik	0.0187638	0.0867566	0.149499	0.188996	0.129477	0.197482	0.210138	0.162342	0.248755	0.332174	0.343718	0.40747	0.412878	0.474496	0.34989	0.223299	0.190975	0.123178	0	0.0174685	0.431465	0.286158	0.396201	0.258015	0.232221	0.174058	0.116848	0.652212	0.40649	0.476576	0.150361	0.21336	0.180144	GeneID:74466,Genbank:XM_006508266.2,MGI:MGI:1921716	RIKEN cDNA 4933427G17 gene		GO:0003674,GO:0005575,GO:0008150	molecular_function|cellular_component|biological_process
4933428G20Rik	0	0	0.0335949	0.0382235	0.112226	0.0726179	0	0.0729619	0.154799	0.106075	0	0.0329636	0.11929	0.0355425	0.0744882	0.0752688	0	0	0	0	0.0727183	0	0.0364227	0.0372732	0.0782763	0	0	0	0.0714876	0	0	0	0.080963	GeneID:100141474,Genbank:NM_001289118.1,MGI:MGI:1918475	RIKEN cDNA 4933428G20 gene		GO:0003674,GO:0005575,GO:0008150	molecular_function|cellular_component|biological_process
4933430I17Rik	0.0977152	0.0602397	0.0648781	0.106624	0.136459	0.155821	0.174097	0.140903	0.174385	0.0303481	0.104414	0.106098	0.0853223	0.190664	0.127867	0.193811	0.132604	0.213822	0	0	0	0.139707	0.156309	0.215944	0.117574	0.134286	0.0338057	0.0917971	0.115046	0.0960235	0.0466087	0.092592	0.0347455	GeneID:214106,Genbank:XM_006537739.3,MGI:MGI:3045314	RIKEN cDNA 4933430I17 gene		GO:0003674,GO:0005575,GO:0008150	molecular_function|cellular_component|biological_process
4933434E20Rik	20.1262	19.653	18.5101	29.6961	30.4748	31.6069	20.1989	22.4866	18.6939	28.2173	21.4419	24.0837	16.7867	15.7381	15.5171	26.0381	29.3853	26.136	34.9332	41.2247	34.962	18.8195	17.9605	19.7303	46.1024	39.0868	40.5288	22.7641	21.4027	17.0439	44.6805	50.9064	47.0329	GeneID:99650,Genbank:NM_001287087.1,MGI:MGI:1914027	RIKEN cDNA 4933434E20 gene		GO:0003674,GO:0005575,GO:0008150	molecular_function|cellular_component|biological_process
4933436I01Rik	0	0	0	0	0	0	0	0	0	0	0	0	0	0	0	0	0	0	0	0	0	0	0	0	0	0	0	0	0	0	0	0	0	GeneID:66780,Genbank:NM_025763.1,MGI:MGI:1914030	RIKEN cDNA 4933436I01 gene		GO:0003674,GO:0005575,GO:0008150	molecular_function|cellular_component|biological_process
4933440N22Rik	0.910561	1.89454	1.23153	0.662386	0.598399	1.11321	1.0558	0.996913	0.74802	1.17833	0.625493	0.856853	3.55135	2.84274	5.33707	1.50502	1.41588	1.46671	1.22639	0.329663	0.218104	2.84482	2.45189	3.25443	1.38256	1.06886	1.20757	2.35239	3.04942	3.02854	0.984467	0.836674	0.944348	GeneID:74471,Genbank:XM_017321877.1,MGI:MGI:1921721	RIKEN cDNA 4933440N22 gene		GO:0003674,GO:0005575,GO:0008150	molecular_function|cellular_component|biological_process
5031410I06Rik	0	0	0	0	0	0	0	0	0	0	0	0	0	0	0	0	0	0	0	0	0	0	0	0	0	0	0	0	0	0	0	0	0	GeneID:381622,Genbank:NM_207657.3,MGI:MGI:3036277	RIKEN cDNA 5031410I06 gene		GO:0003674,GO:0005575,GO:0008150	molecular_function|cellular_component|biological_process
5031414D18Rik	0.226977	0.244873	0.0502338	0.819219	0.633946	0.651504	1.00137	0.89097	0.906581	0.422963	0	0.131439	0.158552	0.124007	0.167071	0.731561	0.80855	0.931266	0.282188	0.281745	0.0724893	0.360575	0.344926	0.260091	0.409657	0.350916	0.176682	0.373153	0.40976	0.27452	0.0866116	0.254181	0.262301	GeneID:271221,Genbank:XM_006519070.2,MGI:MGI:2685590	RIKEN cDNA 5031414D18 gene		GO:0003674,GO:0005575,GO:0008150	molecular_function|cellular_component|biological_process
5031439G07Rik	16.1307	15.8009	14.4798	20.1118	20.7848	20.6365	21.1603	22.4388	22.2802	19.3552	26.261	26.3337	17.0258	14.8864	14.4917	21.0274	22.7835	20.0475	21.1434	20.8301	22.0241	12.5992	11.6863	12.318	17.002	20.8128	18.5822	10.4391	11.5191	13.5013	19.3025	18.041	22.7902	GeneID:223739,Genbank:NM_001033273.2,MGI:MGI:2444899	RIKEN cDNA 5031439G07 gene		GO:0003674,GO:0005575,GO:0008150	molecular_function|cellular_component|biological_process
5330417C22Rik	0.184822	0.147603	0.0148743	0.0423089	0.0082814	0.0241138	0.0171062	0.00807603	0.00856721	0	0.0230836	0.080271	0.070421	0.0314731	0.0824497	0.0249941	0.00855043	0	0	0	0	0.248232	0.161262	0.181531	0.0259928	0.0432943	0.0523156	0.331472	0.332339	0.182892	0.00961716	0.0521053	0	GeneID:229722,Genbank:XM_006501412.2,MGI:MGI:1923930	RIKEN cDNA 5330417C22 gene		GO:0005770,GO:0005794,GO:0005802,GO:0005886,GO:0005887,GO:0006914,GO:0009267,GO:0016020,GO:0016021,GO:0044090,GO:2000786,GO:0000045,GO:0005764,GO:0005768	late endosome|Golgi apparatus|trans-Golgi network|plasma membrane|integral component of plasma membrane|autophagy|cellular response to starvation|membrane|integral component of membrane|positive regulation of vacuole organization|positive regulation of autophagosome assembly|autophagosome assembly|lysosome|endosome
5430401F13Rik	0	0	0	0	0	0	0	0	0	0	0	0	0	0	0	0	0.0914271	0	0	0	0	0	0	0	0	0	0	0	0	0	0	0	0	GeneID:71392,Genbank:NM_001244628.1,MGI:MGI:1918642	RIKEN cDNA 5430401F13 gene		GO:0008150,GO:0003674,GO:0004252,GO:0005575	biological_process|molecular_function|serine-type endopeptidase activity|cellular_component
5430402E10Rik	0	0	0	0	0	0	0	0	0	0	0	0	0	0	0	0	0	0	0	0	0	0	0	0	0	0	0	0	0	0	0	0	0	GeneID:71351,Genbank:NM_027768.3,MGI:MGI:1918601	RIKEN cDNA 5430402E10 gene		GO:0005549,GO:0005575,GO:0008150	odorant binding|cellular_component|biological_process
5430419D17Rik	0	0	0	0	0.0182061	0	0	0	0	0	0	0	0	0	0	0	0	0	0	0	0	0	0	0	0	0	0	0	0	0	0	0	0	GeneID:71395,Genbank:NM_175166.3,MGI:MGI:1918645	RIKEN cDNA 5430419D17 gene		GO:0006952,GO:0008150,GO:0016020,GO:0031012,GO:0042494,GO:0050840,GO:0005044,GO:0005576,GO:0005615	defense response|biological_process|membrane|extracellular matrix|detection of bacterial lipoprotein|extracellular matrix binding|scavenger receptor activity|extracellular region|extracellular space	mmu04970	Salivary secretion
5430427O19Rik	0.101649	0.0117497	0.0674898	0.435134	0.501009	0.425496	0.543318	0.378653	0.375767	0.248613	0.104739	0.154517	0.0399407	0.0952032	0.0748208	0.504032	0.556081	0.486566	0.331733	0.414016	0.377388	0.0484438	0.0731706	0.149758	0.851779	0.550037	0.593437	0.0477463	0.0957423	0.207462	0.392728	0.367765	0.528609	GeneID:71398,Genbank:XM_011247682.2,MGI:MGI:1918648	RIKEN cDNA 5430427O19 gene		GO:0003674,GO:0005575,GO:0008150	molecular_function|cellular_component|biological_process
5530400C23Rik	0	0	0	0	0	0	0	0	0	0	0	0	0	0	0	0	0	0	0	0	0	0	0	0	0	0	0	0	0	0	0	0	0	GeneID:232426,Genbank:NM_027784.1,MGI:MGI:1918650	RIKEN cDNA 5530400C23 gene		GO:0003674,GO:0005575,GO:0008150	molecular_function|cellular_component|biological_process
5730409E04Rik	7.17873	7.61921	7.52886	15.8922	15.4974	15.6036	15.273	15.2588	16.2447	12.0008	10.4437	11.2209	8.15702	7.77018	8.14218	16.0793	16.4828	16.6827	12.6456	17.3692	13.0845	8.50344	8.72613	10.2322	15.9795	17.7851	16.6903	9.18174	12.5419	8.26431	14.0507	15.9184	16.5481	GeneID:230757,Genbank:NM_001145950.1,MGI:MGI:3609248	RIKEN cDNA 5730409E04Rik gene		GO:0003674,GO:0005575,GO:0008150	molecular_function|cellular_component|biological_process
5730455P16Rik	3.67943	4.35773	3.59637	11.4923	10.9155	10.3836	6.83033	6.91799	6.74691	4.5746	8.39847	7.95489	5.09586	5.45725	6.69818	8.85184	7.20624	7.87362	3.05203	4.86262	5.09332	5.42105	5.65924	5.38097	5.6143	6.41234	6.01135	4.06722	5.9036	5.05378	4.69042	6.15515	5.60889	GeneID:70591,Genbank:NM_027472.3,MGI:MGI:1917841	RIKEN cDNA 5730455P16 gene		GO:0003674,GO:0005575,GO:0008150	molecular_function|cellular_component|biological_process
5730507C01Rik	0.544906	0.330133	0.166341	0.340665	0.351925	0.25169	0.13391	0.379324	0.268262	0.0700285	0.206517	0.163215	0.295322	0.246377	0.276613	0.204975	0.191241	0.143907	0.0350406	0.192421	0.396059	0.465653	0.126239	0.295285	0.0581361	0.0968331	0.11701	0.229474	0.123886	0.340884	0.0645298	0.0776933	0.0400877	GeneID:236366,Genbank:XM_011243861.1,MGI:MGI:1917882	RIKEN cDNA 5730507C01 gene	zf-C2H2	GO:0003700,GO:0005575,GO:0006355	DNA binding transcription factor activity|cellular_component|regulation of transcription, DNA-templated
5730508B09Rik	3.87953	4.9289	3.2851	4.89299	5.221	5.06751	5.83877	6.94003	5.43558	8.54951	5.0982	5.27459	5.51426	4.5182	5.496	7.02564	7.00435	6.71759	6.85733	7.41189	6.56131	6.75252	6.60516	7.12388	6.26259	7.61474	7.4928	8.71526	8.16611	6.05898	7.41477	6.20727	6.0817	GeneID:70617,Genbank:NM_027482.3,MGI:MGI:1917867	RIKEN cDNA 5730508B09 gene		GO:0016020,GO:0016021,GO:0043231,GO:0003674,GO:0005794,GO:0008150	membrane|integral component of membrane|intracellular membrane-bounded organelle|molecular_function|Golgi apparatus|biological_process
5730559C18Rik	0.27087	0.134186	0.102768	0.0292318	0	0	0.295472	0.176695	0.31569	0	0	0	0.0304092	0.0724839	0.0284828	0	0	0.0846747	0	0	0	0.0737663	0.0557091	0.0475083	0.0199542	0	0	0	0.0820061	0	0	0	0.020639	GeneID:67313,Genbank:NM_028872.3,MGI:MGI:1921579	RIKEN cDNA 5730559C18 gene		GO:0034334,GO:0002376,GO:0043123,GO:0003674,GO:0045087,GO:0005634,GO:0005737,GO:0031398,GO:0032494,GO:0060729,GO:0032495,GO:0070431,GO:0032731,GO:1903409,GO:0032733,GO:0032755,GO:0000187,GO:0032874,GO:0002221,GO:0002367	adherens junction maintenance|immune system process|positive regulation of I-kappaB kinase/NF-kappaB signaling|molecular_function|innate immune response|nucleus|cytoplasm|positive regulation of protein ubiquitination|response to peptidoglycan|intestinal epithelial structure maintenance|response to muramyl dipeptide|nucleotide-binding oligomerization domain containing 2 signaling pathway|positive …
5830411N06Rik	0	0	0	0	0.0207502	0.0100701	0.085724	0.0303535	0.0429327	0	0	0	0	0	0	0.0104377	0	0.0460619	0	0	0	0.0200639	0	0.0206751	0.0108548	0	0.0218474	0.0395501	0.00991337	0	0.0120486	0	0.0112274	GeneID:244234,Genbank:XM_006536189.1,MGI:MGI:2443685	RIKEN cDNA 5830411N06 gene		GO:0009897,GO:0032620,GO:0002365,GO:0003674	external side of plasma membrane|interleukin-17 production|gamma-delta T cell lineage commitment|molecular_function
5830473C10Rik	0	0	0	0.0521563	0	0	0.070292	0	0.035204	0	0	0	0.0180857	0	0	0.0342349	0	0	0	0.0482071	0	0.016452	0	0.0678127	0	0	0.0537433	0	0.0650302	0.0469709	0	0	0	GeneID:622307,Genbank:XM_006535174.3,MGI:MGI:1923342	RIKEN cDNA 5830473C10 gene		GO:0003674,GO:0005575,GO:0008150	molecular_function|cellular_component|biological_process
6030419C18Rik	6.39623	4.86272	4.96857	3.74328	4.46097	4.47496	7.02681	9.4541	7.65717	8.26803	6.80773	5.57792	6.70202	6.20374	5.23533	5.44063	5.17198	4.37041	7.73206	6.70787	7.14561	5.78336	6.06619	5.9347	4.58899	4.35161	4.27701	3.63381	8.57249	5.02228	2.46002	3.10993	4.66559	GeneID:319477,Genbank:NM_176921.3,MGI:MGI:2442108	RIKEN cDNA 6030419C18 gene		GO:0003674,GO:0005575,GO:0008150	molecular_function|cellular_component|biological_process
6030458C11Rik	2.86296	2.73285	2.75003	3.08664	3.46775	3.33368	4.10293	3.61581	4.31519	2.10429	2.23772	2.10034	1.90898	2.99595	2.38956	3.04739	2.67462	2.49857	0.986392	2.01659	1.86622	1.88859	2.05482	2.19351	2.45912	2.22395	2.16975	1.53802	2.36447	1.99533	1.68196	2.29989	2.5077	GeneID:77877,Genbank:NM_029998.3,MGI:MGI:1925127	RIKEN cDNA 6030458C11 gene		GO:0003674,GO:0005575,GO:0008150	molecular_function|cellular_component|biological_process
6030468B19Rik	0.0438583	0	0	0	0	0	0	0.0843234	0	0	0	0	0	0	0	0	0	0	0	0	0	0.0418039	0	0	0	0	0	0	0	0	0	0	0	GeneID:77727,Genbank:XM_006534500.3,MGI:MGI:1924977	RIKEN cDNA 6030468B19 gene		GO:0008150,GO:0003674,GO:0005575,GO:0005576	biological_process|molecular_function|cellular_component|extracellular region
6030498E09Rik	0.182693	0.295647	0.0404331	0.690058	0.360185	0.742892	0.325501	0.175626	0.0931539	0.340443	0.836651	0.952158	0.143571	0.0427771	0.537901	0.860601	0.790258	0.499717	0.468461	1.31814	1.9692	0.304738	0.482201	0.448601	1.17762	0.329527	0.995477	0.686514	0.516232	0.414301	0.784277	0.61377	0.974428	GeneID:77883,Genbank:NM_183126.2,MGI:MGI:1925133	RIKEN cDNA 6030498E09 gene		GO:0003674,GO:0005575,GO:0008150	molecular_function|cellular_component|biological_process
6330403K07Rik	35.9387	39.6485	39.0352	2.99952	1.93481	2.65501	4.03102	5.10745	4.41729	7.59882	6.72588	6.70205	32.799	31.6313	28.2302	2.85261	3.16871	3.11013	4.13358	3.90657	6.12792	40.0613	32.8043	45.9017	6.42179	3.27865	5.02254	25.7825	47.0144	22.0402	3.75773	4.61755	3.97089	GeneID:103712,Genbank:NM_134022.2,MGI:MGI:1918001	RIKEN cDNA 6330403K07 gene		GO:0003674,GO:0005575,GO:0008150	molecular_function|cellular_component|biological_process
6330408A02Rik	2.48817	2.37557	3.07519	4.42648	4.49139	4.80766	4.67164	4.02277	5.45375	2.75487	3.12243	3.00336	2.4209	2.43631	3.10794	5.23953	4.99907	4.59614	2.56109	4.55761	4.14866	2.14062	2.24853	1.84083	3.91586	4.47962	4.47733	1.27498	1.71964	1.8613	3.93962	4.37582	3.4298	GeneID:321008,Genbank:NM_177312.4,MGI:MGI:2447816	RIKEN cDNA 6330408A02 gene		GO:0007275,GO:0002244,GO:0005634,GO:0006511	multicellular organism development|hematopoietic progenitor cell differentiation|nucleus|ubiquitin-dependent protein catabolic process
6330409D20Rik	0.0483264	0	0.0855635	0	0	0	0	0	0	0	0	0	0.0506368	0	0.332002	0	0.049186	0	0	0	0	0.0460627	0.0463828	0.237329	0.0498408	0	0.0501573	0	0.637255	0.175347	0	0	0.257758	GeneID:70730,Genbank:NM_027529.1,MGI:MGI:1917980	RIKEN cDNA 6330409D20 gene		GO:0003674,GO:0005575,GO:0008150	molecular_function|cellular_component|biological_process
6330416G13Rik	1.47758	2.623	1.65177	1.77072	1.80739	1.455	3.10748	3.02747	2.81565	1.18578	0.968072	1.07737	2.40708	2.41422	2.14874	2.075	2.16249	2.18305	1.34757	0.94383	1.51901	2.49805	2.76384	2.38347	2.04667	1.78972	2.3731	1.89469	2.32631	2.58278	2.11126	1.17063	1.74876	GeneID:230279,Genbank:XM_006537868.3,MGI:MGI:1913920	RIKEN cDNA 6330416G13 gene		GO:0016020,GO:0016021,GO:0003674,GO:0005575,GO:0008150	membrane|integral component of membrane|molecular_function|cellular_component|biological_process
6430531B16Rik	0	0.143697	0	0.0391297	0.153182	0.148679	0.0791037	0.0373458	0	0	0.142327	0.0674901	0	0.0727703	0	0	0.158158	0	0	0	0	0.0740578	0.0745723	0.152627	0.120198	0.120123	0.161282	0	0.109774	0.105718	0.17789	0.0803165	0.0414412	GeneID:381933,Genbank:NM_001033465.2,MGI:MGI:2685939	RIKEN cDNA 6430531B16 gene		GO:0008150,GO:0031514,GO:0060285,GO:0003674,GO:0005575,GO:0005737	biological_process|motile cilium|cilium-dependent cell motility|molecular_function|cellular_component|cytoplasm
6430548M08Rik	2.54881	2.52193	2.60988	4.90345	5.11717	5.27564	5.93379	5.06378	6.15152	2.62812	3.83632	3.26192	2.96443	3.34206	2.92672	5.34184	5.28341	4.99173	2.40036	4.69036	3.56537	2.46991	3.2862	2.10288	2.95289	4.31711	3.50071	1.64418	3.00088	2.30431	3.91956	3.16168	4.61308	GeneID:234797,Genbank:NM_172286.4,MGI:MGI:2443793	RIKEN cDNA 6430548M08 gene		GO:0003674,GO:0005575,GO:0008150	molecular_function|cellular_component|biological_process
6430550D23Rik	0	0.0985674	0	0.375769	0.332733	0.254962	0.253215	0.034156	0.1087	0	0.0813563	0.10802	0	0.0166387	0.0348705	0.105708	0.0542435	0.0971854	0.198778	0	0	0.0169331	0.0511521	0.0697954	0.0732876	0.146484	0.129068	0.0166892	0.11713	0.0644589	0.203369	0.0367282	0.0568523	GeneID:320095,Genbank:NM_001145352.1,MGI:MGI:2443361	RIKEN cDNA 6430550D23 gene		GO:0009311,GO:0018279,GO:0047288,GO:0097503,GO:0000139,GO:0003836,GO:0008373	oligosaccharide metabolic process|protein N-linked glycosylation via asparagine|monosialoganglioside sialyltransferase activity|sialylation|Golgi membrane|beta-galactoside (CMP) alpha-2,3-sialyltransferase activity|sialyltransferase activity
6430571L13Rik	1.05951	1.5676	0.0562768	0.106717	0.208885	0.162195	0.388327	0.387039	0.280922	0.473845	0.252307	0.276096	0.155422	0.337389	0.0831863	0.252174	0.301939	0.255028	0	0.572094	0.263931	0.161581	0.366082	0.208128	0.437084	0.414971	0.395873	0.159254	0.6786	0.288322	0.169804	0.219045	0.180834	GeneID:235599,Genbank:NM_175486.3,MGI:MGI:2445137	RIKEN cDNA 6430571L13 gene		GO:0016020,GO:0016021,GO:0003674,GO:0005575,GO:0008150	membrane|integral component of membrane|molecular_function|cellular_component|biological_process
6430573F11Rik	0.118952	0.245379	0.153906	0.331788	0.369814	0.393961	0.30742	0.387032	0.401239	0.0682037	0.0586647	0.16691	0.335565	0.351366	0.422068	0.299451	0.251448	0.370416	0.102383	0.161851	0.0613676	0.375026	0.570838	0.422398	0.320853	0.292361	0.303897	0.197707	0.413685	0.307102	0.565635	0.558057	0.488038	GeneID:319582,Genbank:XM_006509136.3,MGI:MGI:2442328	RIKEN cDNA 6430573F11 gene		GO:0005737,GO:0008033,GO:0008152,GO:0008168,GO:0008175,GO:0008198,GO:0016300,GO:0016706,GO:0016740,GO:0032259,GO:0000049,GO:0002098,GO:0005634	cytoplasm|tRNA processing|metabolic process|methyltransferase activity|tRNA methyltransferase activity|ferrous iron binding|tRNA (uracil) methyltransferase activity|oxidoreductase activity, acting on paired donors, with incorporation or reduction of molecular oxygen, 2-oxoglutarate as one donor, and incorporation of one atom each of oxygen into both donors|transferase activity|methylation|tRNA bi…
6430590A07Rik	0	0	0	0.63792	1.34469	1.11871	0.396801	0.0468337	0.347775	0	0.31235	0.0423181	0.102095	0.0456289	0	0.289887	0.396678	0	0	0	0	0	0.0467588	0	0	0	0.0505639	0	0.0458873	0	0	0	0	GeneID:619719,Genbank:XM_006500806.1,MGI:MGI:3648839	RIKEN cDNA 6430590A07 gene		GO:0003674,GO:0005575,GO:0008150	molecular_function|cellular_component|biological_process
6430628N08Rik	0	0	0	0	0	0	0	0	0.10045	0	0	0	0	0.0307517	0	0	0	0	0	0	0	0	0	0.0322491	0	0	0	0	0.0309259	0	0	0	0	GeneID:76237,Genbank:XM_017320502.1,MGI:MGI:1923487	RIKEN cDNA 6430628N08 gene		GO:0003674,GO:0005575,GO:0008150	molecular_function|cellular_component|biological_process
6720489N17Rik	2.22525	2.07408	1.89177	1.60097	2.22839	1.74045	1.69016	1.69776	1.71096	0.510108	0.744078	1.3193	1.55443	1.67063	1.24796	1.15595	1.25824	1.70041	1.00452	0.591899	0.76144	1.88535	1.52554	1.80401	1.80321	2.25715	1.96129	0.895921	1.76326	1.13742	2.54739	2.20899	2.52448	GeneID:211378,Genbank:XM_017315473.1,MGI:MGI:2443901	RIKEN cDNA 6720489N17 gene		GO:0003674,GO:0005575,GO:0008150	molecular_function|cellular_component|biological_process
6820408C15Rik	0.0838407	0.0553782	0.106031	0.0482556	0.0472269	0	0.0853585	0.0230279	0.0732852	0	0.0219401	0.0104038	0.0501994	0.201919	0.188077	0.0712678	0.0243806	0	0	0	0.0688528	0.114162	0.0689732	0.0235279	0.0741154	0.0370346	0.049724	0.0450074	0.0451251	0.11951	0.0274222	0.024762	0.0255531	GeneID:228778,Genbank:NM_001289738.1,MGI:MGI:3045333	RIKEN cDNA 6820408C15 gene		GO:0003674,GO:0005575,GO:0008150	molecular_function|cellular_component|biological_process
7420426K07Rik	0	0	0	0	0	0	0	0	0	0	0	0	0	0	0	0	0	0	0	0	0	0	0	0	0	0	0	0	0	0	0	0	0	GeneID:546157,Genbank:NM_001033983.3,MGI:MGI:3588253	RIKEN cDNA 7420426K07 gene		GO:0003674,GO:0005575,GO:0008150	molecular_function|cellular_component|biological_process
7420461P10Rik	0	0.0464313	0	0.0505743	0.247481	0.0480411	0.35784	0.0482687	0.409635	0	0	0	0	0	0	0.199179	0	0.384555	0	0	0	0.0478591	0	0.147951	0	0.310513	0	0.0943399	0	0	0	0	0.160686	GeneID:100038657,Genbank:NM_001177581.1,MGI:MGI:3642786	RIKEN cDNA 7420461P10 gene		GO:0003674,GO:0005575,GO:0008150	molecular_function|cellular_component|biological_process
7530416G11Rik	0	0	0	0	0	0	0	0	0	0.0223241	0	0	0	0	0	0	0	0	0	0	0	0	0	0	0	0.0246952	0	0	0	0	0.109713	0	0.0766763	GeneID:328577,Genbank:NM_001256072.1,MGI:MGI:3036279	RIKEN cDNA 7530416G11 gene		GO:0003674,GO:0005575,GO:0008150	molecular_function|cellular_component|biological_process
8030411F24Rik	0	0	0	0	0	0	0	0	0	0	0	0	0	0	0	0	0	0	0	0	0	0	0	0.0883766	0	0	0	0	0	0	0.412017	0	0.0959836	GeneID:78609,Genbank:NM_030135.2,MGI:MGI:1925859	RIKEN cDNA 8030411F24 gene		GO:0005615,GO:0010466,GO:0030414,GO:2000117,GO:0002020,GO:0004869,GO:0005576	extracellular space|negative regulation of peptidase activity|peptidase inhibitor activity|negative regulation of cysteine-type endopeptidase activity|protease binding|cysteine-type endopeptidase inhibitor activity|extracellular region
8030423J24Rik	0	0	0	0	0	0	0	0	0	0	0	0	0	0	0	0	0	0	0	0	0	0.019363	0	0	0	0	0	0	0	0	0	0	0	GeneID:77166,Genbank:XM_011244587.2,MGI:MGI:1924416	RIKEN cDNA 8030423J24 gene		GO:0003674,GO:0005575,GO:0008150	molecular_function|cellular_component|biological_process
8030462N17Rik	3.02598	2.98567	2.34645	4.46215	4.75192	5.17977	3.85286	4.5258	4.58666	2.22474	3.17728	3.88725	3.09197	3.36857	4.3036	4.05829	4.26435	3.87761	2.99656	2.6703	3.61143	3.93631	3.65377	3.79072	4.23594	4.59704	4.02124	3.34354	3.15426	3.54856	3.5242	4.13703	4.05293	GeneID:212163,Genbank:XM_006526426.1,MGI:MGI:2444951	RIKEN cDNA 8030462N17 gene		GO:0003674,GO:0005575,GO:0008150	molecular_function|cellular_component|biological_process
8030474K03Rik	0	0	0	0.0693572	0.0678787	0.0439221	0.373896	0.485432	0.374513	0	0	0	0.986063	0.0214975	0	0.0455255	0.256974	0.0753393	0	0	0	0	0	0.0225443	0.0473445	0	0.0238226	0	0	0	0	0	0	GeneID:382231,Genbank:XM_017318680.1,MGI:MGI:2685988	RIKEN cDNA 8030474K03 gene		GO:0003674,GO:0005575,GO:0008150	molecular_function|cellular_component|biological_process
8430408G22Rik	26.936	22.0226	46.964	8.43704	7.85242	8.52516	26.2949	23.9993	25.6264	10.3296	5.82924	7.63269	26.3737	29.4197	25.5088	3.90918	3.59405	4.08819	7.81046	8.71564	7.00265	6.96649	4.84737	6.49309	24.6463	16.2937	24.121	5.78611	4.75702	4.84201	47.7571	27.5894	23.6088	GeneID:213393,Genbank:NM_145980.2,MGI:MGI:1918730	RIKEN cDNA 8430408G22 gene		GO:0005739,GO:0005777,GO:0006914,GO:0010506,GO:0003674,GO:0005737	mitochondrion|peroxisome|autophagy|regulation of autophagy|molecular_function|cytoplasm
9030025P20Rik	0.197862	0.337787	0.444639	0.551891	1.54536	0.509685	0.573341	0.263365	0.496681	0.439615	0.306686	0.436283	0.590069	0.2851	0.597499	0.407538	0.325309	0.582839	0.312219	0.240882	0.247903	0.464232	0.511281	0.642813	1.05171	0.643181	1.29534	0.428951	0.487415	0.53844	0.74921	0.959729	0.6332	GeneID:100041574,Genbank:XM_011246223.2,MGI:MGI:3583895	RIKEN cDNA 9030025P20 gene		GO:0003674,GO:0005575,GO:0008150	molecular_function|cellular_component|biological_process
9030617O03Rik	0.935804	1.14909	0.882761	3.27584	2.97916	3.0824	2.90509	2.37437	2.48749	1.12921	1.11003	1.43918	0.562607	0.502889	0.526965	1.70396	2.07665	2.04775	1.55919	1.19969	1.7638	0.438674	0.485894	0.452037	1.45561	1.3282	1.17825	0.706185	0.693582	0.640127	1.51032	1.41138	1.24373	GeneID:217830,Genbank:XM_006515735.2,MGI:MGI:2444813	RIKEN cDNA 9030617O03 gene		GO:0016829,GO:0047820,GO:0005739,GO:0005759,GO:0006536	lyase activity|D-glutamate cyclase activity|mitochondrion|mitochondrial matrix|glutamate metabolic process
9030624G23Rik	0.453028	0.595316	0.527698	0.120081	0.211537	0.205319	0.364128	0.320897	0.802405	0.0666475	0.087354	0.103556	0.57462	0.357306	0.374412	0.0709379	0.0485354	0.130438	0	0.110988	0.114223	0.386354	0.549231	0.515218	0.0245908	0.0983018	0.0247469	0.291193	0.269497	0.497454	0.0545905	0	0.101739	GeneID:66808,Genbank:NM_001256489.1,MGI:MGI:1914058	RIKEN cDNA 9030624G23 gene		GO:0003674,GO:0005575,GO:0008150	molecular_function|cellular_component|biological_process
9030624J02Rik	16.041	18.3809	17.3475	16.7091	14.9074	16.3539	17.3116	16.2606	15.6484	13.6073	15.3297	16.0694	19.9894	18.8803	18.9702	15.8346	16.5826	15.7194	14.239	17.7191	15.894	15.4167	15.7228	16.1482	12.7705	12.8847	13.2052	14.7355	16.0296	16.7407	11.0213	11.8047	13.7777	GeneID:71517,Genbank:XM_006508212.1,MGI:MGI:1918767	RIKEN cDNA 9030624J02 gene		GO:0015031,GO:0016020,GO:0016021,GO:0003674,GO:0005768,GO:0006893	protein transport|membrane|integral component of membrane|molecular_function|endosome|Golgi to plasma membrane transport
9130008F23Rik	0.701326	0.694857	0.687382	2.72469	3.62954	2.8039	1.30054	1.08353	1.22606	0.630111	0.986465	1.06609	0.498651	0.586476	0.663718	1.66426	1.37662	1.28801	0.957554	0.83946	0.671945	0.286489	0.57696	0.442824	1.62743	1.31663	2.65162	0.400016	0.49543	0.522568	1.08958	1.32048	1.4161	GeneID:71583,Genbank:NM_027834.3,MGI:MGI:1918833	RIKEN cDNA 9130008F23 gene		GO:0003674,GO:0005575,GO:0008150	molecular_function|cellular_component|biological_process
9130011E15Rik	4.22758	3.43819	5.47361	5.90873	5.14477	5.32291	5.34159	5.7585	5.88404	6.4281	6.11712	7.23676	5.10785	4.9655	5.44649	6.36392	6.82558	6.1773	6.12477	4.83316	6.38576	4.14769	4.38797	4.76095	4.72932	6.44376	5.71693	3.2859	5.1752	4.5843	5.43862	5.73665	6.21371	GeneID:71617,Genbank:XM_011247345.2,MGI:MGI:1918867	RIKEN cDNA 9130011E15 gene		GO:0016020,GO:0016021,GO:0003674,GO:0005575,GO:0008150	membrane|integral component of membrane|molecular_function|cellular_component|biological_process
9130019O22Rik	1.39446	1.05738	1.41964	1.46073	1.52582	1.42759	1.76044	1.555	1.84867	1.05241	1.0473	1.35663	0.818231	0.339569	0.766395	1.12015	1.1638	1.35787	1.43027	0.545245	1.44293	0.704446	0.923481	0.999831	1.15053	1.58099	1.2302	0.812204	0.801194	1.02458	1.35688	1.05227	1.13052	GeneID:78921,Genbank:NM_030226.3,MGI:MGI:1926171	RIKEN cDNA 9130019O22 gene	zf-C2H2	GO:0003700,GO:0005634,GO:0006355	DNA binding transcription factor activity|nucleus|regulation of transcription, DNA-templated
9130023H24Rik	1.90275	2.19241	1.88497	1.71878	1.831	1.32927	2.45993	3.19374	2.20219	2.29345	1.43845	1.35108	0.791155	1.32949	1.17083	2.32128	2.59749	1.96616	1.80234	0.927876	0.969391	1.66968	1.57982	1.77987	1.57301	1.99228	1.42627	1.88681	1.84908	1.91775	1.14096	1.65469	1.82031	GeneID:100043133,Genbank:NM_177001.3,MGI:MGI:2442738	RIKEN cDNA 9130023H24 gene	zf-C2H2	GO:0003700,GO:0005575,GO:0006355	DNA binding transcription factor activity|cellular_component|regulation of transcription, DNA-templated
9130204L05Rik	0	0	0	0	0	0	0	0	0	0	0	0	0	0	0	0	0	0	0	0	0	0	0	0	0	0	0	0	0	0	0.282997	0.255544	0.131854	GeneID:229550,Genbank:XM_011240089.2,MGI:MGI:2684973	RIKEN cDNA 9130204L05 gene		GO:0003674,GO:0005575,GO:0008150	molecular_function|cellular_component|biological_process
9130401M01Rik	21.9366	28.0021	21.5775	18.3088	16.3709	18.6961	18.4222	19.8172	17.2308	16.282	10.7081	13.9233	25.6258	20.3908	24.8538	19.5834	19.9722	20.7919	26.9259	28.2682	21.8488	25.4374	23.9885	23.7371	27.2255	23.6319	24.5256	22.8978	23.269	17.163	23.3624	23.7437	25.9566	GeneID:75758,Genbank:NM_029418.4,MGI:MGI:1923008	RIKEN cDNA 9130401M01 gene		GO:0003674,GO:0005575,GO:0008150	molecular_function|cellular_component|biological_process
9130409I23Rik	0	0	0	0	0	0	0	0	0	0	0	0	0	0	0	0	0	0	0.0229615	0	0	0	0	0	0	0	0	0	0	0	0	0	0	GeneID:619326,Genbank:XM_017321873.1,MGI:MGI:3588271	RIKEN cDNA 9130409I23 gene		GO:0005575,GO:0042284,GO:0046513	cellular_component|sphingolipid delta-4 desaturase activity|ceramide biosynthetic process	mmu00600,mmu04071	Sphingolipid metabolism|Sphingolipid signaling pathway
9230104L09Rik	0	0	0	0.173836	0.151227	0.0733904	0.0195235	0	0.0391114	0	0.0175637	0	0	0	0	0.0190174	0	0.020981	0.0536419	0	0	0.0182781	0	0	0	0.0197649	0	0	0	0	0.0219524	0.0198228	0.0409122	GeneID:77705,Genbank:XM_011239843.2,MGI:MGI:1924955	RIKEN cDNA 9230104L09 gene		GO:2000117,GO:0002020,GO:0004869,GO:0005615	negative regulation of cysteine-type endopeptidase activity|protease binding|cysteine-type endopeptidase inhibitor activity|extracellular space
9230110C19Rik	8.12905	6.84176	6.83094	3.99798	4.22578	3.85849	3.52386	3.69362	3.46491	2.69236	3.31556	3.77881	5.75609	5.14511	6.41985	4.03084	3.19957	2.57094	1.83573	2.74928	2.46433	6.87054	5.08966	5.86347	3.96265	2.74922	4.21851	4.77295	3.79843	3.80213	3.45334	4.98934	3.96317	GeneID:234912,Genbank:NM_199017.2,MGI:MGI:3045346	RIKEN cDNA 9230110C19 gene		GO:0003674,GO:0005575,GO:0008150	molecular_function|cellular_component|biological_process
9230110F15Rik	0	0	0	0	0	0	0	0	0	0	0	0	0	0	0	0	0	0	0	0	0	0	0	0	0	0	0	0	0	0	0	0	0	GeneID:77080,Genbank:NM_029863.1,MGI:MGI:1924330	RIKEN cDNA 9230110F15 gene		GO:0003674,GO:0005575,GO:0008150	molecular_function|cellular_component|biological_process
9230112D13Rik	0	0	0	0	0	0	0	0	0	0	0	0.0603768	0	0	0	0	0	0	0	0	0	0	0	0	0	0	0	0	0	0	0	0	0	GeneID:78243,Genbank:NM_030062.1,MGI:MGI:1925493	RIKEN cDNA 9230112D13 gene		GO:0003674,GO:0005575,GO:0008150	molecular_function|cellular_component|biological_process
9230113P08Rik	0	0	0	0	0	0	0	0	0	0	0	0	0	0	0	0	0	0	0	0	0	0	0	0	0	0	0	0	0	0	0	0	0	GeneID:77908,Genbank:XM_017313710.1,MGI:MGI:1925158	RIKEN cDNA 9230113P08 gene		GO:0003674,GO:0005575,GO:0008150	molecular_function|cellular_component|biological_process
9330159F19Rik	2.15094	2.90164	3.78592	5.60743	5.08046	5.35077	3.06583	2.30289	2.51177	2.52281	3.70836	3.67813	3.80048	4.2503	4.08125	2.70195	2.80733	2.34414	2.46965	3.61229	3.74183	1.76075	1.90252	2.27006	5.29794	8.381	8.91222	1.19655	2.30403	1.03294	7.65733	7.83005	10.3207	GeneID:212448,Genbank:XM_006512646.3,MGI:MGI:3036239	RIKEN cDNA 9330159F19 gene		GO:0003674,GO:0005575,GO:0008150	molecular_function|cellular_component|biological_process
9330182L06Rik	0.450343	0.608007	0.605985	0.0181441	0.0532719	0.103412	0.0550195	0.0346338	0.174516	0.016784	0.206236	0.117355	0.330311	0.666422	0.495017	0.0446611	0.0183342	0.0492725	0.0083983	0	0	0.824158	0.778016	0.999653	0.0650238	0.02785	0.0841329	0.228457	2.23116	0.236933	0.0309322	0.00931051	0.0384318	GeneID:231014,Genbank:XM_006503570.1,MGI:MGI:2443264	RIKEN cDNA 9330182L06 gene		GO:0016020,GO:0016021,GO:0003674,GO:0005575,GO:0008150	membrane|integral component of membrane|molecular_function|cellular_component|biological_process
9330182O14Rik	0	0	0	0	0	0	0	0	0	0	0	0	0	0	0	0	0	0.057639	0	0	0	0	0.0252812	0	0.027166	0.0271491	0	0.0742358	0	0	0.0904612	0.0272286	0.112394	GeneID:328531,Genbank:NM_001256056.1,MGI:MGI:3045378	RIKEN cDNA 9330182O14 gene		GO:0003674,GO:0005575,GO:0008150	molecular_function|cellular_component|biological_process
9430007A20Rik	0	0	0	0	0	0	0	0	0	0	0	0	0	0	0	0	0	0	0	0	0	0	0	0	0	0	0	0	0	0	0	0	0	GeneID:381572,Genbank:NM_198662.3,MGI:MGI:2685880	RIKEN cDNA 9430007A20 gene		GO:0016020,GO:0016021,GO:0016787,GO:0005575,GO:0008152,GO:0009056	membrane|integral component of membrane|hydrolase activity|cellular_component|metabolic process|catabolic process
9430015G10Rik	7.63848	8.33754	11.2642	6.34684	6.61099	5.85446	7.17855	5.29787	7.27305	2.81283	2.48669	3.7135	7.47292	9.77286	8.98798	5.92753	4.82546	5.54201	2.02147	2.52759	3.10599	6.39233	5.73667	5.61193	6.66588	7.60147	8.20125	6.14802	5.64883	7.18614	7.07427	6.0529	7.60791	GeneID:230996,Genbank:NM_177205.1,MGI:MGI:2444364	RIKEN cDNA 9430015G10 gene		GO:0003674,GO:0005575,GO:0008150	molecular_function|cellular_component|biological_process
9430016H08Rik	14.9376	20.6065	14.5244	10.4415	9.49475	8.59084	10.3049	11.1033	11.404	8.86025	5.60714	6.06219	27.6257	24.6933	23.3521	8.74254	10.9247	11.2974	7.87747	9.80289	9.89311	23.8076	24.7173	22.2078	13.3852	9.67512	10.2086	25.3435	21.7963	18.9919	15.1844	11.2222	12.9739	GeneID:68115,Genbank:NM_001081181.2,MGI:MGI:1915365	RIKEN cDNA 9430016H08 gene		GO:0007007,GO:0032979,GO:0036444,GO:0043022,GO:0051204,GO:0051560,GO:0005739,GO:0005743,GO:0005759	inner mitochondrial membrane organization|protein insertion into mitochondrial membrane from inner side|calcium import into the mitochondrion|ribosome binding|protein insertion into mitochondrial membrane|mitochondrial calcium ion homeostasis|mitochondrion|mitochondrial inner membrane|mitochondrial matrix
9430020K01Rik	10.3971	7.06879	8.99078	21.2971	21.4103	21.5101	23.1895	24.8788	24.6711	10.3684	18.3119	18.1705	5.84225	5.89948	6.21244	20.0511	19.5811	19.9093	15.7202	14.6819	14.0892	5.12922	5.59775	5.06396	12.375	16.1986	12.2922	5.33297	5.36889	5.98881	15.2405	16.7363	16.0267	GeneID:240185,Genbank:XM_006525904.3,MGI:MGI:2685174	RIKEN cDNA 9430020K01 gene		GO:0007155,GO:0030054,GO:0032587,GO:0043410,GO:0048471,GO:0090050,GO:1900748,GO:1903589,GO:1903672,GO:0003674,GO:0005911,GO:0005912	cell adhesion|cell junction|ruffle membrane|positive regulation of MAPK cascade|perinuclear region of cytoplasm|positive regulation of cell migration involved in sprouting angiogenesis|positive regulation of vascular endothelial growth factor signaling pathway|positive regulation of blood vessel endothelial cell proliferation involved in sprouting angiogenesis|positive regulation of sprouting ang…
9430038I01Rik	3.56248	4.99079	3.11598	2.25609	2.0608	1.89816	2.06325	2.35831	2.39297	1.45094	0.918303	1.01914	3.41987	3.35656	2.63794	1.5655	1.65009	2.03056	2.08854	1.46962	1.10368	3.25328	3.23494	2.43048	2.20007	1.56108	1.77123	2.48499	2.53168	1.89634	1.85595	1.74206	1.61567	GeneID:77252,Genbank:XM_011241948.2,MGI:MGI:1924502	RIKEN cDNA 9430038I01 gene		GO:0003674,GO:0005575,GO:0008150	molecular_function|cellular_component|biological_process
9430069I07Rik	0	0	0.0836937	0.0952247	0.0931947	0.090455	0.577513	0.181767	0.096411	0	0.0865905	0.164242	0.198121	0	0.185569	0.0937571	0.0962222	0	0	0	0	0	0	0.0928572	0	0.0974425	0	0	0	0	0	0	0	GeneID:77358,Genbank:NM_001256161.1,MGI:MGI:1924608	RIKEN cDNA 9430069I07 gene		GO:0003674,GO:0005575,GO:0008150	molecular_function|cellular_component|biological_process
9530002B09Rik	0	0	0	0	0	0	0	0	0	0	0	0	0	0	0	0	0	0	0	0	0	0	0	0	0	0	0	0	0	0	0	0	0	GeneID:77432,Genbank:NM_023865.3,MGI:MGI:1924682	RIKEN cDNA 9530002B09 gene
9530003J23Rik	0	0	0	0	0	0	0	0	0	0	0	0.0770683	0	0	0	0	0	0	0	0	0	0	0	0	0	0	0	0	0	0	0	0	0	GeneID:77397,Genbank:NM_029906.3,MGI:MGI:1924647	RIKEN cDNA 9530003J23 gene		GO:0050829,GO:0050830,GO:0003796,GO:0005615,GO:0016998	defense response to Gram-negative bacterium|defense response to Gram-positive bacterium|lysozyme activity|extracellular space|cell wall macromolecule catabolic process
9530053A07Rik	0.00682621	0.0378742	0	0.0068756	0.00672903	0.00653121	0.0138996	0	0.0139225	0	0	0	0.00715255	0	0	0.0135393	0.0138953	0.00746863	0	0.044485	0	0.0455452	0.019655	0.0268186	0.0140802	0.0211072	0	0.0513023	0.0771546	0.0123841	0.0859583	0	0	GeneID:319482,Genbank:NM_001164655.1,MGI:MGI:2442118	RIKEN cDNA 9530053A07 gene		GO:0003674,GO:0005575,GO:0008150	molecular_function|cellular_component|biological_process
9530057J20Rik	0	0.0383485	0	0.0417704	0.0817598	0.0991953	0.042221	0.019933	0.0422907	0	0	0.0360223	0.0217264	0.0388406	0.02035	0.0411266	0.0422079	0.0226865	0.116005	0	0	0.0197639	0	0.0203659	0.235234	0.0641148	0.32281	0.0584379	0.078121	0.15047	0.0949473	0	0.176951	GeneID:78672,Genbank:XM_017313049.1,MGI:MGI:1925922	RIKEN cDNA 9530057J20 gene		GO:0003674,GO:0005575,GO:0008150	molecular_function|cellular_component|biological_process
9530068E07Rik	114.906	146.148	143.483	74.207	73.7919	73.0068	118.347	114.844	119.705	101.139	97.0919	98.2495	220.127	206.083	211.366	106.736	98.3877	99.4822	87.4592	83.5875	83.6087	168.318	177.629	165.501	63.6618	70.016	72.4382	152.447	150.534	154.298	57.439	64.828	56.0493	GeneID:213673,Genbank:NM_153117.2,MGI:MGI:2654705	RIKEN cDNA 9530068E07 gene		GO:0016020,GO:0016021,GO:0003674,GO:0005575,GO:0008150	membrane|integral component of membrane|molecular_function|cellular_component|biological_process
9530077C05Rik	0.677257	0.944721	0.95522	1.17932	1.14287	0.911578	0.584337	0.617954	0.503359	0.652413	0.557223	0.52846	0.493136	0.645062	0.642147	0.739946	0.759402	0.916823	1.77675	1.10071	1.31976	0.78777	0.639001	0.879414	1.88234	1.5144	1.83473	0.66859	1.01632	0.489387	1.30092	1.85108	1.73879	GeneID:68283,Genbank:XM_006510570.3,MGI:MGI:1915533	RIKEN cDNA 9530077C05 gene		GO:0003674,GO:0005575,GO:0008150	molecular_function|cellular_component|biological_process
9830107B12Rik	0.00973137	0	0	0.00980179	0.00959283	0.00931083	0	0.0280648	0	0	0	0	0	0	0	0	0	0.0106472	0	0	0	0	0	0	0	0	0	0	0	0	0	0	0	GeneID:328829,Genbank:XM_017317514.1,MGI:MGI:3608415	RIKEN cDNA 9830107B12 gene		GO:0003674,GO:0005575,GO:0008150	molecular_function|cellular_component|biological_process
9830147E19Rik	0.127858	0.0933422	0.226377	0.467687	0.421232	0.376656	0.308304	0.27817	0.267638	0.125399	0.169496	0.149056	0.133971	0.248955	0.188225	0.210218	0.140406	0.316595	0.210202	0.184813	0.151515	0.0769699	0.0904222	0.0429621	0.336602	0.360668	0.373661	0.0790226	0.0697217	0.0824065	0.177181	0.285206	0.287139	GeneID:208111,Genbank:XM_017322076.1,MGI:MGI:3036263	RIKEN cDNA 9830147E19 gene		GO:0006355,GO:0034605,GO:0003700,GO:0005575,GO:0005634	regulation of transcription, DNA-templated|cellular response to heat|DNA binding transcription factor activity|cellular_component|nucleus
9930012K11Rik	2.2328	3.39923	2.12125	6.28061	6.79092	6.22655	2.19005	2.69612	2.66572	7.6111	9.2276	10.5489	3.56637	4.30993	4.51627	7.56099	7.64894	5.74981	7.23599	8.59351	7.95699	8.2533	9.14693	8.69192	14.3502	8.22305	12.2087	11.6901	9.25856	11.6829	8.04212	6.41756	6.884	GeneID:268759,Genbank:NM_001112735.1,MGI:MGI:2145726	RIKEN cDNA 9930012K11 gene		GO:0003674,GO:0008150	molecular_function|biological_process
9930021J03Rik	1.91745	1.61766	2.22296	5.29129	5.15778	4.76489	4.10221	3.7118	4.22684	1.08172	3.87327	4.0749	1.85499	2.6372	2.58301	3.56346	3.22942	3.53481	1.55767	1.92202	1.58042	2.05796	2.59159	2.23933	1.91252	2.09542	2.1264	2.2208	2.54823	2.63517	1.50344	2.19387	2.14628	GeneID:240613,Genbank:XM_006527069.3,MGI:MGI:2444398	RIKEN cDNA 9930021J03 gene		GO:0003674,GO:0005575,GO:0008150	molecular_function|cellular_component|biological_process
9930104L06Rik	3.17615	5.32342	4.96448	4.61541	5.05515	4.96985	4.95152	3.65758	4.403	3.283	3.25754	4.31078	4.93999	8.0566	6.49408	4.64271	4.10815	3.74655	3.30089	4.28134	3.58197	3.75268	5.44585	4.63065	4.06048	5.55837	6.59296	4.19595	5.14179	6.19731	3.82531	4.32633	4.30573	GeneID:194268,Genbank:XM_006502884.3,MGI:MGI:3041172	RIKEN cDNA 9930104L06 gene		GO:0008150,GO:0003674,GO:0005634,GO:0005737	biological_process|molecular_function|nucleus|cytoplasm
9930111J21Rik1	0	0	0	0.423002	0.703773	0.522358	0.313548	0.349889	0.242687	0	0.128216	0.0851183	0	0	0	0.0694137	0.0427433	0.0918972	0	0	0	0	0	0	0.0144374	0	0	0	0	0	0	0	0	GeneID:667214,Genbank:NM_001114679.1,MGI:MGI:3041173	RIKEN cDNA 9930111J21 gene 1		GO:0035458,GO:0003924,GO:0005789,GO:0006952	cellular response to interferon-beta|GTPase activity|endoplasmic reticulum membrane|defense response
9930111J21Rik2	0	0.0416201	0	0.0906676	0.177469	0.107658	0.0458229	0.0432671	0.0917971	0	0	0.0195477	0	0	0	0.0223175	0.0458087	0.147731	0	0	0	0.0428999	0	0	0	0.0231948	0	0.0211411	0	0	0	0	0.0480118	GeneID:245240,Genbank:NM_173434.1,MGI:MGI:3711310	RIKEN cDNA 9930111J21 gene 2		GO:0003674,GO:0005575,GO:0008150	molecular_function|cellular_component|biological_process
a	0.0312188	0	0	0.0125779	0	0.00597394	0.0127136	0.0120045	0.0254692	0	0	0	0.0130845	0.0116957	0.0061278	0	0	0	0	0	0	0.0238052	0.0239706	0.0122652	0.00643943	0.00643541	0	0.0234624	0.0235238	0.0339822	0	0.00645425	0	GeneID:50518,Genbank:XM_017319113.1,MGI:MGI:87853	nonagouti		GO:0008343,GO:0031779,GO:0031781,GO:0031782,GO:0032402,GO:0032438,GO:0040030,GO:0042438,GO:0043473,GO:0048023,GO:0071514,GO:0005515,GO:0006091	adult feeding behavior|melanocortin receptor binding|type 3 melanocortin receptor binding|type 4 melanocortin receptor binding|melanosome transport|melanosome organization|regulation of molecular function, epigenetic|melanin biosynthetic process|pigmentation|positive regulation of melanin biosynthetic process|genetic imprinting|protein binding|generation of precursor metabolites and energy	mmu04916	Melanogenesis
A130010J15Rik	2.07497	2.08459	2.21108	2.3222	2.19694	2.18138	2.09949	2.13014	1.56742	1.42015	1.59546	1.27947	2.12048	1.78744	2.28784	2.45154	1.68168	1.89187	0.883783	1.46669	1.31309	1.84348	1.86858	2.08834	1.82296	2.20467	1.82124	2.23808	2.28013	1.85896	1.6862	1.50939	1.68058	GeneID:319266,Genbank:NM_001160360.1,MGI:MGI:2441776	RIKEN cDNA A130010J15 gene		GO:0003674,GO:0005575,GO:0008150	molecular_function|cellular_component|biological_process
A1bg	0.0296639	0	0	0	0	0	0	0	0	0	0	0	0	0	0	0	0	0	0	0	0	0	0	0	0	0	0	0	0	0	0	0	0	GeneID:117586,Genbank:NM_001081067.1,MGI:MGI:2152878	alpha-1-B glycoprotein		GO:0031012,GO:0003674,GO:0005576,GO:0008150	extracellular matrix|molecular_function|extracellular region|biological_process
A1cf	0	0	0.00704737	0.024055	0.0078474	0.0152334	0	0	0	0.00741727	0	0	0.0250239	0.0223678	0	0	0	0	0.0148457	0.0074112	0.0152545	0	0	0	0	0	0	0	0	0	0	0	0	GeneID:69865,Genbank:XM_006527331.1,MGI:MGI:1917115	APOBEC1 complementation factor		GO:0016554,GO:0003729,GO:0016556,GO:0005515,GO:0030895,GO:0005634,GO:0005654,GO:0005720,GO:0005737,GO:0005783,GO:0045293,GO:0006397,GO:0050821,GO:0007566,GO:0010609,GO:0003676,GO:0003723,GO:0003727	cytidine to uridine editing|mRNA binding|mRNA modification|protein binding|apolipoprotein B mRNA editing enzyme complex|nucleus|nucleoplasm|nuclear heterochromatin|cytoplasm|endoplasmic reticulum|mRNA editing complex|mRNA processing|protein stabilization|embryo implantation|mRNA localization resulting in posttranscriptional regulation of gene expression|nucleic acid binding|RNA binding|single-str…
A230046K03Rik	5.17997	4.27302	5.90312	10.1865	10.3259	9.54249	8.80631	7.31921	9.0137	3.55464	7.35001	6.27785	5.22084	5.40595	5.79387	7.56694	6.57758	6.36015	3.77198	5.00611	3.74192	4.55332	4.727	4.29631	5.91044	6.31354	6.83547	3.77713	4.48401	4.34073	4.20736	5.3631	6.20102	GeneID:319277,Genbank:NM_001033375.2,MGI:MGI:2441787	RIKEN cDNA A230046K03 gene		GO:0005768,GO:0007032,GO:0015031,GO:0016197,GO:0031083,GO:0071203,GO:0003674,GO:0005654	endosome|endosome organization|protein transport|endosomal transport|BLOC-1 complex|WASH complex|molecular_function|nucleoplasm
A230050P20Rik	1.81686	5.38897	5.8115	4.59228	4.8492	3.95227	8.96954	6.17893	7.88315	1.7088	1.22451	1.99506	6.05238	10.4988	7.88944	5.45639	5.32074	5.51345	2.95668	2.10632	1.28092	4.78683	5.31361	5.95958	3.97739	3.62159	5.33686	4.89503	6.52225	6.96541	3.86542	2.76401	4.2419	GeneID:319278,Genbank:XM_006510405.3,MGI:MGI:2441788	RIKEN cDNA A230050P20 gene		GO:0005737,GO:0005829,GO:0034340,GO:0034341,GO:0034342,GO:0045071,GO:0051607,GO:0003723,GO:0005634,GO:0005654	cytoplasm|cytosol|response to type I interferon|response to interferon-gamma|response to type III interferon|negative regulation of viral genome replication|defense response to virus|RNA binding|nucleus|nucleoplasm
A230065H16Rik	2.27003	3.312	1.16109	0.406482	0.248635	0.241326	0.0513584	0.193975	0.308659	0.0470014	0.277219	0.131455	4.22855	1.88985	2.47541	0.100054	0.20537	0.386348	0.705551	0	0.0483319	2.1637	2.32398	3.07191	0.728364	0.467942	0.471207	1.08997	1.85304	1.14397	0.692973	0.260729	0.376682	GeneID:380787,Genbank:XM_006516048.1,MGI:MGI:2685744	RIKEN cDNA A230065H16 gene		GO:0003674,GO:0005575,GO:0008150	molecular_function|cellular_component|biological_process
A2m	0.389418	0.79223	0.651174	7.12127	7.81398	7.42695	1.6123	1.38095	1.65909	3.70897	4.06605	3.20972	2.55702	1.75068	1.74107	1.27014	0.933613	1.47703	4.46218	4.31016	3.00142	1.7899	2.25084	1.76793	3.0077	4.44185	3.48486	1.80478	2.95877	1.94674	0.505231	1.41339	1.26468	GeneID:232345,Genbank:XM_011241322.1,MGI:MGI:2449119	alpha-2-macroglobulin		GO:0043120,GO:0004867,GO:0048306,GO:0005102,GO:0048403,GO:0005515,GO:0005576,GO:0005615,GO:0007565,GO:0010466,GO:0048406,GO:0019838,GO:0048863,GO:0019899,GO:0019959,GO:0019966,GO:0001869,GO:0030414,GO:0002020,GO:0042803,GO:0004866	tumor necrosis factor binding|serine-type endopeptidase inhibitor activity|calcium-dependent protein binding|signaling receptor binding|brain-derived neurotrophic factor binding|protein binding|extracellular region|extracellular space|female pregnancy|negative regulation of peptidase activity|nerve growth factor binding|growth factor binding|stem cell differentiation|enzyme binding|interleukin-8 …	mmu04610	Complement and coagulation cascades
A330070K13Rik	0	0	0	0.0860483	0	0	0	0	0	0	0	0	0	0	0	0	0	0	0	0	0	0	0	0.0839089	0	0	0	0	0	0	0	0	0	GeneID:381673,Genbank:NM_198665.1,MGI:MGI:2685897	RIKEN cDNA A330070K13 gene		GO:0003674,GO:0005575,GO:0008150	molecular_function|cellular_component|biological_process
A3galt2	0.114862	0.0849728	0.264378	0.277665	0.237777	0.241777	0.210495	0.253964	0.222556	0.0214042	0.0210407	0.0099773	0.385132	0.55941	0.732739	0.159475	0.140287	0.138239	0.139232	0	0	0.864909	1.1796	1.30868	0.154	0.165743	0.202664	0.226602	1.99066	0.656405	0.118341	0.0356204	0.183792	GeneID:215493,Genbank:NM_001009819.2,MGI:MGI:2685279	alpha 1,3-galactosyltransferase 2 (isoglobotriaosylceramide synthase)		GO:0031982,GO:0005794,GO:0046872,GO:0005975,GO:0047276,GO:0006688,GO:0016020,GO:0016021,GO:0016740,GO:0016757,GO:0016758,GO:0030259,GO:0001962	vesicle|Golgi apparatus|metal ion binding|carbohydrate metabolic process|N-acetyllactosaminide 3-alpha-galactosyltransferase activity|glycosphingolipid biosynthetic process|membrane|integral component of membrane|transferase activity|transferase activity, transferring glycosyl groups|transferase activity, transferring hexosyl groups|lipid glycosylation|alpha-1,3-galactosyltransferase activity	mmu00603	Glycosphingolipid biosynthesis - globo and isoglobo series
A430005L14Rik	22.3598	26.1874	23.2824	14.5349	15.4387	15.7388	17.0985	15.3399	15.6702	17.0246	10.8713	11.2085	18.2682	20.0194	17.691	14.9946	16.3914	13.3636	20.5276	21.5041	20.385	20.0919	19.4279	20.7523	25.5494	19.9496	26.4273	18.3683	18.8339	12.3303	26.4988	26.2701	24.535	GeneID:97159,Genbank:NM_175287.4,MGI:MGI:2140680	RIKEN cDNA A430005L14 gene		GO:0003674,GO:0005634,GO:0008150	molecular_function|nucleus|biological_process
A430033K04Rik	2.81188	2.2514	2.5348	2.95311	3.00847	3.44498	2.56603	3.31296	2.23806	1.18216	1.74312	1.48932	2.24566	1.95912	1.12742	2.66955	2.58269	2.04475	1.18305	1.96333	1.19919	2.54943	2.10637	2.23976	1.41463	1.41375	1.63716	1.75568	1.95407	1.78856	1.2758	1.91415	1.31687	GeneID:243308,Genbank:NM_183025.2,MGI:MGI:3583896	RIKEN cDNA A430033K04 gene	zf-C2H2	GO:0005634,GO:0043565,GO:0045892,GO:0003674,GO:0003700	nucleus|sequence-specific DNA binding|negative regulation of transcription, DNA-templated|molecular_function|DNA binding transcription factor activity
A430078G23Rik	0	0	0	0.128507	0.179668	0.0348772	0.129893	0	0.0557605	0	0.0667742	0	0	0	0	0.0180752	0	0.079766	0	0	0	0	0	0	0	0	0.0189167	0	0.0171671	0	0.0208647	0	0	GeneID:319493,Genbank:NM_001033378.3,MGI:MGI:2442135	RIKEN cDNA A430078G23 gene		GO:0003674,GO:0005575,GO:0008150	molecular_function|cellular_component|biological_process
A430089I19Rik	0	0	0	0	0	0	0	0	0	0	0	0	0	0	0	0	0	0	0	0	0	0	0	0	0	0	0	0	0	0	0	0	0	GeneID:331195,Genbank:NM_177913.4,MGI:MGI:2683305	RIKEN cDNA A430089I19 gene
A430105I19Rik	0.704558	1.17809	0.939855	4.73428	3.9198	3.85997	5.90555	4.80607	5.47239	1.78053	2.56356	2.17134	0.950612	1.18417	1.40189	5.53232	4.74458	5.29045	0.827941	2.00371	1.89566	0.689955	0.694748	0.720451	4.29014	3.09374	3.84658	0.734422	0.872702	0.875482	3.2925	2.8434	2.68715	GeneID:214239,Genbank:NM_001001982.2,MGI:MGI:2685199	RIKEN cDNA A430105I19 gene		GO:0005575,GO:0008150	cellular_component|biological_process
A4galt	2.48631	3.40274	3.23554	14.4999	12.8428	13.4168	16.4536	14.3169	13.641	9.70645	5.85248	6.8462	2.70938	2.70123	2.56214	15.2134	15.1579	16.485	13.2608	12.2215	10.3385	2.03807	1.83746	2.34436	10.462	12.7875	11.9219	2.10215	2.83362	2.21022	13.7473	9.89499	12.1738	GeneID:239559,Genbank:NM_001004150.3,MGI:MGI:3512453	alpha 1,4-galactosyltransferase		GO:0006629,GO:0007009,GO:0008378,GO:0015643,GO:0016020,GO:0016021,GO:0016740,GO:0016757,GO:0050512,GO:0001576,GO:0005794	lipid metabolic process|plasma membrane organization|galactosyltransferase activity|toxic substance binding|membrane|integral component of membrane|transferase activity|transferase activity, transferring glycosyl groups|lactosylceramide 4-alpha-galactosyltransferase activity|globoside biosynthetic process|Golgi apparatus	mmu00601,mmu00603	Glycosphingolipid biosynthesis - lacto and neolacto series|Glycosphingolipid biosynthesis - globo and isoglobo series
A4gnt	0	0	0	0.0181683	0.017781	0.0172583	0.0918216	0.0693601	0.0735785	0	0	0	0	0	0	0.0178883	0	0.0197353	0	0	0	0	0	0	0	0	0	0	0	0	0	0	0	GeneID:333424,Genbank:XM_006511246.3,MGI:MGI:2143261	alpha-1,4-N-acetylglucosaminyltransferase		GO:0008375,GO:0009101,GO:0016020,GO:0016021,GO:0016740,GO:0016757,GO:0050680,GO:0005575,GO:0005794,GO:0006493	acetylglucosaminyltransferase activity|glycoprotein biosynthetic process|membrane|integral component of membrane|transferase activity|transferase activity, transferring glycosyl groups|negative regulation of epithelial cell proliferation|cellular_component|Golgi apparatus|protein O-linked glycosylation
A530016L24Rik	0.0886512	0.0819779	0.125568	12.0724	11.2907	11.1793	2.61743	2.14759	2.8568	2.11454	1.60769	2.40256	0.0557336	0	0	1.28358	1.19101	1.08634	3.5875	2.608	2.76896	0.152098	0.0170172	0.174145	1.4263	0.365489	1.67458	0.116595	0	0.36991	3.3287	1.64952	1.05916	GeneID:319942,Genbank:XM_006515980.3,MGI:MGI:2443020	RIKEN cDNA A530016L24 gene		GO:0008150,GO:0016020,GO:0016021,GO:0003674,GO:0005886	biological_process|membrane|integral component of membrane|molecular_function|plasma membrane
A530032D15Rik	0	0	0.0161351	0.128507	0	0.0523157	0.0556686	0.14017	0.223042	0.0339639	0	0	0	0	0	0.0542255	0.0742017	0.0598245	0	0	0	0	0.0524796	0.0179017	0.0563922	0.0187857	0.0567502	0	0.0171671	0	0.104324	0.0376814	0.0194426	GeneID:381287,Genbank:NM_213615.2,MGI:MGI:3037746	RIKEN cDNA A530032D15Rik gene		GO:0005634,GO:0006338,GO:0006355,GO:0008150,GO:0003674,GO:0003682,GO:0005575	nucleus|chromatin remodeling|regulation of transcription, DNA-templated|biological_process|molecular_function|chromatin binding|cellular_component
A530064D06Rik	0.0853851	0.105277	0.0251962	0.0286677	0.112226	0.190622	1.18806	0.930265	0.870744	0	0	0	0.0596448	0.0533138	0	0.649194	0.753167	0.716226	0.318464	0	0.081808	0	0.027317	0.0279549	0.0293536	0	0	0	0	0	0	0	0	GeneID:328830,Genbank:NM_001113556.1,MGI:MGI:2443476	RIKEN cDNA A530064D06 gene		GO:0005515,GO:0005575,GO:0008150	protein binding|cellular_component|biological_process
A530099J19Rik	0.292099	0.450185	0.241346	0.490354	0.652665	0.912954	0.118955	0.24336	0.158868	0.0181439	0.0535071	0	0.0204042	0.0911921	0	0.115871	0.0990982	0.0426118	0.399465	0.253806	0.205232	0.0742444	0.0373801	0.153012	0.040167	0.060213	0.20211	0.0548816	0.0183417	0.0529923	0	0.0402595	0.0415457	GeneID:319293,Genbank:NM_175688.4,MGI:MGI:2441809	RIKEN cDNA A530099J19 gene		GO:0003674,GO:0005575,GO:0008150	molecular_function|cellular_component|biological_process
A630001G21Rik	0.346808	0.526867	0.701754	1.42222	1.17213	1.27988	3.22822	1.71459	1.91992	0.253889	0.0226888	0.193659	0.389344	0.742437	0.680733	1.15463	1.36148	1.49068	0.554357	0.023062	0.118671	0.448621	0.665719	0.608272	0.766448	0.663841	0.642762	0.349075	0.629978	0.921293	0.397013	0.307285	0.317102	GeneID:319997,Genbank:NM_177055.3,MGI:MGI:2443131	RIKEN cDNA A630001G21 gene		GO:0003674,GO:0005575,GO:0008150	molecular_function|cellular_component|biological_process
A630023A22Rik	0	0	0	0	0	0	0	0	0	0	0	0	0	0	0	0	0	0	0	0	0	0	0	0.158787	0	0	0	0	0	0.0366616	0	0	0	GeneID:105518,Genbank:NM_001251843.1,MGI:MGI:2145657	RIKEN cDNA A630023A22 gene		GO:0003674,GO:0005575,GO:0008150	molecular_function|cellular_component|biological_process
A630033H20Rik	0.255232	0.575296	0.39541	0.369551	0.487472	0.35104	1.29926	1.08878	1.04113	0.208082	0.0730527	0.0415692	0.267434	0.149404	0.360081	0.901727	0.470836	0.680676	0.0148742	0.400972	0.137553	0.288891	0.214346	0.125344	0.246778	0.0822082	0.149007	0.194816	0.165276	0.26046	0	0	0.0680662	GeneID:213438,Genbank:NM_001122596.1,MGI:MGI:2441814	RIKEN cDNA A630033H20 gene		GO:0035025,GO:0051482,GO:0004930,GO:0005623,GO:0005887	positive regulation of Rho protein signal transduction|positive regulation of cytosolic calcium ion concentration involved in phospholipase C-activating G-protein coupled signaling pathway|G-protein coupled receptor activity|cell|integral component of plasma membrane
A630073D07Rik	0	0	0	0	0	0	0	0	0	0	0	0	0	0	0	0	0	0	0	0	0	0	0	0	0	0	0	0	0	0	0	0	0	GeneID:381819,Genbank:NM_001142969.1,MGI:MGI:2686534	RIKEN cDNA A630073D07 gene		GO:0003674,GO:0005575,GO:0008150	molecular_function|cellular_component|biological_process
A630076J17Rik	0.081197	0	0	0	0	0	0	0	0	0	0	0	0	0	0	0	0	0	0	0	0	0	0	0	0	0	0	0	0	0	0	0	0	GeneID:319929,Genbank:NM_001256174.1,MGI:MGI:2442999	RIKEN cDNA A630076J17 gene		GO:0003674,GO:0005575,GO:0008150	molecular_function|cellular_component|biological_process
A630095E13Rik	0	0	0	0	0	0	0	0	0	0	0	0	0	0	0	0	0	0	0	0	0	0	0	0	0	0	0	0	0	0	0	0	0	GeneID:235973,Genbank:NM_001033325.2,MGI:MGI:3055869	RIKEN cDNA A630095E13 gene		GO:0005576,GO:0005615	extracellular region|extracellular space
A630095N17Rik	0	0	0	0	0	0	0	0	0	0	0	0	0	0	0	0	0	0	0	0	0	0	0	0	0	0	0	0	0	0	0	0	0	GeneID:381272,Genbank:XM_006496500.3,MGI:MGI:2686470	RIKEN cDNA A630095N17 gene		GO:0003674,GO:0005575,GO:0008150	molecular_function|cellular_component|biological_process
A730017C20Rik	0.929414	0.520194	0.454694	0.172447	0	0.257414	0.24901	0.258634	0.224479	0.113943	0.0224015	0.0637356	0.94822	1.237	1.10418	0.194044	0.14936	0.24084	0.0684171	0.250469	0	1.4687	1.17373	2.28216	0.302697	0.655434	0.228464	0.390608	4.26185	0.621208	0.223991	0.353959	0.234815	GeneID:225583,Genbank:XM_006525876.3,MGI:MGI:2442934	RIKEN cDNA A730017C20 gene		GO:0016020,GO:0016021,GO:0003674,GO:0005575,GO:0008150	membrane|integral component of membrane|molecular_function|cellular_component|biological_process
A830005F24Rik	0.845838	0.9386	0.399356	0.113594	0	0	0.05741	0.162624	0.11501	0	0.154942	0	0.059085	0.316881	0.332051	0.223687	0.114784	0	0	0	0	0.107496	0.541213	0.276926	0.116313	0.2906	0.117051	0.052974	0.159338	0	0.0645523	0.11658	0.0601524	GeneID:442803,Genbank:XM_001473764.3,MGI:MGI:3045249	RIKEN cDNA A830005F24 gene		GO:0003674,GO:0005575,GO:0008150	molecular_function|cellular_component|biological_process
A830010M20Rik	0.232125	0.651358	0.637737	2.32193	2.19352	2.38177	1.31203	1.09265	1.19175	1.06648	1.94277	1.91202	0.444511	0.53227	0.644164	2.29408	1.56417	1.87413	0.888157	0.909118	0.46014	0.968933	1.03712	1.16355	1.89043	2.02125	2.13505	1.0001	1.56062	1.46666	1.31948	1.7293	1.82724	GeneID:231570,Genbank:NM_001007574.2,MGI:MGI:2445097	RIKEN cDNA A830010M20 gene		GO:0003674,GO:0005575,GO:0008150	molecular_function|cellular_component|biological_process
A830018L16Rik	0.0466837	0.00539619	0.0154978	0.0528992	0.0920382	0.0949158	0.0178233	0.00560973	0.0297546	0	0.0374132	0.035482	0.0122289	0.0109309	0	0	0	0.00638464	0.0435294	0	0	0.139053	0.0560077	0.200604	0.054165	0.0360875	0.102961	0.0164461	0.50017	0.00529333	0.0467616	0.0120644	0.0995984	GeneID:320492,Genbank:XM_006495540.2,MGI:MGI:2444149	RIKEN cDNA A830018L16 gene		GO:0003674,GO:0005575,GO:0008150	molecular_function|cellular_component|biological_process
A830021F12Rik	0	0	0	0	0	0	0	0	0	0	0	0	0	0	0	0	0	0	0	0	0	0	0	0	0	0	0	0	0	0	0	0	0	GeneID:442838,Genbank:XM_017318024.1,MGI:MGI:3045372	RIKEN cDNA A830021F12 gene
A830080D01Rik	2.32505	2.60344	2.57637	5.08203	4.67745	4.28268	3.76811	3.36027	3.22592	1.72422	2.47721	2.69282	2.1379	2.57759	1.98693	3.85866	3.67035	3.56487	2.63989	2.69465	3.37936	2.14077	2.92985	2.59435	4.20858	4.58091	5.15459	2.5557	2.86034	2.68294	4.07393	3.89128	4.50488	GeneID:382252,Genbank:XM_006528900.3,MGI:MGI:2685992	RIKEN cDNA A830080D01 gene		GO:0008150,GO:0003674,GO:0005575,GO:0005739	biological_process|molecular_function|cellular_component|mitochondrion
A930009A15Rik	0.375909	0.993178	0.9508	0.757259	0.741115	1.02761	1.14814	0.980856	1.04051	0.650458	0.245927	0.13994	0.956567	2.46451	1.42301	2.39653	2.07695	0.528797	0.300437	0	0	2.25218	2.62862	2.00431	0.941531	1.16234	1.11472	1.86661	1.77033	1.41266	0.737704	1.11023	0.630137	GeneID:77798,Genbank:NM_029982.1,MGI:MGI:1925048	RIKEN cDNA A930009A15 gene		GO:0003674,GO:0005575,GO:0008150	molecular_function|cellular_component|biological_process
A930018P22Rik	0.132057	0.366348	0.116905	0.266025	0.0650884	0.12635	0.268895	0	0.134669	0.123042	0.120952	0	0.27674	0.185524	0.518416	0	0.134406	0.144485	0	0	0.56936	0.56642	0.190118	0.194558	0.204293	0	0.20559	0.0620294	0.310958	0	0.453521	0.0682543	0.14087	GeneID:68243,Genbank:NM_026634.2,MGI:MGI:1915493	RIKEN cDNA A930018P22 gene		GO:0003674,GO:0008150	molecular_function|biological_process
AA414768	7.29022	9.25825	8.08875	3.6878	4.21604	4.37111	7.05933	8.03609	6.97186	8.0001	5.78688	5.26302	6.62025	9.98396	9.60336	7.87245	7.25501	7.6218	6.1632	7.51092	3.4148	8.95615	9.36045	9.16532	9.79099	11.4213	9.81952	7.39658	8.60614	5.93694	11.3129	14.2012	8.88277	GeneID:245350,Genbank:NM_001272033.1,MGI:MGI:3035137	expressed sequence AA414768
AA415398	1.27474	1.49312	1.63003	1.94021	2.06639	2.00565	3.17244	2.58701	2.48436	1.45165	0.830252	1.37794	2.52295	3.21028	3.33617	2.52835	2.33534	2.38649	1.29426	0.949395	2.38839	1.70104	1.95755	1.83633	1.60684	1.16788	2.08745	1.25076	1.46748	1.72162	0.810708	1.63982	1.5109	GeneID:433752,Genbank:NM_001004178.1,MGI:MGI:3035485	expressed sequence AA415398
AA467197	0.200286	0.324116	0.177307	0.201735	0.197435	0.287446	0.917603	1.54031	1.27655	0.233266	0	0	0.209861	0.187586	0.196566	1.88695	0.662508	1.42438	0.326818	1.16538	0	0.143178	0.0961154	0	0.464766	0.0516085	0.155905	0.0940779	0.282972	0.181679	0.8598	0.828153	0.213652	GeneID:433470,Genbank:XM_006499873.3,MGI:MGI:3034182	expressed sequence AA467197		GO:0005739,GO:0005751,GO:0008150,GO:0004129,GO:0005634	mitochondrion|mitochondrial respiratory chain complex IV|biological_process|cytochrome-c oxidase activity|nucleus
AA623943	0	0	0	0	0	0	0	0	0	0	0	0	0	0	0	0	0	0	0	0	0	0	0	0	0	0	0	0	0	0	0	0	0	GeneID:544808,Genbank:XM_006534607.3,MGI:MGI:3035046	expressed sequence AA623943
AA792892	0	0	0	0	0	0	0	0	0	0	0	0	0	0	0	0	0	0	0	0	0	0	0	0	0	0	0	0	0	0	0	0	0	GeneID:100554,Genbank:NM_178894.4,MGI:MGI:2140789	expressed sequence AA792892		GO:0003674,GO:0005575,GO:0008150	molecular_function|cellular_component|biological_process
AA986860	1.20415	0.691723	0.856025	1.91118	1.70857	1.79799	1.4117	1.19265	0.986099	1.76791	2.20578	2.67829	0.860261	0.888563	1.11016	2.2255	2.2283	1.49713	2.96008	2.6497	2.01024	1.51294	1.69856	1.23647	1.86283	2.23776	1.83678	0.822705	1.35758	1.87011	2.17213	2.54607	2.35493	GeneID:212439,Genbank:XM_017319617.1,MGI:MGI:2138143	expressed sequence AA986860		GO:0005829,GO:0005886,GO:0008150,GO:0003674,GO:0005737	cytosol|plasma membrane|biological_process|molecular_function|cytoplasm
Aaas	18.8496	15.5031	19.8503	5.57883	4.93152	5.55581	8.30694	5.72526	6.19494	4.07856	3.84565	4.57833	12.1999	15.1721	14.3495	6.37878	5.42511	4.52871	5.38664	5.18413	4.3652	10.5586	11.4036	10.0028	6.2037	7.08991	7.57206	8.75608	8.35826	9.77824	6.85189	5.94095	6.38487	GeneID:223921,Genbank:NM_153416.2,MGI:MGI:2443767	achalasia, adrenocortical insufficiency, alacrimia		GO:0005643,GO:0005654,GO:0005813,GO:0005829,GO:0006913,GO:0007612,GO:0009566,GO:0015031,GO:0031965,GO:0051028,GO:0003674,GO:0005634	nuclear pore|nucleoplasm|centrosome|cytosol|nucleocytoplasmic transport|learning|fertilization|protein transport|nuclear membrane|mRNA transport|molecular_function|nucleus	mmu03013	RNA transport
Aacs	13.5662	15.5551	21.8015	36.7701	36.6247	35.2219	18.5487	15.9085	17.971	103.375	73.6156	79.3643	19.9114	22.2832	17.5794	17.6116	14.987	16.4465	45.1951	44.2357	41.2143	34.1625	37.4259	37.0444	13.1828	14.1056	17.211	60.3284	61.2246	61.8847	9.71604	10.3062	9.03562	GeneID:78894,Genbank:NM_030210.1,MGI:MGI:1926144	acetoacetyl-CoA synthetase		GO:0034201,GO:0005524,GO:0042493,GO:0005623,GO:0045471,GO:0005737,GO:0005829,GO:0006629,GO:0006631,GO:0007584,GO:0047760,GO:0008152,GO:0071333,GO:0010243,GO:0014070,GO:0016874,GO:0000166,GO:0030729,GO:0001889,GO:0032024,GO:0003824	response to oleic acid|ATP binding|response to drug|cell|response to ethanol|cytoplasm|cytosol|lipid metabolic process|fatty acid metabolic process|response to nutrient|butyrate-CoA ligase activity|metabolic process|cellular response to glucose stimulus|response to organonitrogen compound|response to organic cyclic compound|ligase activity|nucleotide binding|acetoacetate-CoA ligase activity|liver…	mmu00650,mmu00280	Butanoate metabolism|Valine, leucine and isoleucine degradation
Aadac	0.0417907	0.15458	0.110988	0.294652	0.49435	0.599771	0	0	0	0.0778756	0	0	0.0437887	0.0782814	0.0410146	0	0	0	0.0389671	0.038906	0.04004	0	0	0	0.0862007	0	0	0	0	0	0	0	0	GeneID:67758,Genbank:NM_023383.1,MGI:MGI:1915008	arylacetamide deacetylase (esterase)		GO:0017171,GO:0005789,GO:0019213,GO:0008152,GO:0009056,GO:0010898,GO:0043231,GO:0016020,GO:0052689,GO:0016021,GO:0016298,GO:0016787,GO:0004806,GO:0005783	serine hydrolase activity|endoplasmic reticulum membrane|deacetylase activity|metabolic process|catabolic process|positive regulation of triglyceride catabolic process|intracellular membrane-bounded organelle|membrane|carboxylic ester hydrolase activity|integral component of membrane|lipase activity|hydrolase activity|triglyceride lipase activity|endoplasmic reticulum
Aadacl2	0	0	0	0	0	0	0	0	0	0	0	0	0	0	0	0	0	0	0	0	0	0	0	0	0	0	0	0	0	0	0	0	0	GeneID:639634,Genbank:NM_001128091.1,MGI:MGI:3646333	arylacetamide deacetylase-like 2		GO:0005575,GO:0009056,GO:0016787	cellular_component|catabolic process|hydrolase activity
Aadacl3	0	0	0	0	0	0	0	0	0	0	0	0	0	0	0	0	0	0	0	0	0	0	0	0	0	0	0	0	0	0	0	0	0	GeneID:230883,Genbank:NM_001085503.2,MGI:MGI:2685281	arylacetamide deacetylase-like 3		GO:0016020,GO:0016021,GO:0016787,GO:0052689,GO:0005575,GO:0008152,GO:0009056	membrane|integral component of membrane|hydrolase activity|carboxylic ester hydrolase activity|cellular_component|metabolic process|catabolic process
Aadat	0.0514042	0.0237674	0.0910129	0.103552	0.0253362	0.0983655	0.0261674	0.123539	0.0524212	0.09579	0.0470815	0.0446513	0.134654	0.120361	0.0504495	0.0509782	0.0523186	0	0	0	0	0.122491	0.14801	0.201956	0	0.0529821	0	0.0482909	0.0968344	0.186514	0	0	0.0274174	GeneID:23923,Genbank:XM_006509397.3,MGI:MGI:1345167	aminoadipate aminotransferase		GO:0006103,GO:0006536,GO:0008483,GO:0009058,GO:0016212,GO:0016740,GO:0019441,GO:0030170,GO:0042803,GO:0047536,GO:0070189,GO:0003824,GO:0005739	2-oxoglutarate metabolic process|glutamate metabolic process|transaminase activity|biosynthetic process|kynurenine-oxoglutarate transaminase activity|transferase activity|tryptophan catabolic process to kynurenine|pyridoxal phosphate binding|protein homodimerization activity|2-aminoadipate transaminase activity|kynurenine metabolic process|catalytic activity|mitochondrion	mmu00310,mmu00380	Lysine degradation|Tryptophan metabolism
Aaed1	6.39803	5.04181	4.03865	20.1735	15.6851	16.3951	14.3305	10.1618	10.4961	3.83593	7.59252	9.5686	5.07165	3.43907	3.1123	7.88987	8.09732	8.52192	7.62576	4.81689	8.10225	3.76506	2.40288	3.00544	6.02474	4.35805	5.42782	2.61327	3.40614	2.82611	3.12076	5.406	4.51044	GeneID:66129,Genbank:NM_025370.2,MGI:MGI:1913379	AhpC/TSA antioxidant enzyme domain containing 1		GO:0005575,GO:0016209,GO:0055114	cellular_component|antioxidant activity|oxidation-reduction process
Aagab	16.3976	15.9983	16.9871	16.4336	16.8722	16.5137	13.1424	12.4686	11.8875	16.196	14.624	16.7392	13.9775	14.8004	15.6298	14.4503	13.1384	15.6729	15.3471	19.5263	18.1292	14.5732	17.0775	14.2512	18.8587	18.1489	20.6825	13.0716	17.2425	15.6375	14.3076	17.205	16.4849	GeneID:66939,Genbank:XM_006511371.2,MGI:MGI:1914189	alpha- and gamma-adaptin binding protein		GO:0008150,GO:0015031,GO:0016607,GO:0003674,GO:0005737,GO:0005829	biological_process|protein transport|nuclear speck|molecular_function|cytoplasm|cytosol
Aak1	0.131119	0.103928	0.111338	1.68723	1.63544	1.3979	0.615701	0.527339	0.668565	0.0872628	0.78428	0.715905	0.171033	0.125311	0.162824	0.551974	0.449377	0.415737	0.0349314	0.181856	0.0769139	0.160685	0.16437	0.233914	0.0496756	0.0854991	0.102759	0.125692	0.380581	0.138356	0.0704552	0.0829833	0.0884888	GeneID:269774,Genbank:XM_006506191.1,MGI:MGI:1098687	AP2 associated kinase 1		GO:0050821,GO:0005634,GO:0071439,GO:0005737,GO:2000369,GO:0006468,GO:0030100,GO:0031252,GO:0032880,GO:0035612,GO:0043195,GO:0045747,GO:0004674,GO:0046777,GO:0005112	protein stabilization|nucleus|clathrin complex|cytoplasm|regulation of clathrin-dependent endocytosis|protein phosphorylation|regulation of endocytosis|cell leading edge|regulation of protein localization|AP-2 adaptor complex binding|terminal bouton|positive regulation of Notch signaling pathway|protein serine/threonine kinase activity|protein autophosphorylation|Notch binding
Aamdc	28.5332	30.1547	23.2388	27.4806	30.2164	32.9682	24.7891	27.1682	27.9338	32.0037	22.9479	26.6732	22.0955	23.8224	25.763	31.2611	35.4574	31.159	46.9267	41.2874	37.9085	33.2577	28.0638	31.7618	57.2853	43.7494	49.0186	35.1275	28.4109	22.4314	58.5459	57.3048	48.2361	GeneID:66273,Genbank:XM_006508115.2,MGI:MGI:1913523	adipogenesis associated Mth938 domain containing		GO:0043066,GO:0045600,GO:0045944,GO:0003674,GO:0005737	negative regulation of apoptotic process|positive regulation of fat cell differentiation|positive regulation of transcription by RNA polymerase II|molecular_function|cytoplasm
Aamp	71.4309	82.5733	76.9037	64.442	65.0556	66.7569	72.6981	73.5253	69.8513	83.104	54.2747	58.3673	96.5322	93.4086	95.451	75.0908	76.3898	74.8586	91.8996	96.0557	93.1096	59.3038	58.883	60.0074	93.7515	94.1139	98.2138	69.0707	69.6118	62.0168	95.6776	86.2906	106.416	GeneID:227290,Genbank:NM_146110.3,MGI:MGI:107809	angio-associated migratory protein		GO:0015630,GO:0030687,GO:0042273,GO:0045171,GO:0051082,GO:0005829,GO:0008201,GO:0009986	microtubule cytoskeleton|preribosome, large subunit precursor|ribosomal large subunit biogenesis|intercellular bridge|unfolded protein binding|cytosol|heparin binding|cell surface
Aanat	0	0.0183376	0	0.0199738	0.058644	0.132813	0.0201893	0.0381264	0.0202226	0	0.0181627	0	0.0415567	0	0.038924	0	0.0807321	0	0.184904	0	0	0	0	0.097386	0.12271	0.102195	0.0411632	0.0372586	0.018678	0.107928	0.045402	0.0204988	0	GeneID:11298,Genbank:XM_017314224.1,MGI:MGI:1328365	arylalkylamine N-acetyltransferase		GO:0030187,GO:0005737,GO:0032868,GO:0005829,GO:0006474,GO:0007623,GO:0008080,GO:0034695,GO:0009416,GO:0046688,GO:0009648,GO:0048471,GO:0010043,GO:0048511,GO:0014070,GO:0004059,GO:0071320,GO:0016740,GO:0071889,GO:0016746,GO:0004060	melatonin biosynthetic process|cytoplasm|response to insulin|cytosol|N-terminal protein amino acid acetylation|circadian rhythm|N-acetyltransferase activity|response to prostaglandin E|response to light stimulus|response to copper ion|photoperiodism|perinuclear region of cytoplasm|response to zinc ion|rhythmic process|response to organic cyclic compound|aralkylamine N-acetyltransferase activity|c…	mmu00380	Tryptophan metabolism
Aar2	8.06701	8.339	8.00949	5.7611	6.56091	7.40568	7.44166	7.55502	7.77211	9.62031	7.1165	6.98145	6.91158	7.22153	7.74222	8.35375	7.89297	7.81843	10.7773	9.32199	9.93533	7.74579	8.17034	8.01092	9.53025	9.08025	8.14135	7.74592	8.07402	7.10194	10.0171	10.0129	10.412	GeneID:68295,Genbank:XM_006500097.3,MGI:MGI:1915545	AAR2 splicing factor homolog		GO:0005681,GO:0006397,GO:0008380,GO:0000244,GO:0003674,GO:0005575	spliceosomal complex|mRNA processing|RNA splicing|spliceosomal tri-snRNP complex assembly|molecular_function|cellular_component
Aard	1.60467	0.779033	1.06542	0.404069	0.35591	0.345447	0.245057	0.115694	0.0818206	0.261646	0.220459	0.348465	1.05086	1.16476	0.629945	0.159137	0.0816604	0.307244	0.299249	0.14939	0.269052	1.2236	0.885574	1.37908	0.372364	1.15774	0.70782	0.791427	1.77592	0.800572	0.964405	1.2026	0.855878	GeneID:239435,Genbank:NM_175503.3,MGI:MGI:2181621	alanine and arginine rich domain containing protein		GO:0003674,GO:0005575,GO:0008150	molecular_function|cellular_component|biological_process
Aars	25.896	28.4444	26.7439	14.1187	14.6851	14.9082	18.1032	18.8205	20.1396	14.1193	13.2863	12.7809	26.0584	24.8262	25.8108	15.1494	14.8885	15.8713	10.381	12.606	11.9665	20.0702	22.6024	20.3455	11.0157	10.9081	10.8954	15.3612	19.9711	19.4439	11.4018	10.0052	12.3976	GeneID:234734,Genbank:XM_006530921.2,MGI:MGI:2384560	alanyl-tRNA synthetase		GO:0016597,GO:0005829,GO:0002161,GO:0016874,GO:0006400,GO:0021680,GO:0002196,GO:0043039,GO:0003676,GO:0003723,GO:0004812,GO:0004813,GO:0006412,GO:0043524,GO:0006419,GO:0046872,GO:0005515,GO:0050885,GO:0005524,GO:0000049,GO:0050905,GO:0005737,GO:0140018,GO:0005739,GO:0000166	amino acid binding|cytosol|aminoacyl-tRNA editing activity|ligase activity|tRNA modification|cerebellar Purkinje cell layer development|Ser-tRNA(Ala) hydrolase activity|tRNA aminoacylation|nucleic acid binding|RNA binding|aminoacyl-tRNA ligase activity|alanine-tRNA ligase activity|translation|negative regulation of neuron apoptotic process|alanyl-tRNA aminoacylation|metal ion binding|protein bind…	mmu00970	Aminoacyl-tRNA biosynthesis
Aars2	5.50997	6.44779	5.94638	2.61758	3.34571	3.15224	3.0651	2.52555	3.0412	2.46106	1.71689	1.92432	4.67228	6.0118	6.04874	2.76032	2.32702	2.85888	1.95973	2.64413	1.796	2.78837	3.50286	3.69624	3.54433	3.48357	3.83213	2.86829	3.25031	3.58109	2.53605	3.14146	3.80232	GeneID:224805,Genbank:NM_198608.2,MGI:MGI:2681839	alanyl-tRNA synthetase 2, mitochondrial		GO:0016874,GO:0003723,GO:0033108,GO:0004812,GO:0043039,GO:0004813,GO:0005524,GO:0005737,GO:0005739,GO:0046872,GO:0070143,GO:0006400,GO:0006412,GO:0000049,GO:0006419,GO:0000166,GO:0016597,GO:0003676	ligase activity|RNA binding|mitochondrial respiratory chain complex assembly|aminoacyl-tRNA ligase activity|tRNA aminoacylation|alanine-tRNA ligase activity|ATP binding|cytoplasm|mitochondrion|metal ion binding|mitochondrial alanyl-tRNA aminoacylation|tRNA modification|translation|tRNA binding|alanyl-tRNA aminoacylation|nucleotide binding|amino acid binding|nucleic acid binding	mmu00970	Aminoacyl-tRNA biosynthesis
Aarsd1	33.8997	35.882	33.1956	15.7401	15.7523	15.4242	17.7415	18.7188	18.2744	16.7952	11.0497	10.9696	28.9411	25.0432	26.4499	16.9668	18.5259	17.9082	21.0509	22.627	20.1772	26.3605	22.9887	25.4311	23.7203	23.5238	24.2737	20.2148	21.5302	17.599	29.8019	23.6291	23.669	GeneID:69684,Genbank:XM_006534121.2,MGI:MGI:1916934	alanyl-tRNA synthetase domain containing 1		GO:0002196,GO:0003676,GO:0004812,GO:0004813,GO:0005515,GO:0005524,GO:0005737,GO:0006412,GO:0006419,GO:0006450,GO:0000166,GO:0043039,GO:0002161,GO:0046872	Ser-tRNA(Ala) hydrolase activity|nucleic acid binding|aminoacyl-tRNA ligase activity|alanine-tRNA ligase activity|protein binding|ATP binding|cytoplasm|translation|alanyl-tRNA aminoacylation|regulation of translational fidelity|nucleotide binding|tRNA aminoacylation|aminoacyl-tRNA editing activity|metal ion binding
Aasdh	0.808555	0.849071	1.40731	2.07742	2.17498	2.12416	1.98124	1.61384	1.98451	0.504366	0.602491	0.690431	1.06978	1.32845	1.49293	1.86873	1.4785	1.59686	0.996712	0.612399	0.709031	0.463715	0.578738	0.538412	1.50525	1.61025	2.3611	0.585781	0.677669	0.863964	1.09033	1.04831	1.58615	GeneID:231326,Genbank:XM_006534859.3,MGI:MGI:2442517	aminoadipate-semialdehyde dehydrogenase		GO:0004043,GO:0005524,GO:0005575,GO:0006629,GO:0006631,GO:0008152,GO:0016491,GO:0016874,GO:0019482,GO:0043041,GO:0055114,GO:0000166,GO:0003674,GO:0003824	L-aminoadipate-semialdehyde dehydrogenase activity|ATP binding|cellular_component|lipid metabolic process|fatty acid metabolic process|metabolic process|oxidoreductase activity|ligase activity|beta-alanine metabolic process|amino acid activation for nonribosomal peptide biosynthetic process|oxidation-reduction process|nucleotide binding|molecular_function|catalytic activity
Aasdhppt	8.49361	9.43195	9.91604	9.6945	9.81689	9.72348	8.02431	8.48595	7.7917	8.84684	7.04899	8.15103	10.0461	10.1609	10.3379	8.38643	7.85195	8.01466	11.2398	10.0999	7.94234	10.3583	11.2135	9.07096	10.7106	10.3408	10.8941	10.2092	9.62453	8.64656	9.65949	9.66178	11.375	GeneID:67618,Genbank:NM_001326359.1,MGI:MGI:1914868	aminoadipate-semialdehyde dehydrogenase-phosphopantetheinyl transferase		GO:0008897,GO:0016740,GO:0019878,GO:0046872,GO:0000287,GO:0005737,GO:0005829	holo-[acyl-carrier-protein] synthase activity|transferase activity|lysine biosynthetic process via aminoadipic acid|metal ion binding|magnesium ion binding|cytoplasm|cytosol	mmu00770	Pantothenate and CoA biosynthesis
Aass	0.116892	0.162139	0.0776106	3.48799	3.03914	3.60686	0.550413	0.491621	0.640726	1.552	1.60594	1.89111	0	0.013685	0.0143401	1.31863	1.42766	1.83846	2.28888	3.52315	2.44989	0.111417	0.0140239	0.0574054	4.82221	5.15053	4.61018	0.0549063	0.123862	0.0662703	5.55327	4.92394	6.42169	GeneID:30956,Genbank:NM_013930.4,MGI:MGI:1353573	aminoadipate-semialdehyde synthase		GO:0005739,GO:0006091,GO:0008152,GO:0016491,GO:0019477,GO:0019878,GO:0043231,GO:0047130,GO:0047131,GO:0003824,GO:0055114,GO:0004753,GO:0005737	mitochondrion|generation of precursor metabolites and energy|metabolic process|oxidoreductase activity|L-lysine catabolic process|lysine biosynthetic process via aminoadipic acid|intracellular membrane-bounded organelle|saccharopine dehydrogenase (NADP+, L-lysine-forming) activity|saccharopine dehydrogenase (NAD+, L-glutamate-forming) activity|catalytic activity|oxidation-reduction process|saccha…	mmu00310	Lysine degradation
Aatf	10.0762	10.3146	12.1532	9.75027	8.3713	9.78813	7.50359	7.97335	8.12175	9.26536	8.06017	9.34494	14.4307	14.0529	14.4234	9.20726	10.1659	9.62839	9.2313	11.7156	11.8885	14.4693	14.2108	14.4995	12.2299	11.5873	12.9697	12.5248	13.0135	13.1913	12.7186	12.0306	11.1476	GeneID:56321,Genbank:NM_019816.1,MGI:MGI:1929608	apoptosis antagonizing transcription factor		GO:0042985,GO:0005634,GO:0043066,GO:0005730,GO:0043522,GO:0005737,GO:0005794,GO:0006357,GO:0045893,GO:0007155,GO:0045944,GO:0007346,GO:0048156,GO:0019904,GO:2000378,GO:0032929,GO:0003700,GO:0040016,GO:0005515,GO:0042254	negative regulation of amyloid precursor protein biosynthetic process|nucleus|negative regulation of apoptotic process|nucleolus|leucine zipper domain binding|cytoplasm|Golgi apparatus|regulation of transcription by RNA polymerase II|positive regulation of transcription, DNA-templated|cell adhesion|positive regulation of transcription by RNA polymerase II|regulation of mitotic cell cycle|tau prot…
Aatk	107.724	273.756	270.131	161.63	159.466	156.884	165.826	123.934	144.329	192.648	208.381	217.756	386.895	519.044	498.655	175.866	152.642	159.612	168.797	170.076	166.744	279.202	358.211	298.375	198.38	274.477	275.374	207.044	276.112	403.552	187.333	211.664	284.407	GeneID:11302,Genbank:XM_006531991.2,MGI:MGI:1197518	apoptosis-associated tyrosine kinase		GO:0051402,GO:0030517,GO:0004713,GO:0055037,GO:0005515,GO:0032482,GO:0005524,GO:0005737,GO:0005783,GO:0006468,GO:0006915,GO:0038083,GO:0007420,GO:0016020,GO:0042995,GO:0016021,GO:0044295,GO:0016301,GO:0000166,GO:0046777,GO:0016310,GO:0004672,GO:0048471,GO:0016740,GO:0004674	neuron apoptotic process|negative regulation of axon extension|protein tyrosine kinase activity|recycling endosome|protein binding|Rab protein signal transduction|ATP binding|cytoplasm|endoplasmic reticulum|protein phosphorylation|apoptotic process|peptidyl-tyrosine autophosphorylation|brain development|membrane|cell projection|integral component of membrane|axonal growth cone|kinase activity|nuc…
AB124611	1.79592	1.29168	1.08936	1.87592	2.95059	2.64111	7.04286	6.1385	6.78316	0.991597	0.609222	0.779997	2.09087	1.24596	1.69729	4.32067	3.82498	5.82204	1.1474	1.30041	1.11526	1.4899	1.69177	1.73128	1.4749	1.19975	1.44975	2.09332	1.84819	1.5084	2.09398	1.03137	0.922411	GeneID:382062,Genbank:XM_011242566.2,MGI:MGI:3043001	cDNA sequence AB124611		GO:0016020,GO:0016021,GO:0003674,GO:0005575,GO:0008150	membrane|integral component of membrane|molecular_function|cellular_component|biological_process
Abat	7.2554	7.50745	7.99257	33.4965	30.4252	31.3165	11.7689	13.8934	13.3823	19.4325	37.3717	32.484	12.8945	13.3284	12.9362	19.7812	19.1141	19.1564	17.3045	17.3968	16.7863	7.80501	8.22869	7.48137	14.4242	12.9484	11.1501	9.18294	10.3496	9.86144	12.2716	13.1069	12.9533	GeneID:268860,Genbank:NM_172961.3,MGI:MGI:2443582	4-aminobutyrate aminotransferase		GO:0007568,GO:0007620,GO:0007626,GO:0008483,GO:0009448,GO:0009449,GO:0009450,GO:0042493,GO:0010039,GO:0042803,GO:0014053,GO:0043005,GO:0016740,GO:0045471,GO:0045776,GO:0045964,GO:0046872,GO:0047298,GO:0048148,GO:0051536,GO:0001666,GO:0003824,GO:0003867,GO:0005739,GO:0005759,GO:0030170,GO:0031652,GO:0032024,GO:0032144,GO:0033602,GO:0035094,GO:0070474,GO:0035640,GO:0090331,GO:0042135,GO:0097151,GO:…	aging|copulation|locomotory behavior|transaminase activity|gamma-aminobutyric acid metabolic process|gamma-aminobutyric acid biosynthetic process|gamma-aminobutyric acid catabolic process|response to drug|response to iron ion|protein homodimerization activity|negative regulation of gamma-aminobutyric acid secretion|neuron projection|transferase activity|response to ethanol|negative regulation of …	mmu00640,mmu00650,mmu00250,mmu00280,mmu00410,mmu04727	Propanoate metabolism|Butanoate metabolism|Alanine, aspartate and glutamate metabolism|Valine, leucine and isoleucine degradation|beta-Alanine metabolism|GABAergic synapse
Abca1	3.91551	4.52358	3.51631	10.2219	10.5612	10.2851	29.5736	27.7117	30.2355	1.83847	3.68979	2.90569	5.93331	6.56442	8.80513	14.9666	13.4878	14.2463	1.82069	1.05721	2.00374	5.01043	6.16969	4.9107	3.21149	3.31542	3.05056	6.98987	8.86666	8.84208	13.1235	3.80849	4.57148	GeneID:11303,Genbank:NM_013454.3,MGI:MGI:99607	ATP-binding cassette, sub-family A (ABC1), member 1		GO:0005886,GO:0005887,GO:0006497,GO:0006869,GO:0006911,GO:0016197,GO:0007040,GO:0016887,GO:0007186,GO:0017127,GO:0007189,GO:0019905,GO:0030139,GO:0034364,GO:0030301,GO:0034380,GO:0031267,GO:0042157,GO:0032367,GO:0042158,GO:0042626,GO:0000166,GO:0055091,GO:0042632,GO:0002790,GO:0060155,GO:0043231,GO:0005102,GO:0071222,GO:0005515,GO:0071300,GO:0005524,GO:0071403,GO:0005548,GO:0090554,GO:0090556,GO:…	plasma membrane|integral component of plasma membrane|protein lipidation|lipid transport|phagocytosis, engulfment|endosomal transport|lysosome organization|ATPase activity|G-protein coupled receptor signaling pathway|cholesterol transporter activity|adenylate cyclase-activating G-protein coupled receptor signaling pathway|syntaxin binding|endocytic vesicle|high-density lipoprotein particle|choles…	mmu02010,mmu04975,mmu04979	ABC transporters|Fat digestion and absorption|Cholesterol metabolism
Abca12	0	0.0720988	0.103534	0.019633	0.0128097	0.00621654	0.0595345	0.0437219	0.0463811	0	0.0357057	0.0620815	0.177007	0.261669	0.267819	0.0257739	0.0595161	0.0426527	0	0	0	0.76793	0.692197	0.574347	0.0134019	0.026787	0	0.732458	0.673176	0.854586	0	0.00671636	0.0207928	GeneID:74591,Genbank:NM_175210.3,MGI:MGI:2676312	ATP-binding cassette, sub-family A (ABC1), member 12		GO:0055088,GO:0034191,GO:0005737,GO:0061436,GO:0035627,GO:0005743,GO:0072659,GO:0042626,GO:0005829,GO:0097209,GO:0005886,GO:0006869,GO:0010875,GO:0043129,GO:2000010,GO:0043231,GO:0030216,GO:0045055,GO:0031424,GO:0005102,GO:0048286,GO:0032940,GO:0005319,GO:0033700,GO:0005515	lipid homeostasis|apolipoprotein A-I receptor binding|cytoplasm|establishment of skin barrier|ceramide transport|mitochondrial inner membrane|protein localization to plasma membrane|ATPase activity, coupled to transmembrane movement of substances|cytosol|epidermal lamellar body|plasma membrane|lipid transport|positive regulation of cholesterol efflux|surfactant homeostasis|positive regulation of …	mmu02010	ABC transporters
Abca13	0	0.0120461	0.00864911	0.0065605	0.00321032	0.00934784	0	0	0	0	0.00298282	0	0	0	0	0	0.00662922	0	0	0	0	0	0	0	0	0	0	0	0	0	0.00745626	0.00336647	0	GeneID:268379,Genbank:NM_178259.3,MGI:MGI:2388707	ATP-binding cassette, sub-family A (ABC1), member 13		GO:0016020,GO:0016021,GO:0016887,GO:0042626,GO:0043231,GO:0055085,GO:0000166,GO:0005524,GO:0006869	membrane|integral component of membrane|ATPase activity|ATPase activity, coupled to transmembrane movement of substances|intracellular membrane-bounded organelle|transmembrane transport|nucleotide binding|ATP binding|lipid transport	mmu02010	ABC transporters
Abca14	0	0.00844277	0	0.0183922	0.00900006	0	0	0	0	0	0	0	0.0191331	0.00855109	0.0179209	0	0	0.00998927	0	0	0	0	0	0	0.00941615	0	0.0284278	0.00857708	0.00859951	0	0	0	0	GeneID:67928,Genbank:XM_017312273.1,MGI:MGI:2388708	ATP-binding cassette, sub-family A (ABC1), member 14		GO:0006869,GO:0042626,GO:0043231	lipid transport|ATPase activity, coupled to transmembrane movement of substances|intracellular membrane-bounded organelle	mmu02010	ABC transporters
Abca15	0	0	0	0	0	0	0	0	0	0	0	0	0	0	0	0	0	0	0	0	0	0	0	0	0	0	0.0202877	0	0	0	0	0	0	GeneID:320631,Genbank:XM_006507945.3,MGI:MGI:2388709	ATP-binding cassette, sub-family A (ABC1), member 15		GO:0043231,GO:0002244,GO:0006869,GO:0042626	intracellular membrane-bounded organelle|hematopoietic progenitor cell differentiation|lipid transport|ATPase activity, coupled to transmembrane movement of substances
Abca16	0	0	0	0	0	0	0	0	0	0	0	0	0	0	0	0	0	0	0	0	0	0	0	0	0	0	0	0.0285779	0	0	0	0	0	GeneID:233810,Genbank:NM_001278943.1,MGI:MGI:2388711	ATP-binding cassette, sub-family A (ABC1), member 16		GO:0006869,GO:0042626,GO:0043231	lipid transport|ATPase activity, coupled to transmembrane movement of substances|intracellular membrane-bounded organelle
Abca17	0.0129402	0.0179492	0.00572778	0.0195508	0.012756	0.012381	0.0395235	0.0435388	0.0593831	0.0241137	0.0118521	0.0168604	0.0406766	0.0121197	0	0.012833	0.0065852	0.014158	0.00603295	0	0.0371944	0.0123341	0.0062099	0.0127098	0.0800745	0.0400123	0.0470067	0.00607826	0.0243766	0.0293451	0.0444405	0.0401294	0.0345095	GeneID:381072,Genbank:XM_017317536.1,MGI:MGI:3625331	ATP-binding cassette, sub-family A (ABC1), member 17		GO:0005783,GO:0006629,GO:0006638,GO:0006869,GO:0016020,GO:0016021,GO:0016887,GO:0042626,GO:0043231,GO:0055085,GO:0000166,GO:0005524,GO:0005737	endoplasmic reticulum|lipid metabolic process|neutral lipid metabolic process|lipid transport|membrane|integral component of membrane|ATPase activity|ATPase activity, coupled to transmembrane movement of substances|intracellular membrane-bounded organelle|transmembrane transport|nucleotide binding|ATP binding|cytoplasm	mmu02010	ABC transporters
Abca2	3.27025	5.2213	6.66617	32.7216	32.5836	31.1307	17.9617	16.1485	17.1973	38.6281	66.5856	60.8491	9.83238	14.4722	11.009	36.2226	33.6217	34.1093	35.8702	32.0445	34.4754	15.0347	17.2702	16.0947	23.7283	29.6833	27.6798	19.7923	21.0553	29.473	25.5961	25.9847	29.5424	GeneID:11305,Genbank:XM_006497612.1,MGI:MGI:99606	ATP-binding cassette, sub-family A (ABC1), member 2		GO:0055085,GO:0005765,GO:0005768,GO:0005815,GO:0006357,GO:0006869,GO:0008203,GO:0016020,GO:0016021,GO:0016887,GO:0031410,GO:0032383,GO:0000166,GO:0042626,GO:0005524,GO:0043231,GO:0005764	transmembrane transport|lysosomal membrane|endosome|microtubule organizing center|regulation of transcription by RNA polymerase II|lipid transport|cholesterol metabolic process|membrane|integral component of membrane|ATPase activity|cytoplasmic vesicle|regulation of intracellular cholesterol transport|nucleotide binding|ATPase activity, coupled to transmembrane movement of substances|ATP binding|…	mmu02010,mmu04142	ABC transporters|Lysosome
Abca3	8.32779	8.17984	10.3198	14.2754	14.1818	13.82	14.7977	13.7827	15.0234	12.3398	17.0922	16.3742	9.46673	10.279	9.89166	15.5963	14.0233	15.1919	9.9421	7.91365	7.16763	7.65562	8.26113	8.76088	7.96983	10.456	9.76104	7.12063	9.35381	10.7831	9.39219	8.28562	10.1815	GeneID:27410,Genbank:NM_013855.3,MGI:MGI:1351617	ATP-binding cassette, sub-family A (ABC1), member 3		GO:0006810,GO:0006869,GO:0016020,GO:0016021,GO:0016887,GO:0042626,GO:0043231,GO:0055085,GO:0097208,GO:0097233,GO:0000166,GO:0005524,GO:0005886	transport|lipid transport|membrane|integral component of membrane|ATPase activity|ATPase activity, coupled to transmembrane movement of substances|intracellular membrane-bounded organelle|transmembrane transport|alveolar lamellar body|alveolar lamellar body membrane|nucleotide binding|ATP binding|plasma membrane	mmu02010	ABC transporters
Abca4	0.066249	0.0668313	0.154618	0.212318	0.201854	0.236257	0.214608	0.272114	0.196537	0.011223	0.11584	0.115092	0.151453	0.0958924	0.124126	0.143345	0.116465	0.0790731	0.0112314	0.0560689	0	0.126292	0.14451	0.224785	0.13665	0.062075	0.106264	0.045263	0.068072	0.0655573	0.124101	0.056031	0.0385474	GeneID:11304,Genbank:XM_017319439.1,MGI:MGI:109424	ATP-binding cassette, sub-family A (ABC1), member 4		GO:0045332,GO:0005524,GO:0045494,GO:0005548,GO:0050896,GO:0005887,GO:0006649,GO:0006869,GO:0007601,GO:0055085,GO:0016020,GO:0090555,GO:0016021,GO:0016887,GO:0042626,GO:0000166,GO:0001750,GO:0043231,GO:0004012	phospholipid translocation|ATP binding|photoreceptor cell maintenance|phospholipid transporter activity|response to stimulus|integral component of plasma membrane|phospholipid transfer to membrane|lipid transport|visual perception|transmembrane transport|membrane|phosphatidylethanolamine-translocating ATPase activity|integral component of membrane|ATPase activity|ATPase activity, coupled to trans…	mmu02010	ABC transporters
Abca5	1.32055	1.17883	0.914398	5.69576	5.75477	5.1978	2.90855	2.54522	2.86002	2.97245	5.85591	5.45143	0.945289	1.01027	1.01372	4.66142	4.3648	4.3631	2.62724	2.18491	3.00649	1.72603	1.79449	2.31797	3.8296	4.18433	3.98283	1.96526	2.8694	1.77901	3.29285	4.03439	4.05867	GeneID:217265,Genbank:NM_147219.2,MGI:MGI:2386607	ATP-binding cassette, sub-family A (ABC1), member 5		GO:0043691,GO:0005768,GO:0055085,GO:0005770,GO:0005794,GO:0006869,GO:0010745,GO:0016020,GO:0016021,GO:0016887,GO:0030301,GO:0033344,GO:0034375,GO:0000166,GO:0042626,GO:0005524,GO:0043231,GO:0005764	reverse cholesterol transport|endosome|transmembrane transport|late endosome|Golgi apparatus|lipid transport|negative regulation of macrophage derived foam cell differentiation|membrane|integral component of membrane|ATPase activity|cholesterol transport|cholesterol efflux|high-density lipoprotein particle remodeling|nucleotide binding|ATPase activity, coupled to transmembrane movement of substan…	mmu02010	ABC transporters
Abca6	1.49767	2.31029	1.89065	41.3452	41.3046	40.5016	10.8376	9.27111	10.8966	6.44524	14.4677	11.7258	3.09631	2.96894	3.67793	8.84493	8.28458	7.70075	9.30566	10.2664	9.02781	2.75901	2.93933	2.566	8.84509	11.47	10.9924	2.36597	3.18818	2.73533	2.02969	4.10991	3.94031	GeneID:76184,Genbank:XM_006534413.1,MGI:MGI:1923434	ATP-binding cassette, sub-family A (ABC1), member 6		GO:0006869,GO:0016020,GO:0016021,GO:0016887,GO:0042626,GO:0043231,GO:0055085,GO:0000166,GO:0005524,GO:0005654	lipid transport|membrane|integral component of membrane|ATPase activity|ATPase activity, coupled to transmembrane movement of substances|intracellular membrane-bounded organelle|transmembrane transport|nucleotide binding|ATP binding|nucleoplasm	mmu02010	ABC transporters
Abca7	4.40843	5.9632	7.11115	4.9722	4.53495	5.037	5.04214	5.23007	4.91176	4.33111	4.96103	3.7737	5.09703	7.45596	6.46234	4.75274	4.21812	4.37687	4.76706	3.38161	4.59169	4.58323	4.96063	5.68156	4.63734	5.87141	5.48056	3.88588	5.71219	4.65204	6.55784	5.08636	6.45225	GeneID:27403,Genbank:XM_006513714.2,MGI:MGI:1351646	ATP-binding cassette, sub-family A (ABC1), member 7		GO:0006869,GO:0006909,GO:0007613,GO:0009986,GO:0010875,GO:0016020,GO:0016021,GO:0038027,GO:0016324,GO:0042626,GO:0016887,GO:0042985,GO:0018149,GO:0043231,GO:0045332,GO:0050766,GO:0055085,GO:0070374,GO:0090554,GO:0090556,GO:0000166,GO:0001891,GO:0005515,GO:0005524,GO:0005548,GO:0005622,GO:0005768,GO:0005794,GO:0005886,GO:0030054,GO:0032587,GO:0033344,GO:0033700,GO:0034188,GO:1900223,GO:0034380,GO:…	lipid transport|phagocytosis|memory|cell surface|positive regulation of cholesterol efflux|membrane|integral component of membrane|apolipoprotein A-I-mediated signaling pathway|apical plasma membrane|ATPase activity, coupled to transmembrane movement of substances|ATPase activity|negative regulation of amyloid precursor protein biosynthetic process|peptide cross-linking|intracellular membrane-bou…	mmu02010	ABC transporters
Abca8a	53.6724	48.8515	61.0344	120.927	120.931	115.307	73.4989	65.226	71.8019	59.2138	103.896	91.5295	53.7473	56.4487	66.3453	63.6578	60.1766	60.0147	57.4512	57.337	60.1472	32.2418	33.5902	32.5471	75.4137	75.4733	76.8491	32.8862	39.6169	31.6369	36.5636	60.762	61.1043	GeneID:217258,Genbank:XM_006533063.2,MGI:MGI:2386846	ATP-binding cassette, sub-family A (ABC1), member 8a		GO:0005886,GO:0006869,GO:0016020,GO:0016021,GO:0016887,GO:0042626,GO:0043231,GO:0055085,GO:0000166,GO:0005524,GO:0005743	plasma membrane|lipid transport|membrane|integral component of membrane|ATPase activity|ATPase activity, coupled to transmembrane movement of substances|intracellular membrane-bounded organelle|transmembrane transport|nucleotide binding|ATP binding|mitochondrial inner membrane	mmu02010	ABC transporters
Abca8b	21.6021	21.6704	26.2824	46.3921	47.5079	43.1628	25.4082	21.8947	26.176	14.0673	28.7386	26.4002	26.5303	31.1675	40.009	22.0914	21.5317	21.4729	16.3371	14.1686	14.1245	13.5536	15.6826	15.1415	26.1758	28.3992	29.9648	12.3342	13.9925	12.0744	18.0724	23.5357	23.3911	GeneID:27404,Genbank:XM_006533462.3,MGI:MGI:1351668	ATP-binding cassette, sub-family A (ABC1), member 8b		GO:0005743,GO:0005886,GO:0006810,GO:0006869,GO:0016020,GO:0016021,GO:0016887,GO:0042626,GO:0043231,GO:0055085,GO:0000166,GO:0005524	mitochondrial inner membrane|plasma membrane|transport|lipid transport|membrane|integral component of membrane|ATPase activity|ATPase activity, coupled to transmembrane movement of substances|intracellular membrane-bounded organelle|transmembrane transport|nucleotide binding|ATP binding	mmu02010	ABC transporters
Abca9	11.6734	8.66089	10.247	34.1305	34.3127	32.8842	20.2109	19.8254	20.8538	12.1523	19.18	16.1002	6.92824	6.73844	6.46705	12.1318	12.4816	12.3912	15.9637	13.3397	13.888	7.69413	7.31192	7.11114	11.454	14.9948	13.6467	8.65653	9.11384	8.46148	4.35626	7.78131	6.64182	GeneID:217262,Genbank:XM_017314486.1,MGI:MGI:2386796	ATP-binding cassette, sub-family A (ABC1), member 9		GO:0006869,GO:0016020,GO:0016021,GO:0016887,GO:0042626,GO:0043231,GO:0055085,GO:0000166,GO:0005524,GO:0005739	lipid transport|membrane|integral component of membrane|ATPase activity|ATPase activity, coupled to transmembrane movement of substances|intracellular membrane-bounded organelle|transmembrane transport|nucleotide binding|ATP binding|mitochondrion	mmu02010	ABC transporters
Abcb10	7.02051	6.61474	6.96254	7.13206	7.30108	7.13261	6.41074	6.13434	6.48283	5.36112	5.39159	5.85724	5.56135	6.98205	6.08509	6.13689	5.54934	5.95228	4.29662	5.36796	5.90582	5.57639	4.71208	4.98798	4.82701	5.75648	6.37254	6.05137	5.61272	5.854	4.37744	5.08751	4.68386	GeneID:56199,Genbank:NM_019552.2,MGI:MGI:1860508	ATP-binding cassette, sub-family B (MDR/TAP), member 10		GO:0005524,GO:0005739,GO:0005743,GO:0016020,GO:0016021,GO:0016887,GO:0032592,GO:0042626,GO:0042803,GO:0000166,GO:0055085,GO:0005215,GO:0005515	ATP binding|mitochondrion|mitochondrial inner membrane|membrane|integral component of membrane|ATPase activity|integral component of mitochondrial membrane|ATPase activity, coupled to transmembrane movement of substances|protein homodimerization activity|nucleotide binding|transmembrane transport|transporter activity|protein binding	mmu02010	ABC transporters
Abcb11	0.0266522	0.0246459	0.0157295	0.0715867	0.105091	0.136002	0.0452244	0	0.0181196	0.0413878	0.0244109	0.0771696	0.0651614	0.0166414	0.0174381	0.00881042	0	0.0291604	0.0497027	0.0496247	0.0170237	0.0254037	0.00852675	0.0174517	0.0366498	0.0183135	0.00922063	0.016692	0.0251035	0.0241761	0.101701	0.0275507	0.132677	GeneID:27413,Genbank:XM_006499669.3,MGI:MGI:1351619	ATP-binding cassette, sub-family B (MDR/TAP), member 11		GO:0042493,GO:0005794,GO:0042626,GO:0005886,GO:0015126,GO:0015238,GO:0015721,GO:0015722,GO:0045177,GO:0046581,GO:0016020,GO:0046618,GO:0016021,GO:0055085,GO:0000139,GO:0016324,GO:0000166,GO:0016887,GO:0005524	response to drug|Golgi apparatus|ATPase activity, coupled to transmembrane movement of substances|plasma membrane|canalicular bile acid transmembrane transporter activity|drug transmembrane transporter activity|bile acid and bile salt transport|canalicular bile acid transport|apical part of cell|intercellular canaliculus|membrane|drug export|integral component of membrane|transmembrane transport|…	mmu02010,mmu04976,mmu04979,mmu01522	ABC transporters|Bile secretion|Cholesterol metabolism|Endocrine resistance
Abcb1a	0.396243	0.73283	0.868182	43.8323	43.2787	43.2101	12.5563	10.9894	12.1023	9.1652	15.3425	15.0669	1.15214	1.12263	1.25415	18.8718	16.9181	16.0516	13.4764	13.6766	13.5532	0.660944	1.04584	0.846482	11.984	13.2425	12.0189	1.15396	1.24095	1.32989	14.6174	11.6224	13.4203	GeneID:18671,Genbank:XM_006503555.3,MGI:MGI:97570	ATP-binding cassette, sub-family B (MDR/TAP), member 1A		GO:0016020,GO:0016021,GO:0016324,GO:0016787,GO:0016887,GO:0050892,GO:0031526,GO:0055085,GO:0033231,GO:0035633,GO:0060548,GO:0060856,GO:0072089,GO:0090554,GO:0090555,GO:0000086,GO:0000166,GO:0005524,GO:0005886,GO:0006855,GO:0008559,GO:0009914,GO:0009986,GO:0015893,GO:0042623,GO:0042626,GO:0043215,GO:0045177,GO:0045332,GO:0099038,GO:0046581,GO:0046618,GO:0099040,GO:0047484,GO:1901529,GO:1904478,GO:…	membrane|integral component of membrane|apical plasma membrane|hydrolase activity|ATPase activity|intestinal absorption|brush border membrane|transmembrane transport|carbohydrate export|maintenance of permeability of blood-brain barrier|negative regulation of cell death|establishment of blood-brain barrier|stem cell proliferation|phosphatidylcholine-translocating ATPase activity|phosphatidylethan…	mmu02010,mmu04976,mmu05206,mmu05226	ABC transporters|Bile secretion|MicroRNAs in cancer|Gastric cancer
Abcb1b	0.311218	0.310814	0.484899	3.51086	3.09242	3.5494	2.26866	1.81901	2.20893	0.61474	0.934954	0.87588	0.273921	0.373098	0.464265	2.11109	1.90052	2.23372	1.19558	1.05463	1.65788	0.332237	0.274805	0.195633	2.15692	1.5397	2.00265	0.26898	0.340035	0.293597	2.18038	1.35118	1.76617	GeneID:18669,Genbank:NM_011075.2,MGI:MGI:97568	ATP-binding cassette, sub-family B (MDR/TAP), member 1B		GO:0042493,GO:0005524,GO:0042626,GO:0005739,GO:0005886,GO:0008559,GO:0014045,GO:0015238,GO:0015893,GO:0046581,GO:0016020,GO:0055085,GO:0016021,GO:0016324,GO:0000139,GO:0016787,GO:0000166,GO:0016887,GO:0005215	response to drug|ATP binding|ATPase activity, coupled to transmembrane movement of substances|mitochondrion|plasma membrane|xenobiotic transmembrane transporting ATPase activity|establishment of endothelial blood-brain barrier|drug transmembrane transporter activity|drug transport|intercellular canaliculus|membrane|transmembrane transport|integral component of membrane|apical plasma membrane|Golg…	mmu02010,mmu04976,mmu05206,mmu05226	ABC transporters|Bile secretion|MicroRNAs in cancer|Gastric cancer
Abcb4	0.270515	0.262064	0.136845	0.233548	0.342854	0.2958	0.642628	0.656319	0.525461	0.10802	0.0353952	0.0223788	0.080985	0.0844537	0.113782	0.357697	0.288438	0.0986577	0.0720678	1.52304	0.456654	0.159618	0.0989087	0.189784	0.504843	0.0796624	0.254024	0.0605074	0.157731	0.0233698	0.20645	0.0665797	0.467206	GeneID:18670,Genbank:XM_006503552.1,MGI:MGI:97569	ATP-binding cassette, sub-family B (MDR/TAP), member 4		GO:1903413,GO:0042626,GO:0016021,GO:0005654,GO:2001140,GO:0045332,GO:0005737,GO:0046581,GO:0016324,GO:0005829,GO:0055085,GO:0005886,GO:0005925,GO:0016787,GO:0006855,GO:0016887,GO:0006869,GO:0055088,GO:0031410,GO:0008525,GO:0061092,GO:0032376,GO:0008559,GO:0000139,GO:0090554,GO:0032782,GO:0015629,GO:0000166,GO:1901557,GO:0016020,GO:0005524	cellular response to bile acid|ATPase activity, coupled to transmembrane movement of substances|integral component of membrane|nucleoplasm|positive regulation of phospholipid transport|phospholipid translocation|cytoplasm|intercellular canaliculus|apical plasma membrane|cytosol|transmembrane transport|plasma membrane|focal adhesion|hydrolase activity|drug transmembrane transport|ATPase activity|l…	mmu02010,mmu04976	ABC transporters|Bile secretion
Abcb5	0	0	0	0	0	0	0	0	0	0	0	0	0	0	0.0120675	0	0.0125146	0	0	0	0	0	0	0.0120769	0	0	0	0	0	0.0111535	0	0	0	GeneID:77706,Genbank:XM_006516370.3,MGI:MGI:1924956	ATP-binding cassette, sub-family B (MDR/TAP), member 5		GO:0055085,GO:0005887,GO:0015562,GO:0016020,GO:0016021,GO:0016887,GO:0030154,GO:0042391,GO:0042626,GO:0000166,GO:0048058,GO:0005524,GO:0005886	transmembrane transport|integral component of plasma membrane|efflux transmembrane transporter activity|membrane|integral component of membrane|ATPase activity|cell differentiation|regulation of membrane potential|ATPase activity, coupled to transmembrane movement of substances|nucleotide binding|compound eye corneal lens development|ATP binding|plasma membrane	mmu02010	ABC transporters
Abcb6	9.22316	12.0127	11.1698	6.65866	6.09628	5.27094	6.33246	7.00427	6.70537	7.94776	4.78532	6.6068	16.4606	15.9617	17.0921	6.08019	6.7465	5.52194	5.15336	6.30338	4.01826	8.87583	8.92044	9.94912	5.66333	4.67071	4.74018	8.78143	8.31898	7.89881	6.14377	5.4743	5.36483	GeneID:74104,Genbank:NM_023732.3,MGI:MGI:1921354	ATP-binding cassette, sub-family B (MDR/TAP), member 6		GO:0042626,GO:0015439,GO:0005739,GO:0015562,GO:0043588,GO:0015886,GO:0055085,GO:0005740,GO:0005741,GO:0005768,GO:0005783,GO:0016020,GO:0005794,GO:0016021,GO:0005829,GO:0005886,GO:0016887,GO:0006779,GO:0000166,GO:0020037,GO:0006810,GO:0005524,GO:0031307,GO:0007420,GO:0005654	ATPase activity, coupled to transmembrane movement of substances|heme-transporting ATPase activity|mitochondrion|efflux transmembrane transporter activity|skin development|heme transport|transmembrane transport|mitochondrial envelope|mitochondrial outer membrane|endosome|endoplasmic reticulum|membrane|Golgi apparatus|integral component of membrane|cytosol|plasma membrane|ATPase activity|porphyrin…	mmu02010	ABC transporters
Abcb7	4.22552	3.28225	4.13972	6.60167	6.81268	6.23507	5.2389	5.82229	5.69761	2.69469	4.64422	4.15165	2.73523	2.91981	2.64489	5.48489	4.83587	4.86975	3.53726	3.0509	3.05886	3.41003	3.55088	3.4309	3.85435	3.70678	3.9178	3.1845	3.57314	2.74269	3.52579	4.63005	4.35726	GeneID:11306,Genbank:NM_009592.1,MGI:MGI:109533	ATP-binding cassette, sub-family B (MDR/TAP), member 7		GO:0005743,GO:0006879,GO:0016020,GO:0016021,GO:0016887,GO:0042626,GO:0055085,GO:0000166,GO:0005524,GO:0005739	mitochondrial inner membrane|cellular iron ion homeostasis|membrane|integral component of membrane|ATPase activity|ATPase activity, coupled to transmembrane movement of substances|transmembrane transport|nucleotide binding|ATP binding|mitochondrion	mmu02010	ABC transporters
Abcb8	12.5426	13.962	15.4835	9.87495	9.05254	8.52439	9.44246	7.82764	8.30372	16.5514	11.2036	11.6561	13.5439	15.3381	14.2627	8.9261	9.94123	9.92766	14.4869	12.1697	15.1657	8.70091	9.33961	9.93428	10.3184	10.9894	10.8007	9.79337	12.4844	12.5862	10.8471	8.54923	11.1789	GeneID:74610,Genbank:XM_006535812.1,MGI:MGI:1351667	ATP-binding cassette, sub-family B (MDR/TAP), member 8		GO:0005730,GO:0005739,GO:0005743,GO:0016020,GO:0016021,GO:0016887,GO:0042626,GO:0055085,GO:0000166,GO:0005524,GO:0005634	nucleolus|mitochondrion|mitochondrial inner membrane|membrane|integral component of membrane|ATPase activity|ATPase activity, coupled to transmembrane movement of substances|transmembrane transport|nucleotide binding|ATP binding|nucleus	mmu02010	ABC transporters
Abcb9	3.18673	3.01677	4.37033	2.85073	3.14137	3.01801	2.60654	2.835	2.56677	8.79683	6.28274	5.50804	3.62206	3.78394	3.67884	3.56741	3.58425	3.53391	7.35299	6.16481	7.069	3.5214	4.23015	4.79578	5.02459	5.91219	5.17982	3.92737	4.4769	4.68387	5.77506	4.76816	5.53123	GeneID:56325,Genbank:NM_019875.2,MGI:MGI:1861729	ATP-binding cassette, sub-family B (MDR/TAP), member 9		GO:0042803,GO:0005765,GO:0043231,GO:0005789,GO:0055085,GO:0015031,GO:0015440,GO:0015833,GO:0016020,GO:0016021,GO:0016887,GO:0022857,GO:0030176,GO:0000166,GO:0042626,GO:0005524,GO:0005764	protein homodimerization activity|lysosomal membrane|intracellular membrane-bounded organelle|endoplasmic reticulum membrane|transmembrane transport|protein transport|peptide-transporting ATPase activity|peptide transport|membrane|integral component of membrane|ATPase activity|transmembrane transporter activity|integral component of endoplasmic reticulum membrane|nucleotide binding|ATPase activit…	mmu02010,mmu04142	ABC transporters|Lysosome
Abcc1	1.97072	2.11495	2.69695	6.81995	7.12013	7.49897	7.18805	6.72629	7.73461	2.37524	3.4444	3.28231	3.03109	3.54757	3.41576	5.73764	5.11564	6.00368	3.91957	2.67628	2.86688	2.95548	2.97601	2.94784	3.45894	3.84812	3.45275	2.96388	2.69064	3.01765	3.69447	2.81277	3.85731	GeneID:17250,Genbank:XM_017316888.1,MGI:MGI:102676	ATP-binding cassette, sub-family C (CFTR/MRP), member 1		GO:0006855,GO:0006979,GO:0008514,GO:0008559,GO:0015238,GO:0033700,GO:0015431,GO:0034040,GO:0034634,GO:0015562,GO:0034775,GO:0042493,GO:1901215,GO:0042626,GO:1905701,GO:0042908,GO:0000166,GO:0004012,GO:0005324,GO:0005524,GO:0005737,GO:0005774,GO:0005886,GO:0005887,GO:0015911,GO:0016020,GO:0016021,GO:0016323,GO:0016787,GO:0016887,GO:0045332,GO:0022857,GO:0046618,GO:0030335,GO:0046623,GO:0046624,GO:…	drug transmembrane transport|response to oxidative stress|organic anion transmembrane transporter activity|xenobiotic transmembrane transporting ATPase activity|drug transmembrane transporter activity|phospholipid efflux|glutathione S-conjugate-exporting ATPase activity|lipid-transporting ATPase activity|glutathione transmembrane transporter activity|efflux transmembrane transporter activity|glut…	mmu02010,mmu04071,mmu04977,mmu05206,mmu01523	ABC transporters|Sphingolipid signaling pathway|Vitamin digestion and absorption|MicroRNAs in cancer|Antifolate resistance
Abcc10	0.860144	1.27263	1.86557	1.932	2.09431	2.2138	2.35567	1.92661	2.09641	0.825467	0.661762	0.844276	2.61367	3.3513	3.402	2.03017	1.70711	1.87277	1.01055	0.320307	1.26089	1.1396	1.81621	1.40241	1.72097	1.81742	2.38359	1.64034	1.79046	2.6918	1.7527	1.08475	1.54148	GeneID:224814,Genbank:XM_006524142.3,MGI:MGI:2386976	ATP-binding cassette, sub-family C (CFTR/MRP), member 10		GO:0005887,GO:0016020,GO:0016021,GO:0016887,GO:0042626,GO:0055085,GO:0000166,GO:0005524,GO:0005886	integral component of plasma membrane|membrane|integral component of membrane|ATPase activity|ATPase activity, coupled to transmembrane movement of substances|transmembrane transport|nucleotide binding|ATP binding|plasma membrane	mmu02010	ABC transporters
Abcc12	0.0110047	0.030529	0.0194842	0	0.0216961	0.0105292	0.0560197	0.0740533	0.0224449	0	0.0100793	0	0.0345925	0.113376	0.0432013	0.0545676	0.0336014	0.0481615	0	0	0	0.0524463	0.0316864	0.0432351	0	0.0340276	0.0571082	0.0206765	0.0621916	0.00998235	0	0.0227514	0.0234783	GeneID:244562,Genbank:XM_006530984.3,MGI:MGI:2441679	ATP-binding cassette, sub-family C (CFTR/MRP), member 12		GO:0016020,GO:0016021,GO:0016887,GO:0042626,GO:0055085,GO:0000166,GO:0005524,GO:0005739	membrane|integral component of membrane|ATPase activity|ATPase activity, coupled to transmembrane movement of substances|transmembrane transport|nucleotide binding|ATP binding|mitochondrion	mmu02010	ABC transporters
Abcc2	0.028739	0.0177171	0.00848057	0.0482449	0.0377732	0.0641598	0.0487655	0.0184182	0.0390768	0.0357028	0	0	0.0301129	0.00897221	0.0282052	0	0	0.0104812	0	0	0.0183567	0	0	0	0	0	0	0	0	0	0	0	0.010219	GeneID:12780,Genbank:NM_013806.2,MGI:MGI:1352447	ATP-binding cassette, sub-family C (CFTR/MRP), member 2		GO:0031526,GO:0009986,GO:0032870,GO:0015694,GO:0042493,GO:0015722,GO:0015732,GO:0016020,GO:0042626,GO:0016324,GO:0043627,GO:0046581,GO:0055085,GO:0016999,GO:0005515,GO:0070327,GO:0019904,GO:0005887,GO:1901086,GO:0030644,GO:0006855	brush border membrane|cell surface|cellular response to hormone stimulus|mercury ion transport|response to drug|canalicular bile acid transport|prostaglandin transport|membrane|ATPase activity, coupled to transmembrane movement of substances|apical plasma membrane|response to estrogen|intercellular canaliculus|transmembrane transport|antibiotic metabolic process|protein binding|thyroid hormone tr…	mmu02010,mmu04976,mmu01524,mmu01523	ABC transporters|Bile secretion|Platinum drug resistance|Antifolate resistance
Abcc3	0.761047	0.396484	0.711687	0.939299	0.686815	0.923018	2.64095	2.82339	2.57973	0.169783	0.265075	0.139662	0.47172	0.793102	0.536515	1.52011	1.37461	1.46597	0.779589	0.0698533	0.749704	0.674315	0.62756	0.463237	0.298482	0.16572	0.311502	0.624327	0.646151	0.86536	0.257684	0.232687	0.137212	GeneID:76408,Genbank:XM_006534428.3,MGI:MGI:1923658	ATP-binding cassette, sub-family C (CFTR/MRP), member 3		GO:0016323,GO:0005887,GO:0006855,GO:0016887,GO:0008514,GO:0008559,GO:0015238,GO:0022857,GO:0015432,GO:0042626,GO:0015722,GO:0015893,GO:0042908,GO:0016020,GO:0000166,GO:0055085,GO:0005524,GO:0016021	basolateral plasma membrane|integral component of plasma membrane|drug transmembrane transport|ATPase activity|organic anion transmembrane transporter activity|xenobiotic transmembrane transporting ATPase activity|drug transmembrane transporter activity|transmembrane transporter activity|bile acid-exporting ATPase activity|ATPase activity, coupled to transmembrane movement of substances|canalicul…	mmu02010,mmu04976,mmu01523	ABC transporters|Bile secretion|Antifolate resistance
Abcc4	1.35158	1.26279	1.47549	1.69288	1.78796	1.38028	2.51681	2.13408	2.67808	1.28541	2.20004	2.11081	1.76107	2.13165	1.89693	1.68763	1.82466	1.81591	1.44309	1.34956	1.18089	1.83562	1.93575	1.98783	1.14115	1.22705	1.06117	1.39472	1.46433	1.64527	1.32277	1.04243	1.65095	GeneID:239273,Genbank:NM_001163676.1,MGI:MGI:2443111	ATP-binding cassette, sub-family C (CFTR/MRP), member 4		GO:0060271,GO:0005887,GO:0005929,GO:0006855,GO:0015132,GO:0015238,GO:0016020,GO:0016323,GO:0031088,GO:0032310,GO:0042626,GO:0005886,GO:0048661,GO:0055085	cilium assembly|integral component of plasma membrane|cilium|drug transmembrane transport|prostaglandin transmembrane transporter activity|drug transmembrane transporter activity|membrane|basolateral plasma membrane|platelet dense granule membrane|prostaglandin secretion|ATPase activity, coupled to transmembrane movement of substances|plasma membrane|positive regulation of smooth muscle cell prol…	mmu02010,mmu04024,mmu04976,mmu01523	ABC transporters|cAMP signaling pathway|Bile secretion|Antifolate resistance
Abcc5	2.39104	3.89433	4.90709	11.8762	11.7083	10.9007	11.5025	7.96386	10.6926	2.14321	3.17605	4.24024	5.18738	7.51602	7.02291	8.47722	7.58675	8.37328	2.14482	2.17768	2.31158	3.45359	3.82202	3.86031	6.03337	6.08309	7.51218	4.135	4.88701	5.00063	4.51906	4.66171	6.33731	GeneID:27416,Genbank:NM_013790.2,MGI:MGI:1351644	ATP-binding cassette, sub-family C (CFTR/MRP), member 5		GO:0008514,GO:0015711,GO:0016020,GO:0016021,GO:0016887,GO:0042626,GO:0048471,GO:0055085,GO:0000166,GO:0005524,GO:0005887	organic anion transmembrane transporter activity|organic anion transport|membrane|integral component of membrane|ATPase activity|ATPase activity, coupled to transmembrane movement of substances|perinuclear region of cytoplasm|transmembrane transport|nucleotide binding|ATP binding|integral component of plasma membrane	mmu02010,mmu01523	ABC transporters|Antifolate resistance
Abcc6	0.0768539	0.0452255	0.055666	0.147783	0.206618	0.173805	0.277415	0.120896	0.213748	0.0195293	0.0767903	0.103171	0.0366037	0.0916115	0.0822835	0.145505	0.163553	0.0993752	0.0130293	0.0650443	0.0267761	0.0332973	0.100586	0.0274493	0.0360283	0.0576094	0.116023	0.0656357	0.0658074	0.0443634	0.0159963	0.0722226	0.0819829	GeneID:27421,Genbank:XM_006540945.3,MGI:MGI:1351634	ATP-binding cassette, sub-family C (CFTR/MRP), member 6		GO:0005774,GO:0005886,GO:0016020,GO:0016021,GO:0016323,GO:0016324,GO:0016328,GO:0016887,GO:0042626,GO:0000166,GO:0055085,GO:0005524,GO:0005634	vacuolar membrane|plasma membrane|membrane|integral component of membrane|basolateral plasma membrane|apical plasma membrane|lateral plasma membrane|ATPase activity|ATPase activity, coupled to transmembrane movement of substances|nucleotide binding|transmembrane transport|ATP binding|nucleus	mmu02010	ABC transporters
Abcc8	0.152699	0.332839	0.164146	0.010986	0.0322554	0.0313071	0.0555226	0.104852	0.0889828	0.162599	0.0299696	0.00947421	0.102857	0.0102154	0.0107045	0.0108167	0.0222021	0.0119335	0	0.111696	0	0.197527	0.115152	0.214257	0.0674932	0.0112419	0	0.0102465	0.513664	0.0197875	0	0.0225495	0.0349049	GeneID:20927,Genbank:XM_006540749.1,MGI:MGI:1352629	ATP-binding cassette, sub-family C (CFTR/MRP), member 8		GO:0007613,GO:0008076,GO:0008282,GO:0008542,GO:0009268,GO:0010043,GO:0050768,GO:0010989,GO:0055085,GO:0016020,GO:0060253,GO:0016525,GO:0061045,GO:0061855,GO:0071310,GO:1900721,GO:1903818,GO:1905075,GO:1905604,GO:0001678,GO:0005267,GO:0005524,GO:0005739,GO:0005886,GO:0005887,GO:0006813,GO:0019905,GO:0030672,GO:0032760,GO:0042383,GO:0042493,GO:0042626,GO:0043268,GO:0044325,GO:0046676	memory|voltage-gated potassium channel complex|inward rectifying potassium channel|visual learning|response to pH|response to zinc ion|negative regulation of neurogenesis|negative regulation of low-density lipoprotein particle clearance|transmembrane transport|membrane|negative regulation of glial cell proliferation|negative regulation of angiogenesis|negative regulation of wound healing|negative…	mmu02010,mmu04911,mmu04930	ABC transporters|Insulin secretion|Type II diabetes mellitus
Abcc9	6.73389	4.53655	5.52582	5.20247	5.02603	5.05636	7.95896	7.59811	8.03988	1.44932	1.86307	1.75536	3.21099	3.4554	2.92276	1.96453	2.31388	2.15283	1.14669	1.3058	1.47761	2.42673	2.32237	1.94568	1.43286	1.41141	1.41436	1.5862	1.42755	2.08032	1.56001	1.71102	1.50331	GeneID:20928,Genbank:NM_021042.2,MGI:MGI:1352630	ATP-binding cassette, sub-family C (CFTR/MRP), member 9		GO:0055085,GO:0030315,GO:0008282,GO:0005267,GO:0042383,GO:0010107,GO:0015459,GO:0005524,GO:0042493,GO:0005739,GO:0005886,GO:0005887,GO:0016020,GO:0006813,GO:0042626,GO:0042802,GO:0016021,GO:0008076,GO:0044325,GO:0016887,GO:0008144,GO:0000166,GO:0051607,GO:0019905,GO:0008281,GO:0001669,GO:0030017	transmembrane transport|T-tubule|inward rectifying potassium channel|potassium channel activity|sarcolemma|potassium ion import|potassium channel regulator activity|ATP binding|response to drug|mitochondrion|plasma membrane|integral component of plasma membrane|membrane|potassium ion transport|ATPase activity, coupled to transmembrane movement of substances|identical protein binding|integral comp…	mmu02010	ABC transporters
Abcd1	11.5329	7.12812	10.6953	8.57043	8.57769	8.94959	11.2588	11.2863	11.1564	7.48601	8.29569	7.90612	9.98739	9.88526	8.30718	8.35013	8.75074	8.12566	9.21941	8.45972	8.70631	3.24977	3.35772	3.94572	6.49754	8.64781	7.96964	3.73217	3.64419	4.54496	8.21336	7.29401	8.27025	GeneID:11666,Genbank:NM_007435.2,MGI:MGI:1349215	ATP-binding cassette, sub-family D (ALD), member 1		GO:0016887,GO:0005524,GO:0019899,GO:0005737,GO:0042626,GO:0005739,GO:0005777,GO:0005778,GO:0005779,GO:0042758,GO:0006635,GO:0042760,GO:0042802,GO:0007031,GO:0042803,GO:0015910,GO:0000166,GO:0048471,GO:0016020,GO:0005324,GO:0055085,GO:0016021,GO:0005515	ATPase activity|ATP binding|enzyme binding|cytoplasm|ATPase activity, coupled to transmembrane movement of substances|mitochondrion|peroxisome|peroxisomal membrane|integral component of peroxisomal membrane|long-chain fatty acid catabolic process|fatty acid beta-oxidation|very long-chain fatty acid catabolic process|identical protein binding|peroxisome organization|protein homodimerization activi…	mmu02010,mmu04146	ABC transporters|Peroxisome
Abcd2	0.361468	0.621875	0.357204	10.0335	10.8968	11.9277	3.89407	4.38801	4.13196	1.34716	1.03171	1.5188	1.0922	0.740078	0.957011	2.79274	2.41272	2.53846	3.37828	2.84864	3.12497	1.1538	0.879427	0.990785	2.67892	0.927075	1.91943	0.552797	0.918459	0.815902	3.44508	1.53806	1.16574	GeneID:26874,Genbank:XM_006521017.3,MGI:MGI:1349467	ATP-binding cassette, sub-family D (ALD), member 2		GO:0005739,GO:0005777,GO:0005778,GO:0006635,GO:0016020,GO:0016021,GO:0016887,GO:0032000,GO:0042626,GO:0042760,GO:0000038,GO:0042803,GO:0000166,GO:0055085,GO:0005524	mitochondrion|peroxisome|peroxisomal membrane|fatty acid beta-oxidation|membrane|integral component of membrane|ATPase activity|positive regulation of fatty acid beta-oxidation|ATPase activity, coupled to transmembrane movement of substances|very long-chain fatty acid catabolic process|very long-chain fatty acid metabolic process|protein homodimerization activity|nucleotide binding|transmembrane …	mmu02010,mmu04146	ABC transporters|Peroxisome
Abcd3	32.288	35.9456	36.8652	32.0785	32.4354	29.9386	29.9764	29.7422	31.4165	35.5622	36.7713	36.529	35.0146	40.0323	38.2936	36.3101	34.0413	32.2624	32.9776	33.5947	33.0567	38.4485	38.0401	37.0994	34.1769	33.4755	32.0502	41.4626	38.5465	37.2688	29.291	34.4678	35.6628	GeneID:19299,Genbank:XM_006501152.2,MGI:MGI:1349216	ATP-binding cassette, sub-family D (ALD), member 3		GO:0016020,GO:0005524,GO:0016021,GO:0005739,GO:0016887,GO:0005743,GO:0005777,GO:0005778,GO:0042626,GO:0042760,GO:0005782,GO:0042803,GO:0006633,GO:0043231,GO:0006635,GO:0000166,GO:0043621,GO:0007031,GO:0005324,GO:0055085,GO:0015910,GO:0005515	membrane|ATP binding|integral component of membrane|mitochondrion|ATPase activity|mitochondrial inner membrane|peroxisome|peroxisomal membrane|ATPase activity, coupled to transmembrane movement of substances|very long-chain fatty acid catabolic process|peroxisomal matrix|protein homodimerization activity|fatty acid biosynthetic process|intracellular membrane-bounded organelle|fatty acid beta-oxid…	mmu02010,mmu04146	ABC transporters|Peroxisome
Abcd4	5.69642	8.1881	8.04455	7.47454	7.6972	6.82208	8.79795	8.06509	8.79271	11.3914	9.6717	9.5259	9.7246	10.9426	11.0101	9.47299	9.4657	8.6916	6.61231	8.02695	7.20278	11.4686	11.3066	10.8094	8.01308	7.78842	10.2559	11.1397	10.9863	12.5665	10.2474	7.35056	8.26745	GeneID:19300,Genbank:NM_008992.2,MGI:MGI:1349217	ATP-binding cassette, sub-family D (ALD), member 4		GO:0005789,GO:0009235,GO:0016020,GO:0016021,GO:0016887,GO:0042626,GO:0055085,GO:1990830,GO:0000166,GO:0005524,GO:0005777	endoplasmic reticulum membrane|cobalamin metabolic process|membrane|integral component of membrane|ATPase activity|ATPase activity, coupled to transmembrane movement of substances|transmembrane transport|cellular response to leukemia inhibitory factor|nucleotide binding|ATP binding|peroxisome	mmu02010,mmu04146	ABC transporters|Peroxisome
Abce1	29.7971	23.0951	31.7269	22.7702	23.9764	22.5388	23.6512	23.1364	23.0539	14.7206	16.7957	16.0273	19.3036	22.4616	19.5283	19.2547	18.2309	20.1256	12.6025	12.6356	12.8408	23.224	22.0649	20.2261	16.8793	15.0562	14.8816	18.1198	17.713	15.3348	15.6672	16.7422	15.8701	GeneID:24015,Genbank:NM_015751.2,MGI:MGI:1195458	ATP-binding cassette, sub-family E (OABP), member 1		GO:0005524,GO:0005737,GO:0005739,GO:0005829,GO:0005852,GO:0006413,GO:0006415,GO:0016887,GO:0043024,GO:0060698,GO:0000054,GO:0060702,GO:0000166,GO:0005506	ATP binding|cytoplasm|mitochondrion|cytosol|eukaryotic translation initiation factor 3 complex|translational initiation|translational termination|ATPase activity|ribosomal small subunit binding|endoribonuclease inhibitor activity|ribosomal subunit export from nucleus|negative regulation of endoribonuclease activity|nucleotide binding|iron ion binding
Abcf1	40.488	37.5467	40.0663	25.8009	25.6401	26.4919	35.9448	34.5726	34.0244	24.8172	27.0327	25.5516	41.7858	40.2011	40.9308	32.8594	32.8024	35.1003	30.7725	28.7944	26.6704	24.4157	24.7116	27.3247	28.7937	29.9797	28.6521	25.146	23.9411	27.0711	30.1901	30.6287	33.2393	GeneID:224742,Genbank:XM_006524122.2,MGI:MGI:1351658	ATP-binding cassette, sub-family F (GCN20), member 1		GO:0005635,GO:0005654,GO:0005737,GO:0005829,GO:0005840,GO:0006413,GO:0008494,GO:0016887,GO:0042788,GO:0043022,GO:0045727,GO:0000166,GO:0005524,GO:0005634	nuclear envelope|nucleoplasm|cytoplasm|cytosol|ribosome|translational initiation|translation activator activity|ATPase activity|polysomal ribosome|ribosome binding|positive regulation of translation|nucleotide binding|ATP binding|nucleus
Abcf2	22.1169	18.8283	24.0699	17.5607	15.3506	16.1381	17.4251	17.4933	16.6943	11.766	12.3296	11.8165	23.7875	23.2227	22.8723	15.8302	14.1343	14.1464	14.3547	17.4529	17.5198	15.5529	14.6396	15.5737	13.5543	15.575	12.9408	13.0129	13.6316	13.7877	13.1973	13.7321	16.8574	GeneID:27407,Genbank:NM_001190443.1,MGI:MGI:1351657	ATP-binding cassette, sub-family F (GCN20), member 2		GO:0008150,GO:0016887,GO:0000166,GO:0005524,GO:0005739	biological_process|ATPase activity|nucleotide binding|ATP binding|mitochondrion
Abcf3	14.6377	13.0796	17.6611	16.7315	17.3476	17.766	16.1083	15.5577	15.3634	11.6156	11.8853	11.9147	15.1824	16.6054	14.7855	15.3971	14.8981	16.1232	16.7771	17.5623	15.5372	6.97603	8.50832	8.54546	22.1866	21.9355	20.9448	7.64812	8.96938	7.72798	22.9887	19.8745	23.0885	GeneID:27406,Genbank:NM_013852.2,MGI:MGI:1351656	ATP-binding cassette, sub-family F (GCN20), member 3		GO:0016887,GO:0045296,GO:0051607,GO:0000166,GO:0005515,GO:0005524	ATPase activity|cadherin binding|defense response to virus|nucleotide binding|protein binding|ATP binding
Abcg1	1.09622	1.03088	1.11026	7.97238	8.07715	8.78189	11.2174	13.4049	11.416	10.0321	12.61	12.6047	1.74241	1.45305	1.99673	14.4184	15.0528	13.4779	12.9415	10.3093	11.58	2.16059	2.78191	2.63701	12.5226	18.3652	14.8776	2.94985	4.07759	4.1292	20.6104	17.1321	18.502	GeneID:11307,Genbank:NM_009593.2,MGI:MGI:107704	ATP-binding cassette, sub-family G (WHITE), member 1		GO:0009897,GO:0010033,GO:0010745,GO:0010872,GO:0010875,GO:0010888,GO:0033993,GO:0016020,GO:0034041,GO:0016021,GO:0016887,GO:0034374,GO:0034375,GO:0034436,GO:0034437,GO:0042626,GO:0042632,GO:0042803,GO:0000166,GO:0005524,GO:0005548,GO:0005739,GO:0005768,GO:0005886,GO:0006355,GO:0006869,GO:0008203,GO:0017127,GO:0019534,GO:0030301,GO:0032367,GO:0033344,GO:0042987,GO:0043531,GO:0043691,GO:0033700,GO:…	external side of plasma membrane|response to organic substance|negative regulation of macrophage derived foam cell differentiation|regulation of cholesterol esterification|positive regulation of cholesterol efflux|negative regulation of lipid storage|response to lipid|membrane|sterol-transporting ATPase activity|integral component of membrane|ATPase activity|low-density lipoprotein particle remod…	mmu02010	ABC transporters
Abcg2	13.6075	12.2227	12.3585	41.4918	43.3157	45.9321	23.4551	25.5198	25.3491	15.8093	14.0105	16.6736	12.7408	12.2404	14.6483	28.6279	28.2848	28.6184	25.03	30.6075	28.4938	8.7588	7.67933	7.98629	29.0825	23.5921	29.614	6.3132	6.62696	5.13602	35.2775	29.3798	31.4472	GeneID:26357,Genbank:XM_011241362.1,MGI:MGI:1347061	ATP-binding cassette, sub-family G (WHITE), member 2		GO:0046618,GO:0016887,GO:0005739,GO:0046983,GO:0017127,GO:0005886,GO:0055085,GO:0019389,GO:0006855,GO:0008092,GO:0008559,GO:0015238,GO:0033344,GO:0015747,GO:0060136,GO:0042626,GO:0015893,GO:1904479,GO:0042802,GO:0016020,GO:0042803,GO:0016021,GO:0000166,GO:0043235,GO:0016324,GO:0005524,GO:0046415,GO:0005634	drug export|ATPase activity|mitochondrion|protein dimerization activity|cholesterol transporter activity|plasma membrane|transmembrane transport|glucuronoside metabolic process|drug transmembrane transport|cytoskeletal protein binding|xenobiotic transmembrane transporting ATPase activity|drug transmembrane transporter activity|cholesterol efflux|urate transport|embryonic process involved in femal…	mmu02010,mmu04976,mmu01523	ABC transporters|Bile secretion|Antifolate resistance
Abcg3	0.524471	0.353912	0.4392	0.542544	0.503032	0.393307	1.11123	0.776715	1.27207	0.224523	0.116846	0.0615638	0.103968	0.225693	0.0973814	0.81533	0.851195	0.666883	0.330429	0.224339	0	0.0540437	0.0952336	0.083535	0.32162	0.2922	0.38251	0.0932148	0.21362	0.102864	0.503034	0.293055	0.302418	GeneID:27405,Genbank:XM_017320904.1,MGI:MGI:1351624	ATP-binding cassette, sub-family G (WHITE), member 3		GO:0016020,GO:0016021,GO:0016324,GO:0016887,GO:0017127,GO:0033344,GO:0042626,GO:0043235,GO:0055085,GO:0005524,GO:0005886,GO:0006855	membrane|integral component of membrane|apical plasma membrane|ATPase activity|cholesterol transporter activity|cholesterol efflux|ATPase activity, coupled to transmembrane movement of substances|receptor complex|transmembrane transport|ATP binding|plasma membrane|drug transmembrane transport	mmu02010	ABC transporters
Abcg4	0.878815	1.38041	1.57729	0.945803	1.24605	0.852355	0.906981	0.659654	0.883925	0.953421	1.00339	1.01434	1.6146	1.8153	1.52413	0.871531	0.845436	0.961521	0.898013	1.06472	0.311424	0.849125	1.30565	1.37161	0.956018	1.05469	1.34942	0.61071	1.9163	1.03741	0.937129	0.671998	1.01452	GeneID:192663,Genbank:NM_138955.3,MGI:MGI:1890594	ATP-binding cassette, sub-family G (WHITE), member 4		GO:0030301,GO:0033344,GO:0034041,GO:0042626,GO:0042803,GO:0046982,GO:0055085,GO:1990830,GO:0005886,GO:0016021,GO:0017127	cholesterol transport|cholesterol efflux|sterol-transporting ATPase activity|ATPase activity, coupled to transmembrane movement of substances|protein homodimerization activity|protein heterodimerization activity|transmembrane transport|cellular response to leukemia inhibitory factor|plasma membrane|integral component of membrane|cholesterol transporter activity	mmu02010	ABC transporters
Abcg5	0.0448588	0.041482	0.019856	0.0451834	0.0884403	0.0214601	0	0	0	0	0	0	0.0470033	0.0420142	0.0220128	0	0	0	0	0	0	0	0	0.02203	0.0231323	0	0	0	0.0422521	0.0610368	0.0513527	0	0	GeneID:27409,Genbank:NM_031884.2,MGI:MGI:1351659	ATP-binding cassette, sub-family G (WHITE), member 5		GO:0007588,GO:0010949,GO:0015238,GO:0016020,GO:0016021,GO:0016324,GO:0043190,GO:0043235,GO:0016887,GO:0045177,GO:0045796,GO:0046872,GO:0046982,GO:0055085,GO:0000166,GO:0005515,GO:0005524,GO:0005886,GO:0005887,GO:0006855,GO:0006869,GO:0017127,GO:0030299,GO:0033344,GO:0042626,GO:0042632	excretion|negative regulation of intestinal phytosterol absorption|drug transmembrane transporter activity|membrane|integral component of membrane|apical plasma membrane|ATP-binding cassette (ABC) transporter complex|receptor complex|ATPase activity|apical part of cell|negative regulation of intestinal cholesterol absorption|metal ion binding|protein heterodimerization activity|transmembrane tran…	mmu02010,mmu04976,mmu04975,mmu04979	ABC transporters|Bile secretion|Fat digestion and absorption|Cholesterol metabolism
Abcg8	0.0143441	0.0132643	0	0.0288958	0	0	0	0	0	0.0133649	0	0	0.0150298	0	0.0140777	0	0	0	0	0.0133539	0	0.0273444	0	0	0	0	0	0	0	0	0	0	0	GeneID:67470,Genbank:NM_001286005.1,MGI:MGI:1914720	ATP-binding cassette, sub-family G (WHITE), member 8		GO:0015248,GO:0015914,GO:0015918,GO:0016020,GO:0016021,GO:0016324,GO:0042632,GO:0016887,GO:0043190,GO:0017127,GO:0043235,GO:0045796,GO:0046872,GO:0046982,GO:0055085,GO:0005515,GO:0005524,GO:0005886,GO:0005887,GO:0006869,GO:0007588,GO:0010949,GO:0030299,GO:0030301,GO:0033344,GO:0055092,GO:0034041,GO:0042626	sterol transporter activity|phospholipid transport|sterol transport|membrane|integral component of membrane|apical plasma membrane|cholesterol homeostasis|ATPase activity|ATP-binding cassette (ABC) transporter complex|cholesterol transporter activity|receptor complex|negative regulation of intestinal cholesterol absorption|metal ion binding|protein heterodimerization activity|transmembrane transp…	mmu02010,mmu04976,mmu04975,mmu04979	ABC transporters|Bile secretion|Fat digestion and absorption|Cholesterol metabolism
Abhd10	4.54276	5.96792	5.35712	3.32619	3.66839	4.63513	4.38606	4.1092	3.86337	2.8582	2.82501	2.14044	3.65338	4.58439	4.22806	4.00638	3.29279	4.08993	2.28203	3.07434	2.36092	4.17019	5.19667	4.65944	4.94444	3.31727	4.73226	4.69281	5.74715	4.54647	3.64602	3.72553	4.13066	GeneID:213012,Genbank:XM_006521976.3,MGI:MGI:2442422	abhydrolase domain containing 10		GO:0005829,GO:0016787,GO:0019391,GO:0102390,GO:0004553,GO:0005739	cytosol|hydrolase activity|glucuronoside catabolic process|mycophenolic acid acyl-glucuronide esterase activity|hydrolase activity, hydrolyzing O-glycosyl compounds|mitochondrion
Abhd11	14.3829	20.1808	20.79	10.1376	9.82323	10.9011	14.8462	14.5929	12.6351	10.0585	6.63236	7.61727	23.5282	29.1195	24.1892	12.0237	10.3114	12.6474	9.60151	11.6584	10.4706	14.6907	14.1233	14.2247	10.4487	9.86013	14.1004	13.8863	15.7373	13.7096	13.5751	10.2667	13.5711	GeneID:68758,Genbank:NM_001190437.1,MGI:MGI:1916008	abhydrolase domain containing 11		GO:0008152,GO:0016787,GO:0003824,GO:0005739	metabolic process|hydrolase activity|catalytic activity|mitochondrion
Abhd12	24.2842	31.7713	30.6147	60.2438	62.4616	64.4118	58.078	61.9934	56.7293	92.4328	87.403	89.3173	58.406	52.2065	52.786	83.0414	90.0765	86.0804	121.163	107.303	116.076	69.0114	70.1598	75.8177	97.4442	94.7647	92.1119	84.9165	87.8918	87.48	106.926	108.151	111.055	GeneID:76192,Genbank:XM_006500366.3,MGI:MGI:1923442	abhydrolase domain containing 12		GO:0047372,GO:0005739,GO:0006660,GO:0052651,GO:0007628,GO:0008474,GO:0010996,GO:0016020,GO:0016021,GO:0016787,GO:0032281,GO:0032839,GO:0046464,GO:0002084,GO:0004622,GO:0046475,GO:0005737	acylglycerol lipase activity|mitochondrion|phosphatidylserine catabolic process|monoacylglycerol catabolic process|adult walking behavior|palmitoyl-(protein) hydrolase activity|response to auditory stimulus|membrane|integral component of membrane|hydrolase activity|AMPA glutamate receptor complex|dendrite cytoplasm|acylglycerol catabolic process|protein depalmitoylation|lysophospholipase activity…
Abhd12b	0.100143	0	0	0	0.0493587	0	0	0.144404	0	0	0	0	0	0	0	0	0	0.0547838	0	0	0	0	0	0	0	0.0516085	0	0	0.047162	0	0	0	0.0534131	GeneID:100504285,Genbank:NM_001195033.1,MGI:MGI:2685650	abhydrolase domain containing 12B		GO:0003674,GO:0005575,GO:0008150	molecular_function|cellular_component|biological_process
Abhd13	7.6612	8.15586	8.0481	8.8836	9.55849	9.2775	8.62877	8.71942	9.03684	8.44135	11.6344	12.0765	11.046	10.9293	11.0018	9.38845	10.1452	8.839	7.80536	7.90972	7.66026	12.0777	12.3219	12.3021	8.20269	8.27289	8.28727	12.6	12.8001	10.8218	6.95408	8.02737	7.4933	GeneID:68904,Genbank:NM_026868.1,MGI:MGI:1916154	abhydrolase domain containing 13		GO:0016020,GO:0016021,GO:0016787,GO:0032839,GO:0002084,GO:0005737,GO:0008474	membrane|integral component of membrane|hydrolase activity|dendrite cytoplasm|protein depalmitoylation|cytoplasm|palmitoyl-(protein) hydrolase activity
Abhd14a	14.4113	15.6545	14.1793	11.2611	10.3566	10.1091	9.96986	9.50906	8.99577	15.884	9.35037	10.1591	16.8658	17.8234	15.0386	10.9303	11.0966	9.99844	17.005	13.7672	16.1817	13.8119	12.9756	14.4468	14.8834	14.4655	15.8626	13.4827	13.8167	12.2813	16.2253	15.266	17.826	GeneID:68644,Genbank:XM_017313555.1,MGI:MGI:1915894	abhydrolase domain containing 14A		GO:0016021,GO:0016787,GO:0005737,GO:0008152,GO:0016020	integral component of membrane|hydrolase activity|cytoplasm|metabolic process|membrane
Abhd14b	6.88719	6.51618	9.62537	22.5454	23.3534	20.2873	17.5622	14.5902	15.7052	9.5067	8.2939	8.30893	7.11623	12.3634	9.26272	15.7788	15.6745	15.0009	15.3708	17.9886	15.4885	4.68031	5.60031	4.35312	20.7171	22.7747	29.486	5.96085	6.84738	6.99934	22.6306	16.9744	22.9928	GeneID:76491,Genbank:XM_017313683.1,MGI:MGI:1923741	abhydrolase domain containing 14b		GO:0005829,GO:0008152,GO:0016787,GO:0045944,GO:0005634,GO:0005730,GO:0005737	cytosol|metabolic process|hydrolase activity|positive regulation of transcription by RNA polymerase II|nucleus|nucleolus|cytoplasm
Abhd15	1.34819	0.923481	1.69448	2.39735	2.4611	2.34097	1.84707	2.19206	1.85012	1.31818	1.2653	1.14216	0.81968	0.67032	0.653405	0.610734	1.35523	0.892323	0.775984	0.697289	0.717614	0.761503	0.654969	0.474089	0.463478	0.480345	0.777368	0.312724	0.642761	0.558624	0.91458	0.808653	0.550406	GeneID:67477,Genbank:NM_026185.4,MGI:MGI:1914727	abhydrolase domain containing 15		GO:0044255,GO:0005576,GO:0016787,GO:0016788	cellular lipid metabolic process|extracellular region|hydrolase activity|hydrolase activity, acting on ester bonds
Abhd16a	38.5721	47.9771	46.7747	29.7451	29.2756	29.8984	26.2045	23.046	24.3747	34.0274	22.875	22.3366	47.2396	49.397	53.7518	26.4005	25.7837	24.0894	37.0558	35.7762	32.4538	35.8786	36.9979	35.472	35.3771	30.8066	38.7955	32.9642	37.8585	36.3734	32.6595	30.4283	36.6423	GeneID:193742,Genbank:XM_017317351.1,MGI:MGI:99476	abhydrolase domain containing 16A		GO:0047372,GO:0052651,GO:1905344,GO:0016020,GO:0016021,GO:0016787	acylglycerol lipase activity|monoacylglycerol catabolic process|prostaglandin catabolic process|membrane|integral component of membrane|hydrolase activity
Abhd16b	0	0	0	0	0	0	0	0	0	0	0	0	0	0	0	0	0	0	0	0	0	0	0	0	0	0	0	0	0	0	0	0	0	GeneID:241850,Genbank:NM_183181.2,MGI:MGI:3607711	abhydrolase domain containing 16B		GO:0016787,GO:0003674,GO:0005575,GO:0008150	hydrolase activity|molecular_function|cellular_component|biological_process
Abhd17a	57.3436	56.8147	52.6693	26.3465	25.1971	24.7292	26.8155	26.1173	24.0839	45.7238	24.385	26.7742	57.3688	54.1444	56.1005	23.678	25.6726	25.8109	48.4896	46.4345	45.6768	50.6052	48.2448	51.5866	42.5909	38.2892	44.7178	46.735	47.8583	42.4454	50.5691	39.6608	50.8833	GeneID:216169,Genbank:NM_145421.2,MGI:MGI:106388	abhydrolase domain containing 17A		GO:0008474,GO:0010008,GO:0014069,GO:0016787,GO:0018345,GO:0055038,GO:0072657,GO:1902817,GO:1905668,GO:0002084,GO:0005576,GO:0005886	palmitoyl-(protein) hydrolase activity|endosome membrane|postsynaptic density|hydrolase activity|protein palmitoylation|recycling endosome membrane|protein localization to membrane|negative regulation of protein localization to microtubule|positive regulation of protein localization to endosome|protein depalmitoylation|extracellular region|plasma membrane
Abhd17b	34.4536	37.3304	37.3448	8.52676	8.6265	9.09504	14.2054	14.0798	14.0624	10.5675	11.8827	14.4056	42.5343	36.9305	43.4433	10.2767	10.5262	10.4897	9.90969	8.79269	7.70043	41.9975	40.9188	42.1949	9.53024	9.50328	9.71777	37.9434	39.7527	33.0846	9.62094	9.40458	9.09574	GeneID:226016,Genbank:XM_011247228.2,MGI:MGI:1917816	abhydrolase domain containing 17B		GO:0008474,GO:0014069,GO:0016787,GO:0018345,GO:0055038,GO:1902473,GO:1902817,GO:1902950,GO:1905668,GO:0002084,GO:0005576,GO:0005886	palmitoyl-(protein) hydrolase activity|postsynaptic density|hydrolase activity|protein palmitoylation|recycling endosome membrane|regulation of protein localization to synapse|negative regulation of protein localization to microtubule|regulation of dendritic spine maintenance|positive regulation of protein localization to endosome|protein depalmitoylation|extracellular region|plasma membrane
Abhd17c	19.7655	14.8366	17.4764	8.05589	7.59833	7.02817	11.1195	10.3367	10.5711	9.23059	8.58693	10.5784	18.7356	18.58	17.1455	8.67458	10.0093	10.2048	10.7471	12.9797	15.3722	14.0952	12.4538	14.3584	10.6161	12.6019	12.8152	10.8051	11.8347	13.3264	10.207	13.0134	13.0683	GeneID:70178,Genbank:NM_133722.2,MGI:MGI:1917428	abhydrolase domain containing 17C		GO:0014069,GO:0016787,GO:0018345,GO:1902817,GO:1905668,GO:0002084,GO:0008474	postsynaptic density|hydrolase activity|protein palmitoylation|negative regulation of protein localization to microtubule|positive regulation of protein localization to endosome|protein depalmitoylation|palmitoyl-(protein) hydrolase activity
Abhd18	1.25616	1.55264	1.39831	1.56591	2.08424	1.20188	1.84871	1.20757	1.522	0.880704	1.25305	1.69613	1.10771	1.2231	1.28166	1.59111	1.13926	1.26552	0.661024	0.578936	0.476649	1.50555	1.46826	1.49033	1.06464	1.06398	1.25212	1.20345	1.30032	1.60201	1.13902	0.964242	1.08792	GeneID:269423,Genbank:XM_017319591.1,MGI:MGI:1915468	abhydrolase domain containing 18		GO:0008150,GO:0003674,GO:0005575,GO:0005576	biological_process|molecular_function|cellular_component|extracellular region
Abhd2	2.75695	2.0671	2.42415	11.1639	9.89758	9.2858	8.49645	10.1714	9.59328	1.70092	6.99524	7.08723	1.71764	1.62255	2.01103	6.26257	6.21868	6.72578	2.15381	2.98285	1.874	1.42044	1.48394	1.39052	0.96059	1.74719	0.889354	0.769993	1.17556	1.70664	0.447819	1.02057	1.41086	GeneID:54608,Genbank:NM_018811.6,MGI:MGI:1914344	abhydrolase domain containing 2		GO:0047372,GO:0036126,GO:0006629,GO:0048240,GO:0007340,GO:0042562,GO:0009611,GO:0051792,GO:0016020,GO:0016021,GO:0016042,GO:0016298,GO:0043401,GO:0016787,GO:0051793,GO:0016788,GO:0052689,GO:0044255,GO:0030336,GO:0097524,GO:0046464,GO:0031410,GO:0001669,GO:0032570,GO:0003707,GO:0034338,GO:0005886	acylglycerol lipase activity|sperm flagellum|lipid metabolic process|sperm capacitation|acrosome reaction|hormone binding|response to wounding|medium-chain fatty acid biosynthetic process|membrane|integral component of membrane|lipid catabolic process|lipase activity|steroid hormone mediated signaling pathway|hydrolase activity|medium-chain fatty acid catabolic process|hydrolase activity, acting …
Abhd3	2.13645	4.84927	5.8705	2.62701	2.81717	2.66798	2.61298	2.02714	2.53241	3.51587	2.9479	3.44646	7.66063	8.08187	8.72748	2.57276	2.92281	2.79288	1.83687	2.66058	2.459	5.51409	5.92523	5.87283	4.34958	3.34594	3.52767	6.08634	7.08228	5.18469	2.84277	3.26969	3.28536	GeneID:106861,Genbank:NM_134130.1,MGI:MGI:2147183	abhydrolase domain containing 3		GO:0047372,GO:0006629,GO:0051792,GO:0008970,GO:0051793,GO:0016020,GO:0016021,GO:0016298,GO:0016787,GO:0052689,GO:0016788,GO:0052739,GO:0034338,GO:0052740,GO:0044255,GO:0046470,GO:0004623,GO:0005575	acylglycerol lipase activity|lipid metabolic process|medium-chain fatty acid biosynthetic process|phosphatidylcholine 1-acylhydrolase activity|medium-chain fatty acid catabolic process|membrane|integral component of membrane|lipase activity|hydrolase activity|carboxylic ester hydrolase activity|hydrolase activity, acting on ester bonds|phosphatidylserine 1-acylhydrolase activity|short-chain carbo…
Abhd4	90.1032	106.054	97.6057	51.4286	50.577	52.453	52.6058	59.0918	51.6797	77.7229	72.2564	73.3717	109.582	93.4422	115.351	66.9463	67.5789	70.285	78.3157	77.7127	78.4772	61.7037	64.2958	58.8554	63.1595	70.4835	63.2037	58.3569	63.0254	55.1871	62.999	75.4684	76.6364	GeneID:105501,Genbank:NM_001205181.1,MGI:MGI:1915938	abhydrolase domain containing 4		GO:0016787,GO:0052689,GO:0055088,GO:0070291,GO:0004622,GO:0006629,GO:0016042	hydrolase activity|carboxylic ester hydrolase activity|lipid homeostasis|N-acylethanolamine metabolic process|lysophospholipase activity|lipid metabolic process|lipid catabolic process
Abhd5	12.0358	13.579	11.1743	21.5781	21.5477	19.2623	16.7592	15.6311	16.4621	23.2404	23.2295	22.8605	14.6135	13.1095	15.119	18.1867	18.8013	18.3405	24.8053	22.1134	22.7419	21.6339	19.4835	20.8934	21.2127	16.0681	17.2414	20.8027	21.3939	19.8129	20.2066	17.6746	16.469	GeneID:67469,Genbank:XM_006512244.2,MGI:MGI:1914719	abhydrolase domain containing 5		GO:0052689,GO:0010898,GO:0005737,GO:0055088,GO:0005811,GO:0016740,GO:0005829,GO:0006629,GO:0006631,GO:0016746,GO:0006654,GO:0030154,GO:0042171,GO:0008654,GO:0010891,GO:0003841,GO:0050996,GO:0004806,GO:0051006,GO:0005515	carboxylic ester hydrolase activity|positive regulation of triglyceride catabolic process|cytoplasm|lipid homeostasis|lipid droplet|transferase activity|cytosol|lipid metabolic process|fatty acid metabolic process|transferase activity, transferring acyl groups|phosphatidic acid biosynthetic process|cell differentiation|lysophosphatidic acid acyltransferase activity|phospholipid biosynthetic proce…	mmu04923	Regulation of lipolysis in adipocyte
Abhd6	1.47312	1.0724	1.66482	4.4303	4.55214	4.7082	2.72303	2.51089	2.57836	4.98404	5.4544	6.28003	0.974298	0.949163	0.574204	3.94758	3.8068	4.01225	6.35164	5.47601	5.81581	1.21491	1.10302	1.08774	5.30134	5.84723	5.37838	1.75687	1.4072	1.30783	5.77674	6.08035	6.24116	GeneID:66082,Genbank:XM_006518075.3,MGI:MGI:1913332	abhydrolase domain containing 6		GO:0047372,GO:0005739,GO:0009395,GO:0016020,GO:0016021,GO:0016787,GO:0030336,GO:0060292,GO:0032281,GO:2000124,GO:0046464,GO:0003824,GO:0046889,GO:0004620	acylglycerol lipase activity|mitochondrion|phospholipid catabolic process|membrane|integral component of membrane|hydrolase activity|negative regulation of cell migration|long term synaptic depression|AMPA glutamate receptor complex|regulation of endocannabinoid signaling pathway|acylglycerol catabolic process|catalytic activity|positive regulation of lipid biosynthetic process|phospholipase acti…	mmu04723	Retrograde endocannabinoid signaling
Abhd8	38.1129	31.7422	34.7289	16.2171	16.3816	15.3005	20.1642	18.4371	19.9196	28.3276	18.0154	19.2625	28.9735	27.1484	25.3466	18.4527	18.3833	15.3207	28.8823	29.9783	28.3725	24.4608	22.8789	21.0049	22.674	21.5086	24.1752	21.7796	25.3776	20.0908	21.0822	21.5153	21.2727	GeneID:64296,Genbank:NM_022419.3,MGI:MGI:1918946	abhydrolase domain containing 8		GO:0003824,GO:0016787	catalytic activity|hydrolase activity
Abi1	15.6446	16.6498	16.6496	30.8785	31.3609	31.3837	28.824	24.5318	28.2422	16.776	21.2674	21.751	19.2378	19.9124	22.2285	27.2965	25.5017	26.6882	19.6083	22.3497	22.2325	21.603	22.5823	20.382	23.0248	24.7438	24.2118	19.5671	21.4057	19.2574	22.5192	25.1671	25.2305	GeneID:11308,Genbank:NM_001077193.2,MGI:MGI:104913	abl-interactor 1		GO:0045296,GO:0031209,GO:0005634,GO:0048813,GO:0031252,GO:0005737,GO:0072673,GO:0032433,GO:0005856,GO:0005886,GO:0008134,GO:0008154,GO:0016020,GO:0035855,GO:0017124,GO:0042995,GO:0018108,GO:0043005,GO:0030027,GO:0044877,GO:0001756,GO:0045202,GO:0030054,GO:0005515,GO:0045211,GO:0030296,GO:0005622	cadherin binding|SCAR complex|nucleus|dendrite morphogenesis|cell leading edge|cytoplasm|lamellipodium morphogenesis|filopodium tip|cytoskeleton|plasma membrane|transcription factor binding|actin polymerization or depolymerization|membrane|megakaryocyte development|SH3 domain binding|cell projection|peptidyl-tyrosine phosphorylation|neuron projection|lamellipodium|protein-containing complex bindi…
Abi2	5.70187	5.65454	6.57417	4.93311	5.07791	5.29603	5.74609	5.53703	5.12017	7.81705	10.2258	10.3084	6.34645	7.79671	6.44212	6.01387	5.81804	6.69031	5.70844	6.85961	6.83049	9.57822	9.47092	9.99096	5.94033	6.5863	6.01564	10.3251	10.2975	10.1011	5.14221	6.14124	5.95101	GeneID:329165,Genbank:XM_006496075.3,MGI:MGI:106913	abl-interactor 2		GO:0042995,GO:0005913,GO:0043010,GO:0007611,GO:0044877,GO:0008154,GO:0016358,GO:0016477,GO:0016601,GO:0017124,GO:0048365,GO:0018108,GO:0070064,GO:0030027,GO:2000601,GO:0030425,GO:0031209,GO:0005737,GO:0031625,GO:0005829,GO:0032433,GO:0005856	cell projection|cell-cell adherens junction|camera-type eye development|learning or memory|protein-containing complex binding|actin polymerization or depolymerization|dendrite development|cell migration|Rac protein signal transduction|SH3 domain binding|Rac GTPase binding|peptidyl-tyrosine phosphorylation|proline-rich region binding|lamellipodium|positive regulation of Arp2/3 complex-mediated act…	mmu04810	Regulation of actin cytoskeleton
Abi3	0.849157	1.05075	1.00591	0.972213	1.24055	1.08718	2.0587	1.43295	1.83782	0.347212	0.184645	0.249406	0.460879	0.881135	0.641527	1.55701	1.0197	1.41032	0.393043	0.51186	0.333627	0.570643	0.539428	0.342015	0.579644	0.428166	0.748177	0.263996	0.322227	0.415612	1.23084	0.511514	0.671224	GeneID:66610,Genbank:NM_001163464.1,MGI:MGI:1913860	ABI gene family, member 3		GO:0030027,GO:0030334,GO:0042802,GO:0005622,GO:0005737,GO:0018108	lamellipodium|regulation of cell migration|identical protein binding|intracellular|cytoplasm|peptidyl-tyrosine phosphorylation
Abi3bp	3.61635	3.05795	3.00575	23.1732	23.6118	20.5912	18.193	14.1438	16.3385	6.68951	8.69767	6.38239	0.917199	1.49062	0.867771	12.4778	11.9599	11.6476	7.70861	8.40444	8.28514	3.40482	3.2248	2.97878	8.14328	8.87638	8.80065	5.37425	4.88862	5.69454	1.94341	3.71084	3.20688	GeneID:320712,Genbank:XM_006522277.3,MGI:MGI:2444583	ABI gene family, member 3 (NESH) binding protein		GO:0005614,GO:0008201,GO:0010811,GO:0030198,GO:0005518,GO:0005539,GO:0005578	interstitial matrix|heparin binding|positive regulation of cell-substrate adhesion|extracellular matrix organization|collagen binding|glycosaminoglycan binding|proteinaceous extracellular matrix
Abl1	16.3176	15.4943	18.8821	15.3077	15.265	15.0857	15.683	15.1812	16.1428	8.26059	12.4183	11.7012	17.2748	17.5449	18.3357	12.9745	11.8382	10.9598	7.22835	7.50825	8.10477	13.1798	14.2021	11.4795	6.78193	8.39636	8.13674	9.91002	12.0634	16.5327	5.47932	5.92441	7.47524	GeneID:11350,Genbank:XM_006497621.3,MGI:MGI:87859	c-abl oncogene 1, non-receptor tyrosine kinase		GO:0043123,GO:0043124,GO:0043542,GO:0045087,GO:0002322,GO:0045184,GO:0002333,GO:0045202,GO:0003677,GO:0045580,GO:0004672,GO:0048668,GO:0045930,GO:0050731,GO:0050798,GO:0045931,GO:0004713,GO:0050853,GO:0005730,GO:0050885,GO:0005737,GO:0051015,GO:0051019,GO:0005739,GO:0071222,GO:0051281,GO:0005783,GO:0071901,GO:0051353,GO:0005829,GO:0072358,GO:0051444,GO:0090050,GO:0006979,GO:0005856,GO:0090135,GO:…	positive regulation of I-kappaB kinase/NF-kappaB signaling|negative regulation of I-kappaB kinase/NF-kappaB signaling|endothelial cell migration|innate immune response|B cell proliferation involved in immune response|establishment of protein localization|transitional one stage B cell differentiation|synapse|DNA binding|regulation of T cell differentiation|protein kinase activity|collateral sprout…	mmu04014,mmu04012,mmu04110,mmu04722,mmu04360,mmu05200,mmu05206,mmu05220,mmu05416	Ras signaling pathway|ErbB signaling pathway|Cell cycle|Neurotrophin signaling pathway|Axon guidance|Pathways in cancer|MicroRNAs in cancer|Chronic myeloid leukemia|Viral myocarditis
Abl2	2.45156	2.30707	2.42719	4.46306	4.47466	4.51303	6.01495	4.94246	6.35174	1.62234	3.97507	3.45385	2.05592	2.22308	2.68659	4.47589	3.77802	4.29828	1.84569	1.4315	2.06251	2.85279	3.22181	2.72697	2.11294	2.66074	2.52646	2.36819	2.72115	2.97816	2.22136	2.29243	2.74916	GeneID:11352,Genbank:XM_011238737.2,MGI:MGI:87860	v-abl Abelson murine leukemia viral oncogene 2 (arg, Abelson-related gene)		GO:0004713,GO:0004715,GO:0005102,GO:0005515,GO:0005524,GO:0007628,GO:0005737,GO:0008542,GO:0005856,GO:0009791,GO:0006468,GO:0010863,GO:0010976,GO:0015629,GO:0030145,GO:0016301,GO:0030154,GO:0016310,GO:0030182,GO:0016322,GO:0031223,GO:0031234,GO:0031410,GO:0032092,GO:0000166,GO:0048008,GO:0034613,GO:0000287,GO:0048813,GO:0035024,GO:0035264,GO:0001784,GO:0050885,GO:0001843,GO:0001891,GO:0051017,GO:…	protein tyrosine kinase activity|non-membrane spanning protein tyrosine kinase activity|signaling receptor binding|protein binding|ATP binding|adult walking behavior|cytoplasm|visual learning|cytoskeleton|post-embryonic development|protein phosphorylation|positive regulation of phospholipase C activity|positive regulation of neuron projection development|actin cytoskeleton|manganese ion binding|k…	mmu04014,mmu04012,mmu05416	Ras signaling pathway|ErbB signaling pathway|Viral myocarditis
Ablim1	6.97185	6.56058	8.04811	17.5719	17.1868	18.0452	19.1637	18.5208	19.0592	4.1532	5.74506	4.98017	6.21442	7.18473	6.14555	15.3158	13.5941	13.8892	7.36192	5.84948	6.1632	3.31755	3.33036	3.84332	4.71831	4.32472	4.49894	2.35204	3.55991	3.00711	4.55889	4.16631	4.63539	GeneID:226251,Genbank:NM_001290813.1,MGI:MGI:1194500	actin-binding LIM protein 1		GO:0051015,GO:0005515,GO:0060271,GO:0005737,GO:0005856,GO:0007010,GO:0007411,GO:0014069,GO:0015629,GO:0030027,GO:0030032,GO:0001725,GO:0045944,GO:0046872,GO:0003779	actin filament binding|protein binding|cilium assembly|cytoplasm|cytoskeleton|cytoskeleton organization|axon guidance|postsynaptic density|actin cytoskeleton|lamellipodium|lamellipodium assembly|stress fiber|positive regulation of transcription by RNA polymerase II|metal ion binding|actin binding	mmu04360	Axon guidance
Ablim2	1.0562	1.16054	0.528009	1.40176	1.23714	1.43855	0.543984	0.728655	0.810987	0.405214	0.557665	0.399358	0.299457	0.349137	0.304876	0.862599	1.01175	0.965262	0.811038	0.60154	0.63098	0.34347	0.524748	0.42716	0.871435	0.730013	0.773795	0.280158	0.725635	0.247971	0.9815	0.462411	0.503693	GeneID:231148,Genbank:XM_006503906.1,MGI:MGI:2385758	actin-binding LIM protein 2		GO:0006351,GO:0007010,GO:0015629,GO:0030016,GO:0030032,GO:0030036,GO:0045944,GO:0046872,GO:0051015,GO:0003674,GO:0003779,GO:0005737	transcription, DNA-templated|cytoskeleton organization|actin cytoskeleton|myofibril|lamellipodium assembly|actin cytoskeleton organization|positive regulation of transcription by RNA polymerase II|metal ion binding|actin filament binding|molecular_function|actin binding|cytoplasm	mmu04360	Axon guidance
Ablim3	7.62526	4.04272	3.51021	3.55007	3.44098	3.76136	4.32445	3.6923	4.48135	1.73671	1.46923	1.90365	5.3147	4.76115	5.24409	3.39453	2.87441	3.34951	1.80121	1.39874	2.81409	2.13197	2.54795	3.01799	1.30488	2.45677	1.99319	1.13554	3.01119	2.39784	3.40112	2.41725	2.88009	GeneID:319713,Genbank:XM_017317925.1,MGI:MGI:2442582	actin binding LIM protein family, member 3		GO:0060271,GO:0003779,GO:1903955,GO:0005737,GO:0006351,GO:0007010,GO:0015629,GO:0030027,GO:0030032,GO:0030036,GO:0045944,GO:0046872,GO:0001725,GO:0051015,GO:0003674	cilium assembly|actin binding|positive regulation of protein targeting to mitochondrion|cytoplasm|transcription, DNA-templated|cytoskeleton organization|actin cytoskeleton|lamellipodium|lamellipodium assembly|actin cytoskeleton organization|positive regulation of transcription by RNA polymerase II|metal ion binding|stress fiber|actin filament binding|molecular_function	mmu04360	Axon guidance
Abo	0	0	0	0.0456185	0	0	0	0.0217694	0.0230934	0	0	0.0590115	0	0	0	0	0	0.148659	0	0	0	0	0	0.0222422	0	0	0.0235033	0	0	0	0	0	0.0483134	GeneID:80908,Genbank:XM_006498456.3,MGI:MGI:2135738	ABO blood group (transferase A, alpha 1-3-N-acetylgalactosaminyltransferase, transferase B, alpha 1-3-galactosyltransferase)		GO:0016757,GO:0004380,GO:0016758,GO:0030145,GO:0004381,GO:0005576,GO:0005794,GO:0030259,GO:0005975,GO:0031410,GO:0009247,GO:0031982,GO:0016020,GO:0046872,GO:0016021,GO:0000166,GO:0016740,GO:0001962,GO:0003823	transferase activity, transferring glycosyl groups|glycoprotein-fucosylgalactoside alpha-N-acetylgalactosaminyltransferase activity|transferase activity, transferring hexosyl groups|manganese ion binding|fucosylgalactoside 3-alpha-galactosyltransferase activity|extracellular region|Golgi apparatus|lipid glycosylation|carbohydrate metabolic process|cytoplasmic vesicle|glycolipid biosynthetic proce…	mmu00601	Glycosphingolipid biosynthesis - lacto and neolacto series
Abr	4.62097	4.8867	6.06976	9.87372	9.81896	10.1198	10.8005	10.6234	11.4386	5.32117	9.06526	9.18741	7.20076	9.63986	7.7989	10.8809	9.90479	10.2846	5.94386	6.48608	6.66757	5.2779	5.94382	5.95073	6.95723	8.55678	8.07538	4.70472	6.11576	5.40976	7.55057	7.27537	9.28573	GeneID:109934,Genbank:NM_198894.2,MGI:MGI:107771	active BCR-related gene		GO:0042472,GO:0005096,GO:0043114,GO:0043314,GO:0005829,GO:0005886,GO:0007165,GO:0007420,GO:0050728,GO:0016020,GO:0050766,GO:0030036,GO:0050885,GO:0030336,GO:0060313,GO:0032496,GO:0002692,GO:0035023,GO:0005085,GO:0035556,GO:0005089	inner ear morphogenesis|GTPase activator activity|regulation of vascular permeability|negative regulation of neutrophil degranulation|cytosol|plasma membrane|signal transduction|brain development|negative regulation of inflammatory response|membrane|positive regulation of phagocytosis|actin cytoskeleton organization|neuromuscular process controlling balance|negative regulation of cell migration|n…
Abra	3.37599	7.03837	0.326035	0.0309129	0.0302539	0.0293645	1.09363	1.29816	0.876344	0	0.14055	0	0.385897	0.488659	0.150604	0.0913094	0.343604	0.201475	0	2.48579	0.294051	0.146266	0.176739	0	0.791315	0.0316329	0.382243	0	0.0578149	0	0	0.0317255	6.05672	GeneID:223513,Genbank:NM_175456.4,MGI:MGI:2444891	actin-binding Rho activating protein		GO:1902531,GO:0035025,GO:0003779,GO:0005737,GO:0045893,GO:0005856,GO:0005886,GO:0006351,GO:0006355,GO:0015031,GO:0015629,GO:0045944,GO:0030016,GO:0030017,GO:0000060,GO:0051091,GO:0032970	regulation of intracellular signal transduction|positive regulation of Rho protein signal transduction|actin binding|cytoplasm|positive regulation of transcription, DNA-templated|cytoskeleton|plasma membrane|transcription, DNA-templated|regulation of transcription, DNA-templated|protein transport|actin cytoskeleton|positive regulation of transcription by RNA polymerase II|myofibril|sarcomere|prot…
Abracl	42.6732	44.7904	27.4644	11.1778	12.9944	12.0258	32.0849	39.9026	30.012	9.99713	5.11021	4.73992	32.0574	26.9319	30.9893	17.0251	21.7785	21.198	7.6607	12.7859	7.81288	39.4471	34.9546	34.8073	13.9113	7.52009	10.9452	25.0554	23.6195	18.1308	20.8458	12.8026	9.87597	GeneID:73112,Genbank:NM_028440.1,MGI:MGI:1920362	ABRA C-terminal like		GO:0008150,GO:0015629,GO:0032970,GO:1902531,GO:0003674,GO:0003779,GO:0005575	biological_process|actin cytoskeleton|regulation of actin filament-based process|regulation of intracellular signal transduction|molecular_function|actin binding|cellular_component
Abt1	4.07764	4.58992	3.95359	2.87256	2.58402	2.78673	3.0271	3.49991	2.93309	3.12083	2.0341	2.6143	5.54418	4.8875	4.78799	3.08102	3.17438	2.96098	3.34949	3.11827	4.13936	4.48814	4.19319	4.20767	4.51832	4.15277	4.34548	3.83068	3.79497	3.11537	5.48759	4.64163	4.99705	GeneID:30946,Genbank:NM_013924.3,MGI:MGI:1353636	activator of basal transcription 1		GO:0003676,GO:0003677,GO:0003723,GO:0005634,GO:0005667,GO:0005730,GO:0006351,GO:0006355,GO:0006357,GO:0006366,GO:0021522,GO:0000447,GO:0034462,GO:0000472,GO:0000480	nucleic acid binding|DNA binding|RNA binding|nucleus|transcription factor complex|nucleolus|transcription, DNA-templated|regulation of transcription, DNA-templated|regulation of transcription by RNA polymerase II|transcription by RNA polymerase II|spinal cord motor neuron differentiation|endonucleolytic cleavage in ITS1 to separate SSU-rRNA from 5.8S rRNA and LSU-rRNA from tricistronic rRNA trans…
Abtb1	7.96157	13.5011	10.1225	14.92	14.2526	14.3309	15.8987	12.491	13.7808	14.4399	10.5378	9.54238	22.1551	21.9718	29.1912	20.477	16.8796	19.412	13.5916	9.58939	9.4162	16.9562	18.9107	19.5147	24.1946	22.6942	28.7618	16.6011	18.4914	22.5443	21.9334	18.609	22.8577	GeneID:80283,Genbank:XM_006506791.3,MGI:MGI:1933148	ankyrin repeat and BTB (POZ) domain containing 1		GO:0005829,GO:0005886,GO:0006412,GO:0006414,GO:0006511,GO:0006950,GO:0019005,GO:0030162,GO:0031625,GO:0043161,GO:0003746,GO:0005730,GO:0005737	cytosol|plasma membrane|translation|translational elongation|ubiquitin-dependent protein catabolic process|response to stress|SCF ubiquitin ligase complex|regulation of proteolysis|ubiquitin protein ligase binding|proteasome-mediated ubiquitin-dependent protein catabolic process|translation elongation factor activity|nucleolus|cytoplasm
Abtb2	7.43888	11.6952	16.1326	9.05817	9.36797	9.87583	6.94544	6.86599	7.19889	14.0721	14.0613	14.0466	21.8793	24.0351	22.17	7.96552	8.68213	7.65867	15.4877	13.6299	13.4474	7.18091	9.04134	8.21536	6.96231	12.4118	10.7129	7.91344	8.13528	7.4796	11.3	10.9519	14.9847	GeneID:99382,Genbank:NM_178890.3,MGI:MGI:2139365	ankyrin repeat and BTB (POZ) domain containing 2		GO:0005829,GO:0006511,GO:0006950,GO:0019005,GO:0022008,GO:0030162,GO:0031625,GO:0043161,GO:0046982,GO:0097237,GO:0005634,GO:0005654,GO:0005737	cytosol|ubiquitin-dependent protein catabolic process|response to stress|SCF ubiquitin ligase complex|neurogenesis|regulation of proteolysis|ubiquitin protein ligase binding|proteasome-mediated ubiquitin-dependent protein catabolic process|protein heterodimerization activity|cellular response to toxic substance|nucleus|nucleoplasm|cytoplasm
Acaa1a	51.3256	62.5148	56.6422	46.5039	45.3127	47.1399	56.4127	52.0132	51.3958	61.9361	39.4222	42.067	60.7294	60.6312	56.9105	56.5015	59.9033	55.2368	68.6266	68.1684	76.0109	60.5168	57.3789	60.1981	79.7296	76.8737	82.3702	71.8086	62.6115	64.1082	82.0987	81.6797	77.677	GeneID:113868,Genbank:XM_006511923.1,MGI:MGI:2148491	acetyl-Coenzyme A acyltransferase 1A		GO:0008775,GO:0003988,GO:0010124,GO:0016401,GO:0005739,GO:0005777,GO:0016740,GO:0006629,GO:0016746,GO:0006631,GO:0016747,GO:0006635,GO:0043231,GO:0000038,GO:0008152,GO:0003824,GO:0008206,GO:0003985	acetate CoA-transferase activity|acetyl-CoA C-acyltransferase activity|phenylacetate catabolic process|palmitoyl-CoA oxidase activity|mitochondrion|peroxisome|transferase activity|lipid metabolic process|transferase activity, transferring acyl groups|fatty acid metabolic process|transferase activity, transferring acyl groups other than amino-acyl groups|fatty acid beta-oxidation|intracellular mem…	mmu00071,mmu00592,mmu01040,mmu00280,mmu04146,mmu03320	Fatty acid degradation|alpha-Linolenic acid metabolism|Biosynthesis of unsaturated fatty acids|Valine, leucine and isoleucine degradation|Peroxisome|PPAR signaling pathway
Acaa1b	0.279882	0.295787	0.460145	1.89281	1.59627	1.87451	0.549544	0.288274	0.346581	0.894087	0.384519	0.520959	0.251368	0.299582	0.156962	0.277562	0.223819	0.131238	0.838837	0.260562	0.900241	0.533544	0.172688	0.667611	0.432979	0.226657	0.477226	0.150246	0.0753196	0.290149	1.89951	0.206655	0.234583	GeneID:235674,Genbank:NM_146230.3,MGI:MGI:3605455	acetyl-Coenzyme A acyltransferase 1B		GO:0005739,GO:0005777,GO:0006629,GO:0006631,GO:0006635,GO:0008152,GO:0010124,GO:0016740,GO:0016746,GO:0016747,GO:0003824,GO:0003988	mitochondrion|peroxisome|lipid metabolic process|fatty acid metabolic process|fatty acid beta-oxidation|metabolic process|phenylacetate catabolic process|transferase activity|transferase activity, transferring acyl groups|transferase activity, transferring acyl groups other than amino-acyl groups|catalytic activity|acetyl-CoA C-acyltransferase activity	mmu00071,mmu00592,mmu01040,mmu00280,mmu04146,mmu03320	Fatty acid degradation|alpha-Linolenic acid metabolism|Biosynthesis of unsaturated fatty acids|Valine, leucine and isoleucine degradation|Peroxisome|PPAR signaling pathway
Acaa2	71.9948	82.3107	60.7985	96.5183	98.1566	108.206	68.1596	69.4871	63.3089	92.0711	73.0068	70.0213	83.0673	84.3797	78.9016	91.4911	99.2906	93.6408	97.0146	98.9769	97.1643	84.3263	69.3069	81.2295	121.36	114.335	111.317	67.0248	66.1135	55.234	128.764	126.856	120.679	GeneID:52538,Genbank:NM_177470.3,MGI:MGI:1098623	acetyl-Coenzyme A acyltransferase 2 (mitochondrial 3-oxoacyl-Coenzyme A thiolase)		GO:0016747,GO:0005739,GO:0071456,GO:1901029,GO:0005743,GO:0005759,GO:0006084,GO:0006629,GO:1902109,GO:0006631,GO:0006635,GO:0008152,GO:0003824,GO:0016740,GO:0003988,GO:0016746	transferase activity, transferring acyl groups other than amino-acyl groups|mitochondrion|cellular response to hypoxia|negative regulation of mitochondrial outer membrane permeabilization involved in apoptotic signaling pathway|mitochondrial inner membrane|mitochondrial matrix|acetyl-CoA metabolic process|lipid metabolic process|negative regulation of mitochondrial membrane permeability involved …	mmu00062,mmu00071,mmu00280	Fatty acid elongation|Fatty acid degradation|Valine, leucine and isoleucine degradation
Acaca	6.03709	7.6572	10.3699	28.4081	28.7872	29.0899	13.0541	13.1551	13.4764	18.2429	28.412	29.2166	11.9536	12.1367	11.6731	12.9322	12.4945	12.6909	13.9152	12.1503	13.3308	13.3816	14.2657	15.4995	9.55896	9.56426	9.50068	15.8657	15.8558	17.2011	11.56	10.3427	8.90301	GeneID:107476,Genbank:XM_006531953.1,MGI:MGI:108451	acetyl-Coenzyme A carboxylase alpha		GO:0019900,GO:0006629,GO:0003824,GO:0042802,GO:0006631,GO:0003989,GO:0046872,GO:0006633,GO:0051289,GO:0004075,GO:0005515,GO:0005524,GO:0005737,GO:0055088,GO:0008152,GO:0005739,GO:0071380,GO:0009374,GO:0005829,GO:0014070,GO:0000166,GO:0015629,GO:0006084,GO:0001650,GO:0016874,GO:0001894	kinase binding|lipid metabolic process|catalytic activity|identical protein binding|fatty acid metabolic process|acetyl-CoA carboxylase activity|metal ion binding|fatty acid biosynthetic process|protein homotetramerization|biotin carboxylase activity|protein binding|ATP binding|cytoplasm|lipid homeostasis|metabolic process|mitochondrion|cellular response to prostaglandin E stimulus|biotin binding…	mmu00620,mmu00640,mmu00061,mmu04152,mmu04910,mmu04922	Pyruvate metabolism|Propanoate metabolism|Fatty acid biosynthesis|AMPK signaling pathway|Insulin signaling pathway|Glucagon signaling pathway
Acacb	0.679606	0.855534	0.566243	8.40986	7.83088	7.50231	3.13394	2.27838	2.97604	2.67119	2.05568	3.09549	0.526592	0.652558	0.711823	1.87467	1.4822	1.5871	2.26849	1.88213	2.03548	0.299391	0.301471	0.308511	1.92012	0.776988	1.68929	0.203873	0.268956	0.316005	3.06619	1.0036	1.37072	GeneID:100705,Genbank:XM_006530111.3,MGI:MGI:2140940	acetyl-Coenzyme A carboxylase beta		GO:0042802,GO:0009374,GO:0003989,GO:0043086,GO:0010629,GO:0046322,GO:0010884,GO:0004075,GO:0046872,GO:0005524,GO:0005634,GO:0005739,GO:0010906,GO:0050995,GO:0014070,GO:0006084,GO:0051289,GO:0016020,GO:0006629,GO:0060421,GO:0016874,GO:0006631,GO:0000166,GO:0097009,GO:0031667,GO:0006633,GO:0003824,GO:2001295,GO:0031999,GO:0008152	identical protein binding|biotin binding|acetyl-CoA carboxylase activity|negative regulation of catalytic activity|negative regulation of gene expression|negative regulation of fatty acid oxidation|positive regulation of lipid storage|biotin carboxylase activity|metal ion binding|ATP binding|nucleus|mitochondrion|regulation of glucose metabolic process|negative regulation of lipid catabolic proce…	mmu00620,mmu00640,mmu00061,mmu04152,mmu04910,mmu04922,mmu04920,mmu04931	Pyruvate metabolism|Propanoate metabolism|Fatty acid biosynthesis|AMPK signaling pathway|Insulin signaling pathway|Glucagon signaling pathway|Adipocytokine signaling pathway|Insulin resistance
Acad10	0.409997	0.366061	0.700883	2.10754	2.11836	2.21841	1.56892	1.9571	1.81661	1.09333	1.07476	0.626309	0.859197	0.59586	0.707638	1.50021	1.32382	1.12919	0.830503	0.684419	1.30037	0.404268	0.420646	0.430469	1.13731	1.67576	1.438	0.517982	0.452755	0.589921	1.97451	1.12531	1.79468	GeneID:71985,Genbank:XM_006530463.1,MGI:MGI:1919235	acyl-Coenzyme A dehydrogenase family, member 10		GO:0016491,GO:0016627,GO:0016787,GO:0033539,GO:0050660,GO:0055114,GO:0003995,GO:0005739,GO:0008152	oxidoreductase activity|oxidoreductase activity, acting on the CH-CH group of donors|hydrolase activity|fatty acid beta-oxidation using acyl-CoA dehydrogenase|flavin adenine dinucleotide binding|oxidation-reduction process|acyl-CoA dehydrogenase activity|mitochondrion|metabolic process
Acad11	3.95726	2.37486	4.0323	11.7299	10.8748	10.4315	7.30136	7.82576	6.68749	6.38096	6.4649	6.41181	3.43563	3.66094	3.29724	6.48738	6.64152	6.99818	4.59353	4.64647	6.51516	1.77048	1.82929	1.66577	6.23019	4.3118	5.04597	2.29125	2.41895	2.00726	7.30368	5.12586	4.89333	GeneID:102632,Genbank:NM_175324.3,MGI:MGI:2143169	acyl-Coenzyme A dehydrogenase family, member 11		GO:0005739,GO:0005777,GO:0008152,GO:0016491,GO:0016627,GO:0017099,GO:0031966,GO:0033539,GO:0050660,GO:0055114,GO:0003995,GO:0070991,GO:0004466,GO:0005634	mitochondrion|peroxisome|metabolic process|oxidoreductase activity|oxidoreductase activity, acting on the CH-CH group of donors|very-long-chain-acyl-CoA dehydrogenase activity|mitochondrial membrane|fatty acid beta-oxidation using acyl-CoA dehydrogenase|flavin adenine dinucleotide binding|oxidation-reduction process|acyl-CoA dehydrogenase activity|medium-chain-acyl-CoA dehydrogenase activity|long…
Acad12	0.670379	0.785226	0.791286	4.23144	4.00907	4.10501	2.95756	3.45853	3.14475	3.37291	4.42084	4.46439	0.889742	0.544153	0.767583	3.54572	3.457	3.42285	2.41699	4.43113	4.94567	0.489883	0.643417	0.438961	4.05614	4.99792	3.94273	0.73474	1.07342	0.689178	3.63248	3.71899	4.21919	GeneID:338350,Genbank:XM_011248231.1,MGI:MGI:2443320	acyl-Coenzyme A dehydrogenase family, member 12		GO:0050660,GO:0003995,GO:0005739,GO:0033539	flavin adenine dinucleotide binding|acyl-CoA dehydrogenase activity|mitochondrion|fatty acid beta-oxidation using acyl-CoA dehydrogenase
Acad8	6.13736	7.69706	7.06549	7.42873	8.51672	7.47247	7.10662	6.97612	7.07806	4.38082	4.14959	5.2167	6.66537	8.05485	8.46632	6.66118	7.07761	6.70054	5.94372	6.86625	7.02853	5.78711	6.42143	6.58431	8.35355	7.35741	8.0922	5.50582	6.00402	6.24814	7.22182	7.12028	8.2188	GeneID:66948,Genbank:NM_025862.2,MGI:MGI:1914198	acyl-Coenzyme A dehydrogenase family, member 8		GO:0006629,GO:0008152,GO:0009083,GO:0016491,GO:0016627,GO:0050660,GO:0055114,GO:0003995,GO:0005739	lipid metabolic process|metabolic process|branched-chain amino acid catabolic process|oxidoreductase activity|oxidoreductase activity, acting on the CH-CH group of donors|flavin adenine dinucleotide binding|oxidation-reduction process|acyl-CoA dehydrogenase activity|mitochondrion	mmu00280	Valine, leucine and isoleucine degradation
Acad9	10.282	10.6965	11.3167	9.24281	9.78142	10.1286	8.32949	9.20671	9.21702	6.0648	6.34153	7.50274	12.0768	11.2738	11.4338	8.7029	8.38316	8.39187	7.01005	6.2657	6.99121	9.68183	9.40423	9.21662	9.07914	8.26157	8.16143	10.2954	9.95789	8.87547	7.54638	8.22861	8.47675	GeneID:229211,Genbank:NM_172678.3,MGI:MGI:1914272	acyl-Coenzyme A dehydrogenase family, member 9		GO:0050660,GO:0004466,GO:0051791,GO:0005634,GO:0055114,GO:0005739,GO:0008152,GO:0016491,GO:0070991,GO:0016627,GO:0017099,GO:0030425,GO:0031966,GO:0000062,GO:0032981,GO:0001676,GO:0042760,GO:0003995	flavin adenine dinucleotide binding|long-chain-acyl-CoA dehydrogenase activity|medium-chain fatty acid metabolic process|nucleus|oxidation-reduction process|mitochondrion|metabolic process|oxidoreductase activity|medium-chain-acyl-CoA dehydrogenase activity|oxidoreductase activity, acting on the CH-CH group of donors|very-long-chain-acyl-CoA dehydrogenase activity|dendrite|mitochondrial membrane|…
Acadl	56.4646	73.2642	48.9295	50.6099	52.7327	52.4043	48.3579	45.8475	43.4552	40.1687	36.893	38.5334	47.0346	45.0841	49.0134	45.4525	46.5346	49.3864	48.3267	48.1217	53.115	45.0086	44.3887	45.2072	61.2975	54.2779	59.4394	41.2832	45.3655	38.0742	69.9775	50.2471	57.242	GeneID:11363,Genbank:NM_007381.4,MGI:MGI:87866	acyl-Coenzyme A dehydrogenase, long-chain		GO:0050660,GO:0033539,GO:0009409,GO:0003995,GO:0051289,GO:0016401,GO:0004466,GO:0055114,GO:0042413,GO:0090181,GO:0042758,GO:0005739,GO:0016491,GO:0016627,GO:0005759,GO:0044242,GO:0019254,GO:0006629,GO:0045717,GO:0006631,GO:0000062,GO:0046322,GO:0031966,GO:0008152,GO:0001659,GO:0009062	flavin adenine dinucleotide binding|fatty acid beta-oxidation using acyl-CoA dehydrogenase|response to cold|acyl-CoA dehydrogenase activity|protein homotetramerization|palmitoyl-CoA oxidase activity|long-chain-acyl-CoA dehydrogenase activity|oxidation-reduction process|carnitine catabolic process|regulation of cholesterol metabolic process|long-chain fatty acid catabolic process|mitochondrion|oxi…	mmu00071,mmu03320	Fatty acid degradation|PPAR signaling pathway
Acadm	37.2404	48.3089	38.8647	68.9178	69.0256	71.513	46.3519	46.6658	42.4167	41.8576	32.2352	37.7015	44.3518	47.7251	40.6926	48.5834	45.7236	44.8483	53.2845	62.7961	56.7366	35.446	36.5984	32.5847	58.152	54.0883	58.8207	36.0936	33.866	31.1876	56.6217	56.4154	57.4623	GeneID:11364,Genbank:NM_007382.5,MGI:MGI:87867	acyl-Coenzyme A dehydrogenase, medium chain		GO:0006082,GO:0006111,GO:0006629,GO:0006631,GO:0006635,GO:0007507,GO:0033539,GO:0008152,GO:0009409,GO:0042594,GO:0009437,GO:0042802,GO:0045329,GO:0050660,GO:0051289,GO:0051791,GO:0051793,GO:0000062,GO:0001889,GO:0003995,GO:0005739,GO:0005759,GO:0005978,GO:0009791,GO:0016491,GO:0016607,GO:0016627,GO:0016853,GO:0019254,GO:0055007,GO:0030424,GO:0055114,GO:0031966,GO:0070991	organic acid metabolic process|regulation of gluconeogenesis|lipid metabolic process|fatty acid metabolic process|fatty acid beta-oxidation|heart development|fatty acid beta-oxidation using acyl-CoA dehydrogenase|metabolic process|response to cold|response to starvation|carnitine metabolic process|identical protein binding|carnitine biosynthetic process|flavin adenine dinucleotide binding|protein…	mmu00640,mmu00071,mmu00280,mmu00410,mmu03320	Propanoate metabolism|Fatty acid degradation|Valine, leucine and isoleucine degradation|beta-Alanine metabolism|PPAR signaling pathway
Acads	27.4724	32.4641	27.9557	18.1756	17.0185	16.9608	20.5798	18.5146	16.6916	21.0164	12.7665	14.2678	37.1791	35.0203	37.2645	17.6947	18.1305	18.1613	21.4637	24.3106	21.639	29.4932	27.9218	30.9881	23.621	21.3709	23.4408	25.2652	24.1328	28.645	27.8079	27.0832	26.0667	GeneID:11409,Genbank:NM_007383.3,MGI:MGI:87868	acyl-Coenzyme A dehydrogenase, short chain		GO:0046359,GO:0004085,GO:0005654,GO:0050660,GO:0005739,GO:0005759,GO:0006629,GO:0051289,GO:0006631,GO:0055114,GO:0008152,GO:0016491,GO:0016627,GO:0000062,GO:0031966,GO:0003995,GO:0033539	butyrate catabolic process|butyryl-CoA dehydrogenase activity|nucleoplasm|flavin adenine dinucleotide binding|mitochondrion|mitochondrial matrix|lipid metabolic process|protein homotetramerization|fatty acid metabolic process|oxidation-reduction process|metabolic process|oxidoreductase activity|oxidoreductase activity, acting on the CH-CH group of donors|fatty-acyl-CoA binding|mitochondrial membr…	mmu00650,mmu00071,mmu00280	Butanoate metabolism|Fatty acid degradation|Valine, leucine and isoleucine degradation
Acadsb	13.8423	12.6958	13.5268	37.2397	37.4171	38.0634	23.8281	25.7753	25.4322	19.7449	26.3774	26.9941	10.7977	9.00108	9.44786	26.1738	24.2317	25.7307	28.6004	22.4655	25.2404	6.78942	7.34818	5.64776	28.3524	26.7865	25.6657	8.11801	8.03275	7.41366	23.1684	24.711	25.4143	GeneID:66885,Genbank:NM_025826.4,MGI:MGI:1914135	acyl-Coenzyme A dehydrogenase, short/branched chain		GO:0005739,GO:0006629,GO:0006631,GO:0006637,GO:0008152,GO:0009055,GO:0016491,GO:0016627,GO:0016937,GO:0050660,GO:0055114,GO:0003995	mitochondrion|lipid metabolic process|fatty acid metabolic process|acyl-CoA metabolic process|metabolic process|electron transfer activity|oxidoreductase activity|oxidoreductase activity, acting on the CH-CH group of donors|short-branched-chain-acyl-CoA dehydrogenase activity|flavin adenine dinucleotide binding|oxidation-reduction process|acyl-CoA dehydrogenase activity	mmu00071,mmu00280	Fatty acid degradation|Valine, leucine and isoleucine degradation
Acadvl	28.4474	43.95	31.5287	45.2577	46.4369	44.9062	45.2176	43.6221	43.7295	40.115	26.0099	28.4458	31.2058	32.9629	28.9621	44.4621	38.789	39.264	45.1691	50.1832	42.0319	32.6274	26.8051	30.5383	51.8974	45.6494	47.2248	31.6004	32.4047	30.1538	58.5387	52.1447	53.7578	GeneID:11370,Genbank:NM_017366.3,MGI:MGI:895149	acyl-Coenzyme A dehydrogenase, very long chain		GO:0033539,GO:0009062,GO:0003995,GO:0042645,GO:0009409,GO:0004466,GO:0042760,GO:0016020,GO:0005634,GO:0005730,GO:0005739,GO:0016491,GO:0005743,GO:0045717,GO:0016627,GO:0005829,GO:0046322,GO:0017099,GO:0006629,GO:0050660,GO:0006631,GO:0000062,GO:0055114,GO:0031966,GO:0006635,GO:0090181,GO:0008152,GO:0001659	fatty acid beta-oxidation using acyl-CoA dehydrogenase|fatty acid catabolic process|acyl-CoA dehydrogenase activity|mitochondrial nucleoid|response to cold|long-chain-acyl-CoA dehydrogenase activity|very long-chain fatty acid catabolic process|membrane|nucleus|nucleolus|mitochondrion|oxidoreductase activity|mitochondrial inner membrane|negative regulation of fatty acid biosynthetic process|oxidor…	mmu00071	Fatty acid degradation
Acan	0.327952	0.122597	0.339742	0	0	0	0.0781443	0.0737857	0.028463	0	0	0.00606105	0.387499	0.352903	0.321861	0.0276795	0.00710182	0.0152688	0	0	0	0.199526	0.301368	0.185043	0	0	0	0.0786612	0.256318	0.101271	0	0.00721294	0	GeneID:11595,Genbank:XM_006540566.1,MGI:MGI:99602	aggrecan		GO:0030166,GO:0005201,GO:0030199,GO:0005509,GO:0030246,GO:0005515,GO:0005540,GO:0005576,GO:0005578,GO:0030336,GO:0005604,GO:0043005,GO:0005615,GO:0043025,GO:0046872,GO:0007155,GO:0001501,GO:0072534,GO:0007417,GO:0001502,GO:0007507,GO:0002063	proteoglycan biosynthetic process|extracellular matrix structural constituent|collagen fibril organization|calcium ion binding|carbohydrate binding|protein binding|hyaluronic acid binding|extracellular region|proteinaceous extracellular matrix|negative regulation of cell migration|basement membrane|neuron projection|extracellular space|neuronal cell body|metal ion binding|cell adhesion|skeletal s…
Acap1	0.286991	0.417037	0.689601	0.88785	0.767885	1.15719	1.54441	1.14297	0.919815	0.935895	0.563265	0.694448	0.429587	0.902373	0.342016	1.30108	0.918014	1.23357	0.821913	0.13359	0.255327	0.722948	0.590246	0.28188	0.61311	0.5916	0.702106	1.07844	1.06195	1.33883	0.328536	0.444999	0.721623	GeneID:216859,Genbank:NM_153788.3,MGI:MGI:2388270	ArfGAP with coiled-coil, ankyrin repeat and PH domains 1		GO:0032012,GO:0005096,GO:0043231,GO:0005737,GO:0046872,GO:0005768,GO:0005829,GO:0006629,GO:0007165,GO:0008150,GO:0016020,GO:0016042,GO:0016192,GO:0003674,GO:0016787,GO:0004871,GO:0031267	regulation of ARF protein signal transduction|GTPase activator activity|intracellular membrane-bounded organelle|cytoplasm|metal ion binding|endosome|cytosol|lipid metabolic process|signal transduction|biological_process|membrane|lipid catabolic process|vesicle-mediated transport|molecular_function|hydrolase activity|signal transducer activity|small GTPase binding	mmu04144	Endocytosis
Acap2	3.72907	4.30778	4.40503	11.8845	11.9213	12.0072	11.9716	10.3494	11.9913	4.06612	8.30078	7.59152	5.00213	5.53626	6.15255	8.47829	7.33816	8.17265	4.0315	3.97144	4.41351	4.04409	4.79243	3.89513	4.55438	5.27742	5.30225	4.00213	4.46931	4.57125	3.72703	4.5052	5.19717	GeneID:78618,Genbank:XM_006522743.3,MGI:MGI:1925868	ArfGAP with coiled-coil, ankyrin repeat and PH domains 2		GO:0036010,GO:0005515,GO:0043231,GO:0005737,GO:0046872,GO:0005768,GO:0005829,GO:0010008,GO:0016020,GO:0080025,GO:1990090,GO:0016192,GO:0017137,GO:0030029,GO:0001726,GO:0031267,GO:0005096,GO:0032012	protein localization to endosome|protein binding|intracellular membrane-bounded organelle|cytoplasm|metal ion binding|endosome|cytosol|endosome membrane|membrane|phosphatidylinositol-3,5-bisphosphate binding|cellular response to nerve growth factor stimulus|vesicle-mediated transport|Rab GTPase binding|actin filament-based process|ruffle|small GTPase binding|GTPase activator activity|regulation o…	mmu04144	Endocytosis
Acap3	7.68355	6.60769	9.76299	7.0795	7.89696	7.3515	11.1922	8.19579	9.68414	4.56564	5.17363	4.68309	9.39882	12.3991	9.68717	7.80544	5.88004	6.09067	4.68903	4.22439	5.62489	5.2057	6.15105	6.81159	6.33223	7.06357	7.74402	3.94419	8.36064	7.24554	5.55598	5.05327	7.17334	GeneID:140500,Genbank:NM_207223.1,MGI:MGI:2153589	ArfGAP with coiled-coil, ankyrin repeat and PH domains 3		GO:0005737,GO:0005829,GO:0008150,GO:0016020,GO:0016192,GO:0031267,GO:0032012,GO:0043231,GO:0003674,GO:0005096,GO:0005575	cytoplasm|cytosol|biological_process|membrane|vesicle-mediated transport|small GTPase binding|regulation of ARF protein signal transduction|intracellular membrane-bounded organelle|molecular_function|GTPase activator activity|cellular_component	mmu04144	Endocytosis
Acat1	64.7227	63.1419	53.6351	38.0456	37.5506	38.1801	30.1969	30.6703	29.5437	24.3637	22.2759	19.7474	39.2925	37.209	34.7735	26.5363	25.7981	26.2066	22.8722	30.7618	27.8951	49.7868	42.7005	42.8788	31.6145	25.2494	29.2194	34.8822	39.3224	28.4023	30.2829	26.3011	24.9181	GeneID:110446,Genbank:NM_144784.3,MGI:MGI:87870	acetyl-Coenzyme A acetyltransferase 1		GO:0046356,GO:0015936,GO:0003985,GO:0046872,GO:0015937,GO:0003988,GO:0046952,GO:0016740,GO:0005739,GO:0050662,GO:0005743,GO:0005759,GO:0016746,GO:0005829,GO:0051260,GO:0016747,GO:0006085,GO:1902860,GO:0016830,GO:0006550,GO:0016885,GO:0006635,GO:0003824,GO:0019899,GO:0006696,GO:0042803,GO:0008152	acetyl-CoA catabolic process|coenzyme A metabolic process|acetyl-CoA C-acetyltransferase activity|metal ion binding|coenzyme A biosynthetic process|acetyl-CoA C-acyltransferase activity|ketone body catabolic process|transferase activity|mitochondrion|coenzyme binding|mitochondrial inner membrane|mitochondrial matrix|transferase activity, transferring acyl groups|cytosol|protein homooligomerizatio…	mmu00620,mmu00630,mmu00640,mmu00650,mmu00071,mmu00072,mmu00280,mmu00310,mmu00380,mmu00900	Pyruvate metabolism|Glyoxylate and dicarboxylate metabolism|Propanoate metabolism|Butanoate metabolism|Fatty acid degradation|Synthesis and degradation of ketone bodies|Valine, leucine and isoleucine degradation|Lysine degradation|Tryptophan metabolism|Terpenoid backbone biosynthesis
Acat2	26.9344	25.1478	27.0726	26.3422	27.0645	25.7206	19.8107	19.7825	16.8948	89.8736	61.7452	67.111	37.12	40.7917	31.4193	19.1422	19.5924	20.9192	34.2228	41.2018	38.185	76.6211	80.6036	83.4581	24.3397	21.5592	23.0344	103.097	101.085	93.877	17.1761	17.0717	14.4215	GeneID:110460,Genbank:NM_009338.3,MGI:MGI:87871	acetyl-Coenzyme A acetyltransferase 2		GO:0003988,GO:0005634,GO:0005730,GO:0005737,GO:0005739,GO:0005829,GO:0006635,GO:0008152,GO:0016740,GO:0016746,GO:0003824,GO:0016747,GO:0003985,GO:0045797	acetyl-CoA C-acyltransferase activity|nucleus|nucleolus|cytoplasm|mitochondrion|cytosol|fatty acid beta-oxidation|metabolic process|transferase activity|transferase activity, transferring acyl groups|catalytic activity|transferase activity, transferring acyl groups other than amino-acyl groups|acetyl-CoA C-acetyltransferase activity|positive regulation of intestinal cholesterol absorption	mmu00620,mmu00630,mmu00640,mmu00650,mmu00071,mmu00072,mmu00280,mmu00310,mmu00380,mmu00900,mmu04975	Pyruvate metabolism|Glyoxylate and dicarboxylate metabolism|Propanoate metabolism|Butanoate metabolism|Fatty acid degradation|Synthesis and degradation of ketone bodies|Valine, leucine and isoleucine degradation|Lysine degradation|Tryptophan metabolism|Terpenoid backbone biosynthesis|Fat digestion and absorption
Acat3	0.135804	0.276279	0.216401	0.574505	0.776451	0.909548	0.497746	0.574424	0.60936	0.480826	0.373152	0.566226	0.341512	0.152631	0.186595	0.700329	0.663455	0.564622	1.13966	0.379289	0.624552	0.258886	0.312822	0.373481	1.4006	0.363929	0.902075	0.178611	0.230243	0.320287	1.39917	0.505377	0.579469	GeneID:224530,Genbank:NM_153151.3,MGI:MGI:109182	acetyl-Coenzyme A acetyltransferase 3		GO:0005634,GO:0005730,GO:0005737,GO:0005739,GO:0005829,GO:0006635,GO:0003985,GO:0003988	nucleus|nucleolus|cytoplasm|mitochondrion|cytosol|fatty acid beta-oxidation|acetyl-CoA C-acetyltransferase activity|acetyl-CoA C-acyltransferase activity
Acbd3	16.421	15.5019	17.0058	15.7395	15.8494	14.9959	22.3334	21.1476	22.4973	10.1032	13.9128	13.4654	13.7942	15.1755	14.9081	14.1218	13.3673	14.1822	11.0987	10.0224	11.8073	14.8945	15.641	15.0116	11.3922	13.1193	11.0117	14.5191	15.4815	14.6269	9.57745	11.821	10.9024	GeneID:170760,Genbank:NM_133225.3,MGI:MGI:2181074	acyl-Coenzyme A binding domain containing 3		GO:0005794,GO:0006629,GO:0006694,GO:0016020,GO:0034237,GO:0000062,GO:0000139,GO:0005739	Golgi apparatus|lipid metabolic process|steroid biosynthetic process|membrane|protein kinase A regulatory subunit binding|fatty-acyl-CoA binding|Golgi membrane|mitochondrion
Acbd4	6.46321	9.25422	9.09006	14.4112	14.515	15.36	15.0177	11.9253	13.4745	8.83871	5.51391	6.49701	10.4314	13.2051	11.2028	15.9207	14.4295	14.4566	11.7128	11.9613	10.8368	5.53945	6.82859	7.29522	13.0896	10.0998	15.0932	5.11693	7.68319	5.55543	14.8574	11.0723	12.2322	GeneID:67131,Genbank:NM_025988.2,MGI:MGI:1914381	acyl-Coenzyme A binding domain containing 4		GO:0003674,GO:0005575,GO:0008150	molecular_function|cellular_component|biological_process
Acbd5	7.21189	7.99397	8.42451	23.0791	22.6106	22.4486	16.3746	16.9076	17.1201	13.784	17.5087	17.4451	10.0839	9.10301	9.72631	18.6855	16.8557	17.2966	16.7113	14.0506	14.8606	11.3582	11.0016	11.0826	18.0529	18.6201	18.7871	11.2395	11.7862	10.7443	13.6004	16.0209	17.2205	GeneID:74159,Genbank:XM_017319291.1,MGI:MGI:1921409	acyl-Coenzyme A binding domain containing 5		GO:0005654,GO:0005777,GO:0006914,GO:0008289,GO:0016020,GO:0016021,GO:0030242,GO:0000062,GO:0003674,GO:0005634	nucleoplasm|peroxisome|autophagy|lipid binding|membrane|integral component of membrane|autophagy of peroxisome|fatty-acyl-CoA binding|molecular_function|nucleus
Acbd6	14.2684	15.9981	13.4524	5.85645	6.54035	6.4846	8.78866	10.716	9.71258	10.5025	6.97533	6.87865	17.38	14.9505	17.5392	8.27783	10.7646	9.0545	9.41281	10.9755	10.7315	16.4901	15.2523	16.2741	10.448	10.0371	9.95903	13.9237	13.3217	11.9074	13.843	10.8777	11.4535	GeneID:72482,Genbank:NM_028250.3,MGI:MGI:1919732	acyl-Coenzyme A binding domain containing 6		GO:0008150,GO:0008289,GO:0000062,GO:0003674,GO:0005737	biological_process|lipid binding|fatty-acyl-CoA binding|molecular_function|cytoplasm
Acbd7	0.404316	0	0.0894819	0.305431	0.4982	0.193422	0.102909	0	0	0	0	0.0878003	0	0.189339	0	0.100241	0.205754	0.110592	0	0	0.193689	0.481722	0.194027	0.0992791	0.104246	0.208363	0.209817	0.284871	0.380822	0	0.462846	0.835892	0.107825	GeneID:78245,Genbank:NM_030063.2,MGI:MGI:1925495	acyl-Coenzyme A binding domain containing 7		GO:0008150,GO:0008289,GO:0000062,GO:0003674,GO:0005575	biological_process|lipid binding|fatty-acyl-CoA binding|molecular_function|cellular_component
Accs	0.726101	2.01433	1.46159	1.59331	1.49118	1.73681	2.05933	1.70349	2.03628	0.604046	0.847136	0.931053	2.28244	2.76881	1.80699	2.1431	1.68038	1.53212	0.49166	0.434558	0.629427	1.61488	2.0741	1.96971	0.820174	0.748389	1.18424	1.44545	1.53879	1.81127	0.801527	0.607612	0.682349	GeneID:329470,Genbank:NM_001290782.1,MGI:MGI:1919717	1-aminocyclopropane-1-carboxylate synthase (non-functional)		GO:0009058,GO:0030170,GO:0042802,GO:0003824,GO:0005575,GO:0008150	biosynthetic process|pyridoxal phosphate binding|identical protein binding|catalytic activity|cellular_component|biological_process
Accsl	0.045984	0.0566967	0.0407082	0.0926336	0.211537	0.073328	0.0468165	0.0589403	0.0156313	0.071408	0.0701952	0.0399431	0.0321216	0.0287121	0.0601733	0	0	0.0335411	0.0857541	0	0.0440576	0.0730502	0.0147115	0.0451652	0.0790418	0.0157985	0.0477262	0.043199	0.0721867	0.0695199	0.0350939	0.0316895	0.0327019	GeneID:381411,Genbank:NM_001033452.4,MGI:MGI:3584519	1-aminocyclopropane-1-carboxylate synthase (non-functional)-like		GO:0009058,GO:0030170,GO:0003824,GO:0005575,GO:0008150	biosynthetic process|pyridoxal phosphate binding|catalytic activity|cellular_component|biological_process
Acd	18.88	20.0658	19.5373	5.6505	6.4564	6.15761	9.13255	8.02091	7.43426	9.73748	5.99886	7.47019	23.9898	24.6973	23.3364	7.68146	5.97054	6.51174	9.10755	9.78254	7.33932	11.1014	10.3586	11.4955	6.69615	6.98549	8.95533	10.8346	11.5603	12.8122	7.98677	6.32889	7.62466	GeneID:497652,Genbank:XM_006531170.2,MGI:MGI:87873	adrenocortical dysplasia		GO:0051973,GO:0030326,GO:0000783,GO:0060381,GO:0031848,GO:0000784,GO:0070182,GO:0032202,GO:0070187,GO:0001501,GO:0001655,GO:0003677,GO:0005515,GO:0032211,GO:0005634,GO:0070198,GO:0032212,GO:0005694,GO:0070200,GO:0035282,GO:0006886,GO:0042162,GO:0016233,GO:0000723,GO:0000781,GO:0044877,GO:0016604	positive regulation of telomerase activity|embryonic limb morphogenesis|nuclear telomere cap complex|positive regulation of single-stranded telomeric DNA binding|protection from non-homologous end joining at telomere|nuclear chromosome, telomeric region|DNA polymerase binding|telomere assembly|shelterin complex|skeletal system development|urogenital system development|DNA binding|protein binding|…
Ace	2.3116	2.82806	4.12899	31.8343	30.6313	31.1694	39.1964	34.5422	37.4566	14.4952	19.336	15.788	5.74449	5.09642	4.82846	16.8688	15.7716	15.1637	18.4069	19.0922	17.1595	2.28132	2.41497	2.1298	7.76397	9.18234	9.59672	1.98903	1.84009	2.84837	8.69981	4.62047	5.69551	GeneID:11421,Genbank:NM_001281819.1,MGI:MGI:87874	angiotensin I converting enzyme (peptidyl-dipeptidase A) 1		GO:0005515,GO:0005576,GO:0005615,GO:0005737,GO:0005764,GO:0005768,GO:0005886,GO:0008241,GO:0008270,GO:0006508,GO:0009792,GO:0006518,GO:0009897,GO:0009925,GO:0010608,GO:0010629,GO:0032092,GO:0010815,GO:0032496,GO:0014910,GO:0035814,GO:0016020,GO:0042310,GO:0042447,GO:0042755,GO:0001822,GO:0060978,GO:0043065,GO:0061098,GO:0043171,GO:0002446,GO:0070062,GO:0045777,GO:0003081,GO:0070573,GO:0003084,GO:…	protein binding|extracellular region|extracellular space|cytoplasm|lysosome|endosome|plasma membrane|peptidyl-dipeptidase activity|zinc ion binding|proteolysis|embryo development ending in birth or egg hatching|peptide metabolic process|external side of plasma membrane|basal plasma membrane|posttranscriptional regulation of gene expression|negative regulation of gene expression|positive regulatio…	mmu04924,mmu04614,mmu05410,mmu05142	Renin secretion|Renin-angiotensin system|Hypertrophic cardiomyopathy (HCM)|Chagas disease (American trypanosomiasis)
Ace2	0.489588	0.315542	0.44655	8.87635	9.11125	8.98535	1.6313	1.66867	1.4373	1.39614	1.46755	1.31447	0.108817	0.277905	0.203846	3.7224	3.20118	3.4737	2.94655	3.41153	2.77182	0.381809	0.42718	0.204006	2.09623	1.54443	1.52441	0.250874	0.195635	0.296069	1.15489	2.20841	1.53513	GeneID:70008,Genbank:NM_001130513.1,MGI:MGI:1917258	angiotensin I converting enzyme (peptidyl-dipeptidase A) 2		GO:0060452,GO:0009986,GO:0004175,GO:0070373,GO:0015827,GO:0004180,GO:1903598,GO:0016020,GO:1903779,GO:0004181,GO:0005576,GO:0005615,GO:0005737,GO:0016021,GO:0005886,GO:0016787,GO:0032800,GO:0006508,GO:0046813,GO:0008233,GO:0001618,GO:0046872,GO:0008237,GO:0003051,GO:0048662,GO:0008241,GO:0003081	positive regulation of cardiac muscle contraction|cell surface|endopeptidase activity|negative regulation of ERK1 and ERK2 cascade|tryptophan transport|carboxypeptidase activity|positive regulation of gap junction assembly|membrane|regulation of cardiac conduction|metallocarboxypeptidase activity|extracellular region|extracellular space|cytoplasm|integral component of membrane|plasma membrane|hyd…	mmu04614,mmu04974	Renin-angiotensin system|Protein digestion and absorption
Ace3	0	0	0	0	0	0.00819713	0	0	0.0262106	0	0	0	0	0.0160482	0	0	0	0	0	0	0	0	0	0	0	0	0	0.00804849	0.0161391	0	0.0196152	0	0	GeneID:217246,Genbank:XM_006533054.3,MGI:MGI:3644400	angiotensin I converting enzyme (peptidyl-dipeptidase A) 3		GO:0008150,GO:0008237,GO:0008241,GO:0016020,GO:0016021,GO:0031410,GO:0001669,GO:0005515,GO:0006508	biological_process|metallopeptidase activity|peptidyl-dipeptidase activity|membrane|integral component of membrane|cytoplasmic vesicle|acrosomal vesicle|protein binding|proteolysis	mmu04924,mmu04614,mmu05410,mmu05142	Renin secretion|Renin-angiotensin system|Hypertrophic cardiomyopathy (HCM)|Chagas disease (American trypanosomiasis)
Acer1	0.133579	0	0.0197088	0	0	0	0	0	0	0	0	0	0	0.0625543	0	0.0662359	0	0	0	0	0	0	0	0	0	0	0	0	0	0	0	0	0	GeneID:171168,Genbank:NM_175731.4,MGI:MGI:2181962	alkaline ceramidase 1		GO:0046514,GO:0006665,GO:0071277,GO:0006672,GO:0071633,GO:0010446,GO:0016020,GO:0016021,GO:0016787,GO:0016811,GO:0017040,GO:0019216,GO:0030148,GO:0005783,GO:0030154,GO:0046512,GO:0006629	ceramide catabolic process|sphingolipid metabolic process|cellular response to calcium ion|ceramide metabolic process|dihydroceramidase activity|response to alkaline pH|membrane|integral component of membrane|hydrolase activity|hydrolase activity, acting on carbon-nitrogen (but not peptide) bonds, in linear amides|N-acylsphingosine amidohydrolase activity|regulation of lipid metabolic process|sph…	mmu00600,mmu04071	Sphingolipid metabolism|Sphingolipid signaling pathway
Acer2	1.52877	1.35039	2.52494	3.78062	3.87997	3.61309	3.26388	2.73088	3.10639	1.34999	2.3093	3.65677	1.50622	2.25459	1.10848	1.95735	1.75336	1.92229	3.0637	1.77373	2.22987	0.924316	0.580342	0.593894	5.31833	4.91522	4.93766	0.56804	0.623254	0.589881	7.96676	5.22444	5.05058	GeneID:230379,Genbank:XM_006537878.3,MGI:MGI:1920932	alkaline ceramidase 2		GO:0071633,GO:0006672,GO:0090285,GO:0006919,GO:0008284,GO:0010942,GO:0016020,GO:0016021,GO:0016787,GO:0016811,GO:0017040,GO:0030173,GO:0032526,GO:0001953,GO:0033629,GO:0005794,GO:0046512,GO:0006629	dihydroceramidase activity|ceramide metabolic process|negative regulation of protein glycosylation in Golgi|activation of cysteine-type endopeptidase activity involved in apoptotic process|positive regulation of cell proliferation|positive regulation of cell death|membrane|integral component of membrane|hydrolase activity|hydrolase activity, acting on carbon-nitrogen (but not peptide) bonds, in l…	mmu00600,mmu04071	Sphingolipid metabolism|Sphingolipid signaling pathway
Acer3	4.98395	4.22677	5.04918	10.7783	11.0083	11.1947	12.6176	12.4391	13.2772	3.91115	4.27191	4.64175	4.87315	4.8052	4.93062	11.643	11.922	11.5184	6.56076	5.49594	5.2348	6.8082	6.17763	5.31405	4.75531	4.36777	5.72601	4.79477	5.89931	5.19786	5.36983	5.028	4.36413	GeneID:66190,Genbank:NM_025408.2,MGI:MGI:1913440	alkaline ceramidase 3		GO:0008284,GO:0016020,GO:0016021,GO:0016787,GO:0016811,GO:0030173,GO:0030176,GO:0046512,GO:0070774,GO:0071602,GO:0005783,GO:0005794,GO:0006672	positive regulation of cell proliferation|membrane|integral component of membrane|hydrolase activity|hydrolase activity, acting on carbon-nitrogen (but not peptide) bonds, in linear amides|integral component of Golgi membrane|integral component of endoplasmic reticulum membrane|sphingosine biosynthetic process|phytoceramidase activity|phytosphingosine biosynthetic process|endoplasmic reticulum|Go…	mmu00600	Sphingolipid metabolism
Ache	3.03044	1.1563	1.02882	0.296347	0.188519	0.422255	0.419362	0.268695	0.555071	0.164479	0.202107	0.140562	0.585739	1.01958	0.490881	0.233423	0.149726	0.0160953	0.0960185	0.205431	0.211419	1.14979	1.12954	2.26848	0.470329	0.212274	0.42751	0.165839	4.39237	0.360293	0.117883	0.091241	0.282468	GeneID:11423,Genbank:XM_006504548.3,MGI:MGI:87876	acetylcholinesterase		GO:0005635,GO:0005737,GO:0005788,GO:0005791,GO:0005794,GO:0005886,GO:0030425,GO:0006581,GO:0031225,GO:0031594,GO:0007155,GO:0031623,GO:0033265,GO:0042135,GO:0042166,GO:0050772,GO:0042734,GO:0050775,GO:0042803,GO:0051262,GO:0043005,GO:0052689,GO:0060041,GO:0070997,GO:0001919,GO:0003990,GO:0004104,GO:0005515,GO:0005518,GO:0005576,GO:0005605,GO:0005615,GO:0007416,GO:0008291,GO:0009986,GO:0016020,GO:…	nuclear envelope|cytoplasm|endoplasmic reticulum lumen|rough endoplasmic reticulum|Golgi apparatus|plasma membrane|dendrite|acetylcholine catabolic process|anchored component of membrane|neuromuscular junction|cell adhesion|receptor internalization|choline binding|neurotransmitter catabolic process|acetylcholine binding|positive regulation of axonogenesis|presynaptic membrane|positive regulation …	mmu00564,mmu04725	Glycerophospholipid metabolism|Cholinergic synapse
Acin1	26.6166	24.1365	35.824	24.8048	24.4774	23.1968	35.4107	29.2936	36.3661	10.7857	12.1485	13.0417	32.4783	40.7881	38.172	26.0877	19.992	23.8921	14.6457	13.9363	11.6783	19.8827	25.5717	22.3993	18.7097	22.2509	25.2184	17.1844	20.066	25.957	19.4453	18.0549	20.1385	GeneID:56215,Genbank:NM_001085473.2,MGI:MGI:1891824	apoptotic chromatin condensation inducer 1		GO:0005654,GO:0005730,GO:0005829,GO:0005886,GO:0006397,GO:0006915,GO:0008380,GO:0016607,GO:0030263,GO:0035145,GO:0043065,GO:0003676,GO:0048025,GO:0005634,GO:0061574	nucleoplasm|nucleolus|cytosol|plasma membrane|mRNA processing|apoptotic process|RNA splicing|nuclear speck|apoptotic chromosome condensation|exon-exon junction complex|positive regulation of apoptotic process|nucleic acid binding|negative regulation of mRNA splicing, via spliceosome|nucleus|ASAP complex	mmu03040,mmu03013,mmu03015	Spliceosome|RNA transport|mRNA surveillance pathway
Ackr1	3.22222	2.72056	4.17543	53.8571	50.7295	52.9913	46.8311	43.5905	46.6226	54.3885	42.2158	39.8339	7.4865	11.3718	6.92055	53.9532	55.5619	51.8601	70.9324	80.6465	91.1851	20.8758	23.6205	24.9977	77.6857	100.163	99.3594	32.3764	37.1675	46.1304	91.1478	98.8151	119.208	GeneID:13349,Genbank:NM_010045.2,MGI:MGI:1097689	atypical chemokine receptor 1 (Duffy blood group)		GO:0005768,GO:0006954,GO:0007165,GO:0007186,GO:0016020,GO:0016021,GO:0019956,GO:0019957,GO:0032642,GO:0004871,GO:0004888,GO:0070098,GO:0004930	endosome|inflammatory response|signal transduction|G-protein coupled receptor signaling pathway|membrane|integral component of membrane|chemokine binding|C-C chemokine binding|regulation of chemokine production|signal transducer activity|transmembrane signaling receptor activity|chemokine-mediated signaling pathway|G-protein coupled receptor activity	mmu05144	Malaria
Ackr2	0.205812	0.14274	0.242932	0.414604	0.659368	0.984591	0.523846	1.02223	0.664634	0.159802	0.0628351	0.178775	0.053913	0.0963808	0	0.30616	0.261842	0.0375303	0.303852	0.0479013	0.147893	0.0326953	0.181074	0.0168456	0.035377	0.0883875	0.0356016	0	0.0323089	0.0466729	0	0.0886462	0.0182956	GeneID:59289,Genbank:NM_001276719.1,MGI:MGI:1891697	atypical chemokine receptor 2		GO:0016021,GO:0005044,GO:0016493,GO:0005515,GO:0019957,GO:0005654,GO:0005768,GO:0005829,GO:0005884,GO:0005886,GO:0031965,GO:0005887,GO:0043231,GO:0006935,GO:0006954,GO:0007165,GO:0004871,GO:0007186,GO:0004930,GO:0016020,GO:0004950	integral component of membrane|scavenger receptor activity|C-C chemokine receptor activity|protein binding|C-C chemokine binding|nucleoplasm|endosome|cytosol|actin filament|plasma membrane|nuclear membrane|integral component of plasma membrane|intracellular membrane-bounded organelle|chemotaxis|inflammatory response|signal transduction|signal transducer activity|G-protein coupled receptor signali…
Ackr3	12.1621	17.9903	14.7475	55.8297	56.0635	54.237	32.7586	29.6323	29.9139	20.3409	17.9681	16.3728	13.0365	15.537	11.799	18.4386	16.2912	16.9775	30.6321	30.4322	29.4441	11.5036	12.2768	13.3644	16.5081	15.8734	19.8533	7.63891	10.1826	9.67962	12.1891	11.9941	14.5396	GeneID:12778,Genbank:NM_001271607.1,MGI:MGI:109562	atypical chemokine receptor 3		GO:0070374,GO:0015026,GO:0004930,GO:1902230,GO:0016020,GO:0005044,GO:1905322,GO:0016021,GO:0005634,GO:0005737,GO:0005768,GO:0005886,GO:0005905,GO:0016494,GO:0006935,GO:0019956,GO:0007155,GO:0019958,GO:0007165,GO:0031623,GO:0007186,GO:0001525,GO:0043231,GO:0007275,GO:0001570,GO:0070098,GO:0009986,GO:0004871	positive regulation of ERK1 and ERK2 cascade|coreceptor activity|G-protein coupled receptor activity|negative regulation of intrinsic apoptotic signaling pathway in response to DNA damage|membrane|scavenger receptor activity|positive regulation of mesenchymal stem cell migration|integral component of membrane|nucleus|cytoplasm|endosome|plasma membrane|clathrin-coated pit|C-X-C chemokine receptor …	mmu04060	Cytokine-cytokine receptor interaction
Ackr4	0.207554	0.270447	0.192093	0.798213	0.976496	0.875577	0.576304	0.480674	0.51953	0.114273	0.103691	0.0983387	0.138394	0.0530161	0.0555543	0.233902	0.0960208	0.278698	0.158343	0.360104	0.325405	0.0899236	0.0814935	0.0555977	0.165409	0.0388954	0.205625	0.0974917	0.0888606	0.0427889	0.3564	0.0487616	0.080511	GeneID:252837,Genbank:XM_006511735.3,MGI:MGI:2181676	atypical chemokine receptor 4		GO:0005044,GO:0005768,GO:0005886,GO:0006935,GO:0007165,GO:0007186,GO:0016020,GO:0016021,GO:0019956,GO:0004871,GO:0004930,GO:0004950	scavenger receptor activity|endosome|plasma membrane|chemotaxis|signal transduction|G-protein coupled receptor signaling pathway|membrane|integral component of membrane|chemokine binding|signal transducer activity|G-protein coupled receptor activity|chemokine receptor activity
Acly	40.335	36.6888	42.9093	71.6568	72.4292	69.7506	39.7594	43.0609	41.8804	86.7605	96.296	107.199	40.8426	42.0332	40.8686	33.3016	34.8113	35.0027	52.28	51.8568	51.1915	41.2051	43.6486	45.9756	29.7442	32.5962	30.0598	47.7151	55.9283	56.1669	38.1474	29.5096	24.5495	GeneID:104112,Genbank:NM_134037.3,MGI:MGI:103251	ATP citrate lyase		GO:0046912,GO:0006107,GO:0003878,GO:0048037,GO:0006629,GO:0005515,GO:0006633,GO:0005524,GO:0005654,GO:0005737,GO:0005739,GO:0005829,GO:0008152,GO:0005886,GO:0008610,GO:0006084,GO:0009346,GO:0006085,GO:0000166,GO:0016740,GO:0003824,GO:0046872,GO:0006101	transferase activity, transferring acyl groups, acyl groups converted into alkyl on transfer|oxaloacetate metabolic process|ATP citrate synthase activity|cofactor binding|lipid metabolic process|protein binding|fatty acid biosynthetic process|ATP binding|nucleoplasm|cytoplasm|mitochondrion|cytosol|metabolic process|plasma membrane|lipid biosynthetic process|acetyl-CoA metabolic process|citrate ly…	mmu00020	Citrate cycle (TCA cycle)
Acmsd	0.0704436	0.0434273	0	0.0236511	0.0462939	0.0224665	0	0	0	0	0	0	0.0492076	0	0	0.0232866	0.0238989	0	0	0	0	0.0223813	0	0	0	0	0	0	0	0	0.0268804	0	0.15029	GeneID:266645,Genbank:NM_001033041.2,MGI:MGI:2386323	amino carboxymuconate semialdehyde decarboxylase		GO:0005829,GO:0008270,GO:0016787,GO:0016829,GO:0016831,GO:0046872,GO:0046874,GO:0051259,GO:1904985,GO:0001760	cytosol|zinc ion binding|hydrolase activity|lyase activity|carboxy-lyase activity|metal ion binding|quinolinate metabolic process|protein complex oligomerization|negative regulation of quinolinate biosynthetic process|aminocarboxymuconate-semialdehyde decarboxylase activity	mmu00380	Tryptophan metabolism
Acnat1	0	0.024461	0	0.0266437	0.0173838	0.00843637	0	0	0	0	0	0	0.0277169	0	0.0173073	0	0	0	0	0.00820876	0.00844803	0	0.0169256	0	0.0272812	0	0.00915147	0	0	0.00799825	0.0100939	0	0.00940586	GeneID:230161,Genbank:NM_001164565.1,MGI:MGI:2140197	acyl-coenzyme A amino acid N-acyltransferase 1		GO:0006631,GO:0006637,GO:0016410,GO:0016740,GO:0016746,GO:0016790,GO:0047617,GO:0005777,GO:0006629	fatty acid metabolic process|acyl-CoA metabolic process|N-acyltransferase activity|transferase activity|transferase activity, transferring acyl groups|thiolester hydrolase activity|acyl-CoA hydrolase activity|peroxisome|lipid metabolic process
Acnat2	0	0.0421285	0	0.0229438	0.0224547	0	0	0	0	0	0	0.039573	0	0.0213345	0	0	0	0	0.0212399	0	0	0	0	0	0	0	0	0	0	0	0.104306	0.0235469	0.0242991	GeneID:209186,Genbank:XM_011249969.2,MGI:MGI:2444345	acyl-coenzyme A amino acid N-acyltransferase 2		GO:0006637,GO:0016740,GO:0016746,GO:0016790,GO:0047617,GO:0005777,GO:0006629,GO:0006631	acyl-CoA metabolic process|transferase activity|transferase activity, transferring acyl groups|thiolester hydrolase activity|acyl-CoA hydrolase activity|peroxisome|lipid metabolic process|fatty acid metabolic process
Aco1	16.3897	13.0487	16.2606	20.1025	20.3775	19.8144	17.2728	17.2001	17.7227	13.5559	16.0206	15.5961	15.8482	17.086	16.6751	14.4782	13.5336	13.0005	12.8189	11.2718	11.6004	14.524	14.5889	14.7943	10.0723	9.58849	9.39548	12.5153	13.3499	15.7302	8.94399	8.41287	7.47957	GeneID:11428,Genbank:NM_007386.2,MGI:MGI:87879	aconitase 1		GO:0046872,GO:0006879,GO:0005737,GO:0048027,GO:0008152,GO:0050892,GO:0009791,GO:0005739,GO:0051536,GO:0005783,GO:0005794,GO:0005829,GO:0010040,GO:0051538,GO:0010468,GO:0006099,GO:0051539,GO:0016829,GO:0006101,GO:0030350,GO:0006417,GO:0003723,GO:0003994,GO:0043231	metal ion binding|cellular iron ion homeostasis|cytoplasm|mRNA 5'-UTR binding|metabolic process|intestinal absorption|post-embryonic development|mitochondrion|iron-sulfur cluster binding|endoplasmic reticulum|Golgi apparatus|cytosol|response to iron(II) ion|3 iron, 4 sulfur cluster binding|regulation of gene expression|tricarboxylic acid cycle|4 iron, 4 sulfur cluster binding|lyase activity|citra…	mmu00020,mmu00630	Citrate cycle (TCA cycle)|Glyoxylate and dicarboxylate metabolism
Aco2	93.4043	114.935	86.3371	73.9694	77.2841	74.7879	61.9183	68.3059	64.2121	67.4234	65.5088	64.2656	82.0051	80.8393	80.8364	61.3014	61.6605	62.1804	63.9219	84.7014	81.5923	71.0595	71.4969	70.6144	59.4994	54.9317	58.0523	65.7417	76.752	71.2052	61.7938	52.8508	65.2304	GeneID:11429,Genbank:NM_080633.2,MGI:MGI:87880	aconitase 2, mitochondrial		GO:0051536,GO:0005506,GO:0051538,GO:0005739,GO:0051539,GO:0006099,GO:0006101,GO:0006102,GO:0008152,GO:0016829,GO:0003994,GO:0043209,GO:0046872	iron-sulfur cluster binding|iron ion binding|3 iron, 4 sulfur cluster binding|mitochondrion|4 iron, 4 sulfur cluster binding|tricarboxylic acid cycle|citrate metabolic process|isocitrate metabolic process|metabolic process|lyase activity|aconitate hydratase activity|myelin sheath|metal ion binding	mmu00020,mmu00630	Citrate cycle (TCA cycle)|Glyoxylate and dicarboxylate metabolism
Acod1	0	0	0	0.105233	0	0.0399847	0.212737	0.0803484	0.319632	0	0.0191382	0	0.0437887	0	0	0	0	0.0457237	0	0	0.02002	0	0.060165	0	0.0215502	0	0.021687	0	0.0196812	0.0189541	0	0	0.0445797	GeneID:16365,Genbank:NM_008392.1,MGI:MGI:103206	aconitate decarboxylase 1		GO:2000379,GO:0071219,GO:0034144,GO:0005739,GO:0071222,GO:0035458,GO:0045087,GO:0006952,GO:0071346,GO:0006954,GO:0007566,GO:0045824,GO:0016829,GO:0071347,GO:0047547,GO:0019679,GO:0071356,GO:0047613,GO:0032088,GO:0071393,GO:0032480,GO:0002376,GO:0072573,GO:0032496,GO:0002760,GO:0050728,GO:0034136	positive regulation of reactive oxygen species metabolic process|cellular response to molecule of bacterial origin|negative regulation of toll-like receptor 4 signaling pathway|mitochondrion|cellular response to lipopolysaccharide|cellular response to interferon-beta|innate immune response|defense response|cellular response to interferon-gamma|inflammatory response|embryo implantation|negative re…
Acot1	39.3352	58.7953	39.5511	13.9054	15.5922	13.6071	18.3638	18.6067	15.7765	30.9294	23.2876	26.4845	105.874	94.6362	110.537	16.0646	18.111	16.2433	23.0609	24.8654	26.853	64.2401	64.4867	63.744	28.8697	22.9169	23.7248	68.8223	61.9779	55	26.2474	35.3187	23.3853	GeneID:26897,Genbank:NM_012006.2,MGI:MGI:1349396	acyl-CoA thioesterase 1		GO:0005829,GO:0006631,GO:0006637,GO:0016290,GO:0016787,GO:0016790,GO:0047617,GO:0001676,GO:0052689,GO:0005737,GO:0102991,GO:0005739	cytosol|fatty acid metabolic process|acyl-CoA metabolic process|palmitoyl-CoA hydrolase activity|hydrolase activity|thiolester hydrolase activity|acyl-CoA hydrolase activity|long-chain fatty acid metabolic process|carboxylic ester hydrolase activity|cytoplasm|myristoyl-CoA hydrolase activity|mitochondrion	mmu00062,mmu01040	Fatty acid elongation|Biosynthesis of unsaturated fatty acids
Acot10	0	0.0325351	0.186881	0	0.0693655	0.134653	0	0.101468	0	0	0.0322249	0.0305616	0.0368657	0.0329526	0	0.034892	0.0716189	0.115484	0.0984191	0.0327549	0	0	0	0.138229	0	0	0	0.231369	0	0.0638299	0	0.0363697	0.0375316	GeneID:64833,Genbank:NM_022816.2,MGI:MGI:1928940	acyl-CoA thioesterase 10		GO:0006637,GO:0016787,GO:0047617,GO:0052689,GO:0005739	acyl-CoA metabolic process|hydrolase activity|acyl-CoA hydrolase activity|carboxylic ester hydrolase activity|mitochondrion
Acot11	1.23222	1.07456	0.731831	4.0926	3.94385	3.96969	3.30305	2.99137	3.83342	2.79031	3.31436	3.38039	0.661907	0.986082	0.811324	3.10915	3.6116	3.37899	1.7089	1.24881	2.35372	0.683886	0.883253	0.850258	1.68104	2.69281	2.10452	0.827896	1.32222	1.27338	1.42845	1.97513	2.07983	GeneID:329910,Genbank:XM_006503181.3,MGI:MGI:1913736	acyl-CoA thioesterase 11		GO:0006631,GO:0006637,GO:0008289,GO:0009266,GO:0009409,GO:0016787,GO:0035556,GO:0047617,GO:0052689,GO:0005737,GO:0005829	fatty acid metabolic process|acyl-CoA metabolic process|lipid binding|response to temperature stimulus|response to cold|hydrolase activity|intracellular signal transduction|acyl-CoA hydrolase activity|carboxylic ester hydrolase activity|cytoplasm|cytosol
Acot12	0	0	0	0.0355423	0.0173923	0.084405	0.0179629	0	0	0.065756	0.0161598	0	0	0.0330493	0	0	0	0.0193039	0	0.0164255	0.0169043	0.016817	0	0	0	0.018185	0.0183119	0	0.0166182	0	0	0.0364765	0.0376419	GeneID:74156,Genbank:XM_006517413.3,MGI:MGI:1921406	acyl-CoA thioesterase 12		GO:0016787,GO:0005524,GO:0047617,GO:0005737,GO:0052689,GO:0005829,GO:0006084,GO:0006629,GO:0006631,GO:0006637,GO:0003986,GO:0008289	hydrolase activity|ATP binding|acyl-CoA hydrolase activity|cytoplasm|carboxylic ester hydrolase activity|cytosol|acetyl-CoA metabolic process|lipid metabolic process|fatty acid metabolic process|acyl-CoA metabolic process|acetyl-CoA hydrolase activity|lipid binding	mmu00620	Pyruvate metabolism
Acot13	33.5815	43.4459	30.2171	39.3825	40.641	45.631	31.9422	33.1161	29.8245	38.4134	24.4761	27.6635	46.0073	33.224	37.445	38.0719	44.2078	46.0567	43.3671	38.0885	50.0746	38.0195	35.2573	36.6226	89.3488	64.5121	70.362	44.8036	39.5005	27.0293	87.3537	94.8512	71.8975	GeneID:66834,Genbank:NM_025790.2,MGI:MGI:1914084	acyl-CoA thioesterase 13		GO:0005739,GO:0005856,GO:0016787,GO:0047617,GO:0051289,GO:0005634,GO:0005737	mitochondrion|cytoskeleton|hydrolase activity|acyl-CoA hydrolase activity|protein homotetramerization|nucleus|cytoplasm
Acot2	9.611	12.0243	8.44302	4.77838	5.42766	4.84477	5.55567	6.71084	6.06618	8.61134	4.36762	5.53002	11.7961	11.626	11.8931	6.43548	7.13007	6.66967	8.31986	5.53787	7.91307	12.1832	9.90862	9.72958	6.36306	6.73913	6.53102	8.65944	9.77024	9.52079	8.27284	7.80063	6.3717	GeneID:171210,Genbank:NM_134188.3,MGI:MGI:2159605	acyl-CoA thioesterase 2		GO:0047617,GO:0005102,GO:0005739,GO:0052689,GO:0006631,GO:0006637,GO:0102991,GO:0016290,GO:0016787,GO:0016790,GO:0000038,GO:0042760,GO:0001666,GO:0001676	acyl-CoA hydrolase activity|signaling receptor binding|mitochondrion|carboxylic ester hydrolase activity|fatty acid metabolic process|acyl-CoA metabolic process|myristoyl-CoA hydrolase activity|palmitoyl-CoA hydrolase activity|hydrolase activity|thiolester hydrolase activity|very long-chain fatty acid metabolic process|very long-chain fatty acid catabolic process|response to hypoxia|long-chain fa…	mmu00062,mmu01040,mmu04913	Fatty acid elongation|Biosynthesis of unsaturated fatty acids|Ovarian Steroidogenesis
Acot3	0.0453288	0	0.0401281	0.0152189	0	0.0433699	0	0	0	0.0281562	0.027678	0.039374	0.110824	0.0141515	0.014829	0.0299687	0.0153784	0	0	0	0	0	0.0725095	0.118724	0	0	0	0	0.0142316	0.0411176	0	0.015619	0.016118	GeneID:171281,Genbank:XM_006515509.3,MGI:MGI:2159619	acyl-CoA thioesterase 3		GO:0047617,GO:0001676,GO:0005777,GO:0005829,GO:0006631,GO:0006637,GO:0052689,GO:0016290,GO:0102991,GO:0016787,GO:0016790,GO:0000038,GO:0032788,GO:0032789	acyl-CoA hydrolase activity|long-chain fatty acid metabolic process|peroxisome|cytosol|fatty acid metabolic process|acyl-CoA metabolic process|carboxylic ester hydrolase activity|palmitoyl-CoA hydrolase activity|myristoyl-CoA hydrolase activity|hydrolase activity|thiolester hydrolase activity|very long-chain fatty acid metabolic process|saturated monocarboxylic acid metabolic process|unsaturated …	mmu00062,mmu01040	Fatty acid elongation|Biosynthesis of unsaturated fatty acids
Acot4	0	0.0417184	0	0.848231	0.756028	0.474813	0.0612416	0.0433693	0.10735	0.140115	0.0550943	0.117563	0.0787855	0.0281691	0.0147589	0.0596541	0.122445	0.082267	0	0.0560003	0.0576327	0.0430013	0.0577334	0.0886223	0.139585	0.061999	0.124863	0.0282548	0.0566573	0.109128	0.189366	0.0466354	0.064167	GeneID:171282,Genbank:XM_017314967.1,MGI:MGI:2159621	acyl-CoA thioesterase 4		GO:0047617,GO:0016790,GO:0005102,GO:0032788,GO:0005777,GO:0032789,GO:0052689,GO:0006104,GO:0043648,GO:0006631,GO:0102991,GO:0006637,GO:0043649,GO:0046459,GO:0000038,GO:0016290,GO:0001676,GO:0016787,GO:0004778	acyl-CoA hydrolase activity|thiolester hydrolase activity|signaling receptor binding|saturated monocarboxylic acid metabolic process|peroxisome|unsaturated monocarboxylic acid metabolic process|carboxylic ester hydrolase activity|succinyl-CoA metabolic process|dicarboxylic acid metabolic process|fatty acid metabolic process|myristoyl-CoA hydrolase activity|acyl-CoA metabolic process|dicarboxylic …	mmu00062,mmu01040	Fatty acid elongation|Biosynthesis of unsaturated fatty acids
Acot5	0	0.12486	0	0	0	0	0	0	0	0	0	0	0	0.0316155	0.0331291	0	0	0	0	0	0	0	0	0	0	0	0	0	0.0317946	0.03062	0	0	0	GeneID:217698,Genbank:XM_006515693.3,MGI:MGI:2384969	acyl-CoA thioesterase 5		GO:0005829,GO:0006631,GO:0006637,GO:0016290,GO:0016787,GO:0016790,GO:0032788,GO:0032789,GO:0047617,GO:0000038,GO:0052689,GO:0001676,GO:0102991,GO:0005777	cytosol|fatty acid metabolic process|acyl-CoA metabolic process|palmitoyl-CoA hydrolase activity|hydrolase activity|thiolester hydrolase activity|saturated monocarboxylic acid metabolic process|unsaturated monocarboxylic acid metabolic process|acyl-CoA hydrolase activity|very long-chain fatty acid metabolic process|carboxylic ester hydrolase activity|long-chain fatty acid metabolic process|myrist…	mmu00062,mmu01040	Fatty acid elongation|Biosynthesis of unsaturated fatty acids
Acot6	1.66209	1.64676	1.91806	1.88338	2.57467	2.38539	2.17566	1.79752	2.45165	0.359501	2.09319	1.70155	1.74155	2.33504	1.74773	2.26643	2.83956	1.98087	1.19001	0.442101	1.50715	1.15989	1.79465	1.77825	1.65295	1.83547	1.87908	1.05954	1.64937	1.7769	1.76679	1.62608	1.07647	GeneID:217700,Genbank:NM_172580.1,MGI:MGI:1921287	acyl-CoA thioesterase 6		GO:0016787,GO:0016790,GO:0047617,GO:0052689,GO:0005777,GO:0006631,GO:0006637	hydrolase activity|thiolester hydrolase activity|acyl-CoA hydrolase activity|carboxylic ester hydrolase activity|peroxisome|fatty acid metabolic process|acyl-CoA metabolic process
Acot7	20.0346	16.217	15.1405	7.43747	7.78737	7.11688	12.7414	14.1446	14.3405	7.66406	5.51988	4.52753	13.5398	12.9163	10.7638	11.2804	11.9362	11.5541	11.3655	8.84563	12.1987	21.1404	18.343	28.6903	12.935	13.9343	11.5239	8.26298	39.0706	10.1948	18.8327	13.5822	14.6822	GeneID:70025,Genbank:NM_133348.2,MGI:MGI:1917275	acyl-CoA thioesterase 7		GO:0102991,GO:0036116,GO:0005829,GO:1900535,GO:0042802,GO:0042803,GO:0006631,GO:0006637,GO:0009062,GO:0015937,GO:0043005,GO:0016290,GO:0044297,GO:0047617,GO:0016787,GO:0000062,GO:0051792,GO:0036042,GO:0005654,GO:0052689,GO:0036114,GO:0005737	myristoyl-CoA hydrolase activity|long-chain fatty-acyl-CoA catabolic process|cytosol|palmitic acid biosynthetic process|identical protein binding|protein homodimerization activity|fatty acid metabolic process|acyl-CoA metabolic process|fatty acid catabolic process|coenzyme A biosynthetic process|neuron projection|palmitoyl-CoA hydrolase activity|cell body|acyl-CoA hydrolase activity|hydrolase act…	mmu00062,mmu01040	Fatty acid elongation|Biosynthesis of unsaturated fatty acids
Acot8	3.21106	3.57671	3.18183	2.97703	2.40998	2.35659	3.41779	2.84131	3.33041	2.1079	1.40368	1.1569	2.14109	3.57134	2.97237	2.11694	3.04535	2.61498	2.53478	3.48198	3.67087	2.93892	2.67917	2.72381	3.87618	2.87712	3.76824	2.21102	2.74952	2.91274	2.71516	2.9044	2.99719	GeneID:170789,Genbank:XM_006498831.3,MGI:MGI:2158201	acyl-CoA thioesterase 8		GO:0045225,GO:0005777,GO:0047617,GO:0005782,GO:0006637,GO:0007031,GO:0009062,GO:0052689,GO:0016290,GO:0052815,GO:0016559,GO:0016787,GO:0005102,GO:0033882,GO:0005737,GO:0043649,GO:0005739	negative regulation of CD4 biosynthetic process|peroxisome|acyl-CoA hydrolase activity|peroxisomal matrix|acyl-CoA metabolic process|peroxisome organization|fatty acid catabolic process|carboxylic ester hydrolase activity|palmitoyl-CoA hydrolase activity|medium-chain acyl-CoA hydrolase activity|peroxisome fission|hydrolase activity|signaling receptor binding|choloyl-CoA hydrolase activity|cytopla…	mmu00120,mmu04146	Primary bile acid biosynthesis|Peroxisome
Acot9	27.5166	29.6447	21.5824	20.6138	22.4127	18.7237	20.3799	19.8751	20.7792	17.0364	10.6995	13.3134	25.1381	21.3226	23.1351	18.7257	20.7385	17.4884	17.8571	17.2728	16.0588	28.8192	24.8615	23.9161	23.5105	16.9983	20.3108	26.9167	23.9478	17.6971	21.4789	21.0939	21.3534	GeneID:56360,Genbank:NM_001313718.1,MGI:MGI:1928939	acyl-CoA thioesterase 9		GO:0005739,GO:0006637,GO:0016290,GO:0016787,GO:0047617,GO:0052689,GO:0102991,GO:0003986,GO:0005515	mitochondrion|acyl-CoA metabolic process|palmitoyl-CoA hydrolase activity|hydrolase activity|acyl-CoA hydrolase activity|carboxylic ester hydrolase activity|myristoyl-CoA hydrolase activity|acetyl-CoA hydrolase activity|protein binding
Acox1	16.2245	15.533	17.6713	41.0645	41.6909	41.0135	29.6028	26.4621	26.9694	27.1643	33.1431	33.9772	17.082	15.8298	18.0956	30.1397	27.1419	29.3909	24.3436	26.0995	26.3488	11.8404	12.9725	13.9788	27.5569	22.7351	25.3939	15.8779	17.9063	18.5677	26.5927	21.9402	23.5578	GeneID:11430,Genbank:NM_015729.3,MGI:MGI:1330812	acyl-Coenzyme A oxidase 1, palmitoyl		GO:0005737,GO:0005739,GO:0005777,GO:0005778,GO:0019395,GO:0005886,GO:0006091,GO:0030165,GO:0006629,GO:0033539,GO:0033540,GO:0042632,GO:0042803,GO:0043231,GO:0047485,GO:0050660,GO:0000038,GO:0003995,GO:0003997,GO:0005102,GO:0005504,GO:0005634,GO:0005654,GO:0005730,GO:0006631,GO:0006635,GO:0006693,GO:0007283,GO:0008152,GO:0016401,GO:0016491,GO:0055088,GO:0016559,GO:0016627,GO:0055114,GO:0071949	cytoplasm|mitochondrion|peroxisome|peroxisomal membrane|fatty acid oxidation|plasma membrane|generation of precursor metabolites and energy|PDZ domain binding|lipid metabolic process|fatty acid beta-oxidation using acyl-CoA dehydrogenase|fatty acid beta-oxidation using acyl-CoA oxidase|cholesterol homeostasis|protein homodimerization activity|intracellular membrane-bounded organelle|protein N-ter…	mmu00071,mmu00592,mmu01040,mmu04024,mmu04146,mmu03320	Fatty acid degradation|alpha-Linolenic acid metabolism|Biosynthesis of unsaturated fatty acids|cAMP signaling pathway|Peroxisome|PPAR signaling pathway
Acox2	0.0373849	0.0345707	0.0165478	0.112966	0.0737053	0.0715386	0.0190308	0.0179694	0	0.0174164	0	0.0162368	0.0391722	0.0175071	0	0	0	0	0.0871473	0.0696084	0.0358187	0	0	0	0	0	0	0	0	0	0	0	0	GeneID:93732,Genbank:NM_053115.2,MGI:MGI:1934852	acyl-Coenzyme A oxidase 2, branched chain		GO:0033540,GO:0005504,GO:0033791,GO:0005777,GO:0043231,GO:0005829,GO:0006629,GO:0006631,GO:0006635,GO:0050660,GO:0008152,GO:0010942,GO:0055088,GO:0016401,GO:0055114,GO:0016491,GO:0003995,GO:0071949,GO:0016627,GO:0003997,GO:1902884,GO:0033539,GO:0005102	fatty acid beta-oxidation using acyl-CoA oxidase|fatty acid binding|3alpha,7alpha,12alpha-trihydroxy-5beta-cholestanoyl-CoA 24-hydroxylase activity|peroxisome|intracellular membrane-bounded organelle|cytosol|lipid metabolic process|fatty acid metabolic process|fatty acid beta-oxidation|flavin adenine dinucleotide binding|metabolic process|positive regulation of cell death|lipid homeostasis|palmit…	mmu00120,mmu04146,mmu03320	Primary bile acid biosynthesis|Peroxisome|PPAR signaling pathway
Acox3	1.795	2.26149	2.65073	5.23448	5.6174	5.06978	7.6212	7.1283	6.15499	2.63649	4.51576	4.55501	3.31811	4.5076	4.25414	6.18767	6.25463	6.41492	3.22318	2.39353	3.99534	1.91264	2.50521	2.19417	3.1447	3.03771	3.38432	2.37111	2.50282	3.26358	3.16752	2.56044	2.80111	GeneID:80911,Genbank:XM_011240801.2,MGI:MGI:1933156	acyl-Coenzyme A oxidase 3, pristanoyl		GO:0033539,GO:0005504,GO:0033540,GO:0005739,GO:0050660,GO:0005777,GO:0005782,GO:0006629,GO:0006631,GO:0006635,GO:0008152,GO:0055088,GO:0016402,GO:0055114,GO:0071949,GO:0003995,GO:0016491,GO:0003997,GO:0016627,GO:0005102	fatty acid beta-oxidation using acyl-CoA dehydrogenase|fatty acid binding|fatty acid beta-oxidation using acyl-CoA oxidase|mitochondrion|flavin adenine dinucleotide binding|peroxisome|peroxisomal matrix|lipid metabolic process|fatty acid metabolic process|fatty acid beta-oxidation|metabolic process|lipid homeostasis|pristanoyl-CoA oxidase activity|oxidation-reduction process|FAD binding|acyl-CoA …	mmu00071,mmu00592,mmu01040,mmu04024,mmu04146,mmu03320	Fatty acid degradation|alpha-Linolenic acid metabolism|Biosynthesis of unsaturated fatty acids|cAMP signaling pathway|Peroxisome|PPAR signaling pathway
Acoxl	0.00959326	0.0177422	0	0	0	0.00917869	0.0195339	0.00922217	0	0	0	0.033332	0.0100519	0	0.00941509	0	0	0	0	0	0	0.0182878	0.00920744	0.00942244	0	0.00988773	0	0	0.00903582	0.017404	0.010982	0	0	GeneID:74121,Genbank:XM_006500273.2,MGI:MGI:1921371	acyl-Coenzyme A oxidase-like		GO:0006631,GO:0006635,GO:0008152,GO:0016491,GO:0016627,GO:0033539,GO:0050660,GO:0055088,GO:0055114,GO:0071949,GO:0003995,GO:0003997,GO:0005777	fatty acid metabolic process|fatty acid beta-oxidation|metabolic process|oxidoreductase activity|oxidoreductase activity, acting on the CH-CH group of donors|fatty acid beta-oxidation using acyl-CoA dehydrogenase|flavin adenine dinucleotide binding|lipid homeostasis|oxidation-reduction process|FAD binding|acyl-CoA dehydrogenase activity|acyl-CoA oxidase activity|peroxisome
Acp1	25.6535	23.6448	19.381	16.8428	15.6397	16.8987	13.1957	16.6721	15.5288	14.235	9.68759	10.7042	23.0626	18.4918	23.0186	15.6175	17.4293	17.8546	16.86	16.2709	18.6432	29.7487	26.217	27.7527	23.3234	20.471	20.3698	23.6582	24.068	19.6152	22.1407	25.1473	21.9927	GeneID:11431,Genbank:NM_001110239.1,MGI:MGI:87881	acid phosphatase 1, soluble		GO:0004726,GO:0005737,GO:0005829,GO:0006470,GO:0009898,GO:0016787,GO:0016791,GO:0042383,GO:0003993,GO:0004721,GO:0004725	non-membrane spanning protein tyrosine phosphatase activity|cytoplasm|cytosol|protein dephosphorylation|cytoplasmic side of plasma membrane|hydrolase activity|phosphatase activity|sarcolemma|acid phosphatase activity|phosphoprotein phosphatase activity|protein tyrosine phosphatase activity	mmu00730,mmu00740,mmu04520	Thiamine metabolism|Riboflavin metabolism|Adherens junction
Acp2	11.3995	11.0295	11.5432	18.1788	19.9501	18.6652	18.3521	19.3906	19.688	15.0372	20.6965	19.4624	12.4622	13.2537	13.271	20.1596	20.0838	21.0984	16.1271	13.7597	14.7526	10.8013	10.3589	11.042	14.8262	16.4491	15.0835	11.9118	12.3767	12.2964	14.6954	17.0545	15.0236	GeneID:11432,Genbank:XM_011239257.2,MGI:MGI:87882	acid phosphatase 2, lysosomal		GO:0048102,GO:0003993,GO:0004721,GO:0005764,GO:0007040,GO:0010033,GO:0016020,GO:0016021,GO:0016787,GO:0001501,GO:0031410,GO:0001784,GO:0043005	autophagic cell death|acid phosphatase activity|phosphoprotein phosphatase activity|lysosome|lysosome organization|response to organic substance|membrane|integral component of membrane|hydrolase activity|skeletal system development|cytoplasmic vesicle|phosphotyrosine residue binding|neuron projection	mmu00740,mmu04142	Riboflavin metabolism|Lysosome
Acp5	0.900662	1.09313	1.19599	14.4204	13.2621	14.7932	18.0719	17.4607	17.7382	8.95121	3.79808	4.48217	0.70779	0.57994	0.331475	14.347	16.5003	17.984	11.6698	9.43301	13.4653	1.71695	1.06254	1.23479	8.57284	1.95331	5.6087	0.66984	0.795306	1.46377	14.8213	4.88788	2.52202	GeneID:11433,Genbank:NM_001102405.1,MGI:MGI:87883	acid phosphatase 5, tartrate resistant		GO:0050830,GO:0005764,GO:0060349,GO:0016311,GO:0016787,GO:0032496,GO:0032691,GO:0032695,GO:0032720,GO:0032929,GO:0034097,GO:0045019,GO:0045453,GO:0003993,GO:0046872,GO:0050728	defense response to Gram-positive bacterium|lysosome|bone morphogenesis|dephosphorylation|hydrolase activity|response to lipopolysaccharide|negative regulation of interleukin-1 beta production|negative regulation of interleukin-12 production|negative regulation of tumor necrosis factor production|negative regulation of superoxide anion generation|response to cytokine|negative regulation of nitric…	mmu00740,mmu04142,mmu04380,mmu05323	Riboflavin metabolism|Lysosome|Osteoclast differentiation|Rheumatoid arthritis
Acp6	6.49789	9.48301	8.09694	9.83287	10.5947	10.2538	11.6007	8.05241	9.86116	6.31254	5.02067	4.30676	10.0353	10.9026	11.2432	7.20755	7.02094	7.1431	7.43717	6.8521	7.14034	5.0781	6.0001	5.23279	8.16251	8.37961	9.68461	5.55467	4.81503	6.62051	10.3999	6.33494	9.39535	GeneID:66659,Genbank:NM_019800.4,MGI:MGI:1931010	acid phosphatase 6, lysophosphatidic		GO:0005739,GO:0006629,GO:0006644,GO:0016787,GO:0052642,GO:2001311,GO:0002244,GO:0003993,GO:0005737	mitochondrion|lipid metabolic process|phospholipid metabolic process|hydrolase activity|lysophosphatidic acid phosphatase activity|lysobisphosphatidic acid metabolic process|hematopoietic progenitor cell differentiation|acid phosphatase activity|cytoplasm
Acp7	0	0.0582374	0	0.0211446	0.0413877	0.0200855	0	0	0	0.0586788	0.192274	0.0547047	0.0439926	0.0589846	0.0412056	0.124912	0.0213661	0	0	0	0	0.0400188	0.0201484	0.103095	0.0216506	0.0216371	0.0435761	0.177492	0.0593186	0.0380848	0.0480634	0	0.134362	GeneID:101744,Genbank:XM_006539449.3,MGI:MGI:2142121	acid phosphatase 7, tartrate resistant		GO:0008150,GO:0016787,GO:0046872,GO:0003993,GO:0005575,GO:0005576	biological_process|hydrolase activity|metal ion binding|acid phosphatase activity|cellular_component|extracellular region
Acpp	0.0453896	0.0251837	0	0.137154	0.178974	0.0955419	0.304995	0.130902	0.222181	0.0507492	0.0748309	0.0157707	0.0475596	0.0425114	0.026728	0.108032	0.221746	0.158916	0.0846456	0.00845128	0	0.865271	0.845144	1.96158	0.0187248	0.0374263	0.0282656	0.127922	4.8994	0.238802	0	0.0469198	0.0581025	GeneID:56318,Genbank:NM_207668.2,MGI:MGI:1928480	acid phosphatase, prostate		GO:0042803,GO:0016311,GO:0005615,GO:0045177,GO:0016787,GO:0005622,GO:0046085,GO:0016791,GO:0005764,GO:0005771,GO:0005886,GO:0006144,GO:0030141,GO:0006772,GO:0051289,GO:0030175,GO:0008253,GO:0051930,GO:0031985,GO:0009117,GO:0033265,GO:0012506,GO:0003993,GO:0052642,GO:0042131,GO:0016020,GO:0060168,GO:0042802,GO:0016021,GO:0005576	protein homodimerization activity|dephosphorylation|extracellular space|apical part of cell|hydrolase activity|intracellular|adenosine metabolic process|phosphatase activity|lysosome|multivesicular body|plasma membrane|purine nucleobase metabolic process|secretory granule|thiamine metabolic process|protein homotetramerization|filopodium|5'-nucleotidase activity|regulation of sensory perception of…
Acpt	0.201031	0.148718	0	0	0	0	0	0	0	0	0	0	0.0210641	0.0376566	0	0	0	0	0	0	0	0.0191614	0.0385891	0.0394902	0.020733	0.0207201	0	0	0.0568047	0.0182354	0	0	0	GeneID:100503991,Genbank:XM_006540530.3,MGI:MGI:3644563	acid phosphatase, testicular		GO:0016020,GO:0016021,GO:0016787,GO:0042476,GO:0003674,GO:0003993,GO:0005575	membrane|integral component of membrane|hydrolase activity|odontogenesis|molecular_function|acid phosphatase activity|cellular_component
Acr	0.00801857	0.0741496	0.04969	0.113072	0.0474265	0.0613764	0.13062	0.038542	0.163544	0.0224135	0	0.0417911	0.0924211	0.0375505	0.0550875	0.206755	0.0734508	0.149144	0	0	0	0.0611438	0.269363	0.0866337	0.00826985	0.0247941	0.0332894	0.0828622	0.219026	0.167293	0.0458968	0	0.0085537	GeneID:11434,Genbank:XM_006520300.3,MGI:MGI:87884	acrosin prepropeptide		GO:0007341,GO:0004252,GO:0008233,GO:0008236,GO:0005515,GO:0005537,GO:0005798,GO:0006508,GO:0007190,GO:0016787,GO:0007338,GO:0032991,GO:0007339,GO:0043159,GO:0007340,GO:0048545,GO:0001669	penetration of zona pellucida|serine-type endopeptidase activity|peptidase activity|serine-type peptidase activity|protein binding|mannose binding|Golgi-associated vesicle|proteolysis|activation of adenylate cyclase activity|hydrolase activity|single fertilization|protein-containing complex|binding of sperm to zona pellucida|acrosomal matrix|acrosome reaction|response to steroid hormone|acrosomal…
Acrbp	1.17996	0.812548	4.62281	2.52872	3.2915	2.88247	5.18868	3.49948	4.32677	0.748531	1.01175	0.610607	2.63057	3.85622	2.93207	2.81341	2.93849	3.0215	1.91955	1.44909	0.721612	0.933252	0.867448	1.75075	4.324	4.52832	5.99302	1.20283	1.48974	1.7763	3.87988	3.94468	5.86503	GeneID:54137,Genbank:NM_016845.2,MGI:MGI:1859515	proacrosin binding protein		GO:0005515,GO:0005576,GO:0005634,GO:0007286,GO:0016504,GO:0031410,GO:0048240,GO:0001669	protein binding|extracellular region|nucleus|spermatid development|peptidase activator activity|cytoplasmic vesicle|sperm capacitation|acrosomal vesicle
Acrv1	0	0	0	0	0.146048	0	0	0	0	0	0	0	0	0	0	0	0	0	0	0	0	0	0	0	0	0	0	0	0	0	0	0	0	GeneID:11451,Genbank:NM_007391.2,MGI:MGI:104590	acrosomal vesicle protein 1		GO:0001669	acrosomal vesicle
Acsbg1	2.91136	3.61439	4.54236	2.02515	2.06126	2.093	4.45428	4.02029	4.56005	2.4878	2.35716	2.57081	2.25841	3.11843	3.47294	3.58909	3.15959	3.97728	3.62953	4.07307	2.75857	2.62167	2.31569	3.22288	3.5832	2.56968	2.83802	1.40529	5.13591	1.67791	1.60196	2.49406	2.385	GeneID:94180,Genbank:XM_006511588.2,MGI:MGI:2385656	acyl-CoA synthetase bubblegum family member 1		GO:0016874,GO:0001676,GO:0031410,GO:0031957,GO:0003824,GO:0004467,GO:0005524,GO:0005737,GO:0005777,GO:0043231,GO:0005783,GO:0051384,GO:0005794,GO:0102391,GO:0006629,GO:0000038,GO:0006631,GO:0008152,GO:0000166	ligase activity|long-chain fatty acid metabolic process|cytoplasmic vesicle|very long-chain fatty acid-CoA ligase activity|catalytic activity|long-chain fatty acid-CoA ligase activity|ATP binding|cytoplasm|peroxisome|intracellular membrane-bounded organelle|endoplasmic reticulum|response to glucocorticoid|Golgi apparatus|decanoate-CoA ligase activity|lipid metabolic process|very long-chain fatty …	mmu00061,mmu00071,mmu04920,mmu03320	Fatty acid biosynthesis|Fatty acid degradation|Adipocytokine signaling pathway|PPAR signaling pathway
Acsbg2	0	0	0	0	0	0	0	0	0	0	0	0	0	0	0	0	0	0	0	0.0918356	0	0.0376098	0	0	0	0	0	0	0	0.0178961	0.0225851	0.0203941	0.0210457	GeneID:328845,Genbank:XM_011246503.2,MGI:MGI:3587728	acyl-CoA synthetase bubblegum family member 2		GO:0008152,GO:0004467,GO:0016020,GO:0005524,GO:0016874,GO:0005737,GO:0005739,GO:0005829,GO:0030154,GO:0006629,GO:0047617,GO:0006631,GO:0102391,GO:0006635,GO:0000166,GO:0007275,GO:0003824,GO:0007283	metabolic process|long-chain fatty acid-CoA ligase activity|membrane|ATP binding|ligase activity|cytoplasm|mitochondrion|cytosol|cell differentiation|lipid metabolic process|acyl-CoA hydrolase activity|fatty acid metabolic process|decanoate-CoA ligase activity|fatty acid beta-oxidation|nucleotide binding|multicellular organism development|catalytic activity|spermatogenesis	mmu00061,mmu00071,mmu04920,mmu03320	Fatty acid biosynthesis|Fatty acid degradation|Adipocytokine signaling pathway|PPAR signaling pathway
Acsf2	8.10542	8.13074	8.32977	7.56064	8.2332	8.19347	7.98306	7.92739	8.31968	7.60133	6.97193	6.22941	7.29283	8.33408	7.19397	6.69271	5.88232	7.0753	7.032	6.7257	6.36462	5.60957	6.13898	5.59007	5.65169	7.17373	6.03505	4.0059	5.67603	6.68109	4.74025	5.39149	5.7517	GeneID:264895,Genbank:NM_153807.2,MGI:MGI:2388287	acyl-CoA synthetase family member 2		GO:0005524,GO:0005739,GO:0006629,GO:0006631,GO:0008150,GO:0008152,GO:0016874,GO:0000166,GO:0003674,GO:0003824	ATP binding|mitochondrion|lipid metabolic process|fatty acid metabolic process|biological_process|metabolic process|ligase activity|nucleotide binding|molecular_function|catalytic activity
[truncated: 21,137 more rows]
