# Supplementary material for: Expression of Protein Acetylation Regulators During Peripheral Nerve Development, Injury, and Regeneration
Source: Front Mol Neurosci. 2022 May 17;15:888523. doi: 10.3389/fnmol.2022.888523 (PMC9157241; doi:10.3389/fnmol.2022.888523)
Supplement: Supplementary file 2 [file Table_2.xlsx]

## Sheet: Sheet1
gene_id	N_1	N_2	N_3	S14d_1_D	S14d_1_P	S14d_2_D	S14d_2_P	S14d_3_D	S14d_3_P	S1d_1_D	S1d_1_P	S1d_2_D	S1d_2_P	S1d_3_D	S1d_3_P	S21d_1_D	S21d_1_P	S21d_2_D	S21d_2_P	S21d_3_D	S21d_3_P	S3d_1_D	S3d_1_P	S3d_2_D	S3d_2_P	S3d_3_D	S3d_3_P	S7d_1_D	S7d_1_P	S7d_2_D	S7d_2_P	S7d_3_D	S7d_3_P	Dbxref	product	TF_Family	GO_id	GO_term	pathway	pathway_description
0610007P14Rik	17.4754	21.341	17.7914	12.9435	13.1379	12.2352	13.3098	14.1719	17.2301	17.3989	19.9123	17.4557	15.282	18.0762	20.4506	13.0449	18.1588	14.7236	17.3061	14.5433	17.0542	13.5498	13.6806	15.4854	14.9156	12.7281	16.6503	12.4157	17.5837	14.2121	17.064	14.6531	16.9946	GeneID:58520,Genbank:XM_006516117.2,MGI:MGI:1915571	RIKEN cDNA 0610007P14 gene		GO:0006694,GO:0006696,GO:0008202,GO:0016020,GO:0016021,GO:0016126,GO:0030133,GO:0030674,GO:0005783,GO:0005789,GO:0006629	steroid biosynthetic process|ergosterol biosynthetic process|steroid metabolic process|membrane|integral component of membrane|sterol biosynthetic process|transport vesicle|protein binding, bridging|endoplasmic reticulum|endoplasmic reticulum membrane|lipid metabolic process
0610009B22Rik	8.82136	10.0791	8.89856	10.9132	10.616	10.5512	10.4497	10.2305	9.85026	9.05613	8.43682	8.47333	8.90224	9.59974	7.85011	10.4586	10.1259	10.7705	9.40567	9.63721	11.4507	12.7949	13.2905	11.0833	10.7663	12.1273	11.0487	12.2952	11.235	12.6683	12.2528	12.3539	10.15	GeneID:66050,Genbank:XM_006533917.3,MGI:MGI:1913300	RIKEN cDNA 0610009B22 gene		GO:0003674,GO:0005575,GO:0008150	molecular_function|cellular_component|biological_process
0610009O20Rik	13.7979	14.0548	11.1383	16.6777	15.5549	16.1181	14.4438	18.8034	15.1103	12.4396	11.316	10.5421	13.3662	10.3913	13.1112	14.68	14.8427	15.3306	15.0575	14.9361	12.8366	12.1732	11.2736	13.3944	10.3381	11.7371	11.7749	15.5194	11.6813	13.4093	13.2922	13.7005	15.6448	GeneID:66839,Genbank:NM_024179.5,MGI:MGI:1914089	RIKEN cDNA 0610009O20 gene		GO:0008625,GO:0043281,GO:0003674,GO:0005739	extrinsic apoptotic signaling pathway via death domain receptors|regulation of cysteine-type endopeptidase activity involved in apoptotic process|molecular_function|mitochondrion
0610010B08Rik	0.0117678	0	0.0370243	0	0.17266	0.0595303	0.11891	0.0386502	0.0125045	0.0385286	0	0	0	0	0.0120557	0.048068	0.0114261	0.023067	0.0336495	0	0	0.0112519	0	0.0513136	0	0.0551337	0.012423	0.0119471	0.0124986	0.0583086	0.0361642	0.0464398	0.0371569	GeneID:100039060,Genbank:NM_001177543.1,MGI:MGI:3615377	RIKEN cDNA 0610010B08 gene
0610010F05Rik	3.25377	3.25533	3.34235	4.95252	4.80964	5.06698	4.87997	4.93795	4.59277	4.4719	4.57312	4.42275	4.16904	4.99865	4.42793	3.93018	3.85482	4.43246	3.94032	4.60668	4.17486	5.3632	4.26337	5.17495	5.07259	4.84918	4.72944	4.3757	4.19728	4.62009	4.61412	4.76128	4.31909	GeneID:71675,Genbank:XM_006514811.3,MGI:MGI:1918925	RIKEN cDNA 0610010F05 gene		GO:0003674,GO:0005575,GO:0008150	molecular_function|cellular_component|biological_process
0610010K14Rik	24.3376	24.197	21.7813	26.4088	27.8975	28.2342	27.9162	29.335	31.0211	28.7957	29.9653	24.8589	26.9662	33.3829	26.2517	27.4219	29.5388	26.892	31.3389	34.8089	26.5226	30.9343	42.8646	34.1206	28.7025	36.8662	31.9306	34.7462	29.2665	37.163	32.9018	33.1308	28.6326	GeneID:104457,Genbank:NM_001177606.1,MGI:MGI:1915609	RIKEN cDNA 0610010K14 gene		GO:0005654,GO:0005829,GO:0006325,GO:0008150,GO:0016589,GO:0071339,GO:0003674,GO:0003677,GO:0005634	nucleoplasm|cytosol|chromatin organization|biological_process|NURF complex|MLL1 complex|molecular_function|DNA binding|nucleus
0610011F06Rik	14.6872	15.6899	16.232	12.8877	13.6668	13.5937	14.7893	14.8538	14.277	9.27237	10.6729	8.1248	10.0066	10.0042	10.3235	17.0159	15.0921	15.2985	14.1247	18.0122	16.5203	11.1465	11.4833	9.69273	11.3267	9.8743	10.6379	12.905	14.6899	14.6201	14.1008	14.0353	10.6753	GeneID:68347,Genbank:NM_026686.2,MGI:MGI:1915597	RIKEN cDNA 0610011F06 gene		GO:0003674,GO:0005575,GO:0008150	molecular_function|cellular_component|biological_process
0610030E20Rik	10.0393	9.62785	9.55469	12.546	11.9235	11.5332	12.6868	12.1047	11.1613	9.43608	8.14801	9.52429	9.65909	8.79498	9.89985	10.76	10.0592	10.9773	10.3489	10.2601	9.93398	6.77652	8.63155	7.25592	8.64408	8.24935	8.76576	7.00438	9.13614	7.89989	8.55121	8.87928	8.83249	GeneID:68364,Genbank:XM_006506534.3,MGI:MGI:1915614	RIKEN cDNA 0610030E20 gene		GO:0003674,GO:0005575,GO:0008150	molecular_function|cellular_component|biological_process
0610037L13Rik	16.0642	17.0077	16.3685	18.9654	20.6631	20.6409	20.695	18.3993	20.1018	19.9918	17.064	18.9532	17.4283	18.5339	17.3634	23.0185	20.0028	20.9738	18.548	21.1167	20.2685	16.1238	18.3064	14.9614	16.6177	14.6381	17.0791	18.8291	22.2439	19.878	20.6356	19.846	17.8385	GeneID:74098,Genbank:XM_006503438.3,MGI:MGI:1921348	RIKEN cDNA 0610037L13 gene		GO:0003674,GO:0008150	molecular_function|biological_process
0610040J01Rik	2.00964	1.60832	1.61953	1.97113	2.01746	1.96904	2.04256	2.24647	1.86571	3.463	3.79531	3.41254	4.01748	3.40348	2.55726	2.82987	2.73181	1.78303	2.01631	2.9589	2.00067	2.83173	3.21172	3.04401	2.67829	3.6175	2.34485	2.87783	2.83093	2.99777	3.1638	2.92184	2.38232	GeneID:76261,Genbank:XM_011240792.2,MGI:MGI:1923511	RIKEN cDNA 0610040J01 gene		GO:0030054,GO:0003674,GO:0005654,GO:0008150	cell junction|molecular_function|nucleoplasm|biological_process
1110001J03Rik	23.4974	26.2753	24.5157	19.1861	21.4522	16.1757	20.9421	24.1337	21.4934	26.9658	26.2869	19.922	19.5211	20.3343	25.3131	28.0765	30.3418	21.7237	26.4372	26.1709	28.6377	16.7925	25.1516	16.5046	18.2741	18.7263	18.9239	13.7721	21.2259	20.4048	17.7425	19.2388	15.425	GeneID:66117,Genbank:NM_025363.3,MGI:MGI:1913367	RIKEN cDNA 1110001J03 gene		GO:0050995,GO:0061469,GO:0003674,GO:0005739	negative regulation of lipid catabolic process|regulation of type B pancreatic cell proliferation|molecular_function|mitochondrion
1110004E09Rik	9.78263	10.3359	9.58517	8.70171	10.493	10.5481	9.3849	11.3134	10.1999	12.581	16.7459	13.3168	13.5315	14.8704	16.2799	10.2243	10.0783	8.46253	11.4256	11.6017	10.1982	13.4378	12.1015	11.165	12.1627	8.66091	10.2303	11.0041	10.2926	9.78547	10.3975	9.15297	9.47447	GeneID:68001,Genbank:NM_026502.2,MGI:MGI:1915251	RIKEN cDNA 1110004E09 gene		GO:0005829,GO:0005856,GO:0005929,GO:0042995,GO:0048858,GO:0060271,GO:0003352,GO:0003674,GO:0005737	cytosol|cytoskeleton|cilium|cell projection|cell projection morphogenesis|cilium assembly|regulation of cilium movement|molecular_function|cytoplasm
1110004F10Rik	48.8658	48.4311	45.0981	53.3941	51.9213	54.2698	51.5721	55.4325	50.5271	59.9757	61.4207	56.1992	54.4473	62.8811	56.4154	51.7431	51.9728	52.6822	51.1267	54.1859	54.1368	62.5735	62.298	59.9082	59.3698	64.5442	55.7928	60.5627	58.7671	57.4398	57.8739	58.4457	54.0425	GeneID:56372,Genbank:NM_019772.2,MGI:MGI:1929274	RIKEN cDNA 1110004F10 gene		GO:0003674,GO:0005575,GO:0008150	molecular_function|cellular_component|biological_process
1110008F13Rik	31.0523	30.551	29.0483	42.3571	36.9642	42.4723	45.306	42.0639	39.4769	81.7555	70.886	66.3921	59.1635	80.498	57.5326	43.5427	37.8982	43.4844	37.2029	51.2992	43.05	73.8143	78.5049	68.6439	73.568	64.8845	67.6013	47.5719	48.6343	50.8173	52.1654	56.6085	47.0716	GeneID:67388,Genbank:NM_026124.3,MGI:MGI:1914638	RIKEN cDNA 1110008F13 gene		GO:0003674,GO:0005739,GO:0008150	molecular_function|mitochondrion|biological_process
1110008L16Rik	2.60473	2.27566	2.31835	2.64352	2.7298	2.82604	3.15533	2.77662	2.73138	2.71177	2.94224	2.61987	2.58597	3.21944	2.91424	2.3449	2.66221	3.10711	3.13605	2.7189	2.64243	2.98209	2.68566	3.41859	2.54929	2.36844	2.80402	2.59222	2.82108	2.76805	2.89644	2.95864	2.72345	GeneID:66132,Genbank:NM_025373.1,MGI:MGI:1913382	RIKEN cDNA 1110008L16 gene		GO:0004526,GO:0005634,GO:0005739,GO:0008033,GO:0016787,GO:0030678,GO:0042645,GO:0046872,GO:0097745,GO:0001682,GO:0004518	ribonuclease P activity|nucleus|mitochondrion|tRNA processing|hydrolase activity|mitochondrial ribonuclease P complex|mitochondrial nucleoid|metal ion binding|mitochondrial tRNA 5'-end processing|tRNA 5'-leader removal|nuclease activity
1110008P14Rik	13.0893	14.2578	13.1305	16.0769	16.6999	18.8364	14.2396	18.4245	19.6969	25.6422	29.643	26.3161	25.038	24.3733	27.4022	20.3403	15.7879	17.5299	17.668	17.9062	15.7959	28.8399	23.0941	24.1066	20.415	25.4251	16.5645	18.3236	18.9103	21.592	20.4874	19.8919	15.8301	GeneID:73737,Genbank:NM_198001.2,MGI:MGI:1920987	RIKEN cDNA 1110008P14 gene		GO:0003674,GO:0005575,GO:0008150	molecular_function|cellular_component|biological_process
1110012L19Rik	36.738	35.3466	31.2152	27.2058	27.8041	24.6945	27.5172	22.5723	28.03	14.8354	21.4961	16.7835	19.3498	15.1497	21.2775	26.9372	25.4164	27.0916	26.6841	28.748	32.2601	13.3358	24.0068	12.7254	18.181	15.2116	19.205	19.2901	27.3189	19.0798	28.523	17.7985	24.4659	GeneID:68618,Genbank:NM_026787.2,MGI:MGI:1915868	RIKEN cDNA 1110012L19 gene		GO:0003674,GO:0005575,GO:0008150	molecular_function|cellular_component|biological_process
1110017D15Rik	0.0952972	0.120756	0.0999426	0.147996	0.199746	0.144625	0.106995	0.0260829	0.0759475	0.104003	0.137883	0.150717	0.122286	0.023808	0.219665	0	0.277591	0.16345	0.0681246	0.0746057	0.0489827	0.0911192	0.163354	0.0779146	0.175954	0.22324	0.0754523	0.145124	0.0253037	0.188876	0.122026	0.0470094	0	GeneID:73721,Genbank:XM_006538307.3,MGI:MGI:1920971	RIKEN cDNA 1110017D15 gene		GO:0005856,GO:0007283,GO:0030154,GO:0034622,GO:0043014,GO:0048471,GO:0002177,GO:0005634,GO:0005737	cytoskeleton|spermatogenesis|cell differentiation|cellular protein-containing complex assembly|alpha-tubulin binding|perinuclear region of cytoplasm|manchette|nucleus|cytoplasm
1110025L11Rik	0	0	0	0	0	0	0	0	0	0	0	0	0	0	0	0	0	0	0	0.375457	0	0	0	0	0	0	0	0	0	0	0	0	0	GeneID:68637,Genbank:NM_001276278.1,MGI:MGI:1915887	RIKEN cDNA 1110025L11 gene		GO:0003674,GO:0005575,GO:0008150	molecular_function|cellular_component|biological_process
1110032A03Rik	9.92682	9.27515	11.3925	6.40058	8.40423	6.55862	6.88154	6.82627	7.808	5.03131	6.18472	4.15308	5.14968	4.53639	5.68201	8.00861	9.3985	7.56522	9.29342	7.94661	9.64187	5.13426	7.05904	4.25543	6.57856	5.46185	6.93662	6.33017	8.64847	6.58156	8.66706	6.30837	7.93825	GeneID:68721,Genbank:NM_023483.3,MGI:MGI:1915971	RIKEN cDNA 1110032A03 gene		GO:0008150,GO:0003674,GO:0005634,GO:0005654	biological_process|molecular_function|nucleus|nucleoplasm
1110032F04Rik	0.124315	0.0210034	0.0434584	0.171609	0.10857	0.209626	0.0465248	0.20415	0.220163	0.045224	0.0799415	0.0436913	0	0.0414101	0	0.0846317	0.0201176	0.06092	0.118491	0.0216274	0.106497	0.0396217	0.0811792	0.0451731	0.0655807	0.0728041	0.0437456	0.0841394	0.0880233	0.143727	0.127346	0.388384	0.065421	GeneID:68725,Genbank:NM_001167996.1,MGI:MGI:1915975	RIKEN cDNA 1110032F04 gene		GO:0016020,GO:0016021,GO:0003674,GO:0005575,GO:0008150	membrane|integral component of membrane|molecular_function|cellular_component|biological_process
1110034G24Rik	2.13304	2.50946	2.001	2.57308	2.14317	2.2175	1.92248	2.15315	2.40175	1.22802	1.28357	1.16577	1.03459	1.34935	1.35324	2.38804	2.20412	2.37827	2.71393	2.76785	2.49452	1.25365	1.7539	1.48264	1.46593	1.16897	1.60105	1.48011	1.88099	1.51264	1.82422	1.46731	1.77131	GeneID:73747,Genbank:XM_011239801.2,MGI:MGI:1920997	RIKEN cDNA 1110034G24 gene		GO:0003674,GO:0005575,GO:0008150	molecular_function|cellular_component|biological_process
1110037F02Rik	8.52496	7.25099	8.03625	11.9467	10.5609	11.6822	10.8173	11.5166	11.17	10.3839	10.6458	11.1071	10.3601	11.1266	9.70907	10.2444	9.51506	10.6112	9.56918	9.73606	9.3109	12.6175	9.54744	12.7589	11.336	12.1455	10.5114	12.1487	11.3159	12.4084	11.5132	12.3237	11.8056	GeneID:66185,Genbank:XM_006538160.3,MGI:MGI:1913435	RIKEN cDNA 1110037F02 gene		GO:0006397,GO:0008380,GO:0016604,GO:0016607,GO:0036396,GO:0080009,GO:0005634,GO:0005654,GO:0005829	mRNA processing|RNA splicing|nuclear body|nuclear speck|RNA N6-methyladenosine methyltransferase complex|mRNA methylation|nucleus|nucleoplasm|cytosol
1110038F14Rik	7.59905	9.17364	10.0528	13.7763	12.2268	12.027	12.2844	13.6701	13.1676	11.5624	9.70225	9.77421	10.4228	10.4612	9.62625	11.656	11.7871	11.7124	12.8932	13.297	10.6643	10.5823	12.3233	10.2432	11.7103	10.1194	10.552	13.2208	12.659	13.8737	12.6617	15.492	11.4163	GeneID:117171,Genbank:XM_006520348.2,MGI:MGI:2152337	RIKEN cDNA 1110038F14 gene		GO:0003674,GO:0005575,GO:0008150	molecular_function|cellular_component|biological_process
1110051M20Rik	5.89585	5.41557	5.9068	4.48485	4.78845	5.24503	4.77475	4.79058	5.07919	2.84804	4.90729	3.93735	4.51005	3.16981	5.01392	4.47739	5.92942	4.91729	6.39852	4.98946	5.87124	2.74727	3.83858	3.16093	3.5877	2.64496	3.497	4.67435	4.73147	4.63236	5.42754	4.5251	4.87368	GeneID:228356,Genbank:NM_001311144.1,MGI:MGI:1915079	RIKEN cDNA 1110051M20 gene		GO:0003674,GO:0008150	molecular_function|biological_process
1110059E24Rik	12.4932	10.6549	9.65013	14.1351	13.2499	12.7157	15.8326	13.9642	14.269	15.594	14.2877	12.1076	11.75	14.8022	12.8755	13.7509	14.237	15.1406	14.974	16.0472	14.9194	20.0641	18.3926	20.2249	16.3779	18.6199	14.097	17.8481	18.8706	18.2743	19.9248	19.411	13.7003	GeneID:66206,Genbank:NM_025423.2,MGI:MGI:1913456	RIKEN cDNA 1110059E24 gene		GO:0003674,GO:0005575,GO:0008150	molecular_function|cellular_component|biological_process
1110059G10Rik	3.76648	4.3659	4.30009	5.18293	5.2298	4.82371	5.28155	4.94129	5.03241	4.9084	5.5186	4.07179	3.75235	4.71679	4.33079	5.27438	4.81444	5.2335	4.18079	5.90566	4.90119	5.1361	6.25785	5.23205	5.18117	5.47263	5.53646	5.16302	7.05551	5.7484	6.25145	6.20893	5.386	GeneID:66202,Genbank:NM_025419.4,MGI:MGI:1913452	RIKEN cDNA 1110059G10 gene		GO:0003674,GO:0005575,GO:0008150	molecular_function|cellular_component|biological_process
1110065P20Rik	21.643	22.6732	21.6864	23.2814	21.3554	23.1171	22.1336	21.3186	24.4073	17.9618	22.9699	16.2725	20.6089	18.3749	21.8019	23.7635	25.2292	25.8799	23.1574	25.4234	23.1166	20.5212	24.5065	18.1388	17.2375	15.8173	23.2935	18.9124	22.0905	21.4478	22.9735	20.5199	17.3224	GeneID:68920,Genbank:NM_001142727.1,MGI:MGI:1916170	RIKEN cDNA 1110065P20 gene		GO:0003674,GO:0005575,GO:0008150	molecular_function|cellular_component|biological_process
1190002N15Rik	3.7187	3.66005	3.98507	7.51814	5.55537	5.78724	6.16406	6.33632	5.23037	4.48641	3.74352	4.19177	3.70645	4.02697	3.2417	6.15877	5.0419	6.14954	5.34896	5.97076	5.36585	4.69348	5.12603	4.93834	5.69264	5.62275	5.25337	5.40905	5.27096	5.38706	5.33312	6.61721	6.14844	GeneID:68861,Genbank:NM_001033145.2,MGI:MGI:1916111	RIKEN cDNA 1190002N15 gene		GO:0005615,GO:0005794,GO:0009966,GO:0014066,GO:0030126,GO:0030137,GO:0031410,GO:0048199,GO:0000139,GO:0060038,GO:0003674,GO:0005576	extracellular space|Golgi apparatus|regulation of signal transduction|regulation of phosphatidylinositol 3-kinase signaling|COPI vesicle coat|COPI-coated vesicle|cytoplasmic vesicle|vesicle targeting, to, from or within Golgi|Golgi membrane|cardiac muscle cell proliferation|molecular_function|extracellular region
1190003K10Rik	0	0	0	0	0	0	0	0	0	0	0	0	0	0	0	0	0	0	0	0	0	0	0	0	0	0	0	0	0	0	0	0	0	GeneID:68880,Genbank:NM_001195435.1,MGI:MGI:1916130	RIKEN cDNA 1190003K10 gene		GO:0003674,GO:0005575,GO:0008150	molecular_function|cellular_component|biological_process
1190005I06Rik	0	0.221309	0	0	0	0.0736262	0	0.15934	0	0	0.0701939	0	0.0747046	0	0	0.0743122	0	0.142645	0	0	0	0	0	0	0	0	0	0	0	0	0	0	0	GeneID:68918,Genbank:NM_197988.1,MGI:MGI:1916168	RIKEN cDNA 1190005I06 gene		GO:0003674,GO:0005575,GO:0008150	molecular_function|cellular_component|biological_process
1190007I07Rik	4.42737	6.22544	6.21588	4.58378	5.08899	4.84062	4.16907	3.36169	4.93219	3.81871	3.99504	4.81866	3.73863	3.49666	4.97464	4.30236	4.22949	5.66898	3.9477	5.8886	4.99179	4.30155	4.12684	3.50303	3.2397	4.60022	4.29695	3.62486	3.03374	5.02435	5.70573	4.29753	3.68276	GeneID:544717,Genbank:NM_001135569.1,MGI:MGI:3698433	RIKEN cDNA 1190007I07 gene		GO:0008150,GO:0003674,GO:0005575,GO:0005576	biological_process|molecular_function|cellular_component|extracellular region
1300017J02Rik	0.117033	0.0237278	0	0.0242336	0.0490612	0.0236817	0.0262798	0.102503	0.0746163	0	0	0	0.0480572	0	0.0479588	0.0478047	0.0454542	0.068822	0.0223102	0.0488654	0.0240621	0.044761	0.091709	0.127581	1.35827	0.0548317	0.0988397	0.118816	0.323183	0.0695871	0.0719322	0	0.0246356	GeneID:71775,Genbank:XM_006511835.3,MGI:MGI:1919025	RIKEN cDNA 1300017J02 gene		GO:0005575,GO:0005576,GO:0005615,GO:0005785,GO:0043086,GO:0004857,GO:0005047,GO:0005506	cellular_component|extracellular region|extracellular space|signal recognition particle receptor complex|negative regulation of catalytic activity|enzyme inhibitor activity|signal recognition particle binding|iron ion binding	mmu04066,mmu04216,mmu04978	HIF-1 signaling pathway|Ferroptosis|Mineral absorption
1500009L16Rik	2.4088	2.59688	3.28809	7.24416	6.89217	5.99603	6.35335	9.08352	7.43503	3.17131	2.95045	3.34603	2.7868	4.05012	2.82027	8.39457	9.65243	7.83198	8.41848	8.46109	8.48997	4.35047	4.38184	5.08507	3.67099	4.92622	4.52073	4.85217	4.99493	5.72142	5.05256	5.73373	6.7607	GeneID:69784,Genbank:XM_011243557.2,MGI:MGI:1917034	RIKEN cDNA 1500009L16 gene		GO:0003674,GO:0005575,GO:0008150	molecular_function|cellular_component|biological_process
1500015O10Rik	11.9099	10.244	9.90405	8.71863	13.9947	9.37208	12.0211	8.56093	10.5463	3.54489	2.03072	4.82001	2.28472	3.54648	3.75899	8.16949	9.46154	7.7229	9.57462	7.91123	11.9342	3.10575	6.48108	3.80319	4.25206	3.45224	5.7785	13.7402	18.3992	14.783	16.9448	13.8865	12.5352	GeneID:78896,Genbank:NM_024283.3,MGI:MGI:1926146	RIKEN cDNA 1500015O10 gene		GO:0005615,GO:0031045,GO:0031145,GO:0031410,GO:0070314,GO:0090398,GO:0003674,GO:0005576	extracellular space|dense core granule|anaphase-promoting complex-dependent catabolic process|cytoplasmic vesicle|G1 to G0 transition|cellular senescence|molecular_function|extracellular region
1520401A03Rik	0.0229787	0	0.0240989	0.0237905	0.0481642	0.0116244	0.038699	0.0251571	0.0244173	0.037617	0.0221649	0.0484561	0.0353839	0.022963	0.0117705	0	0	0.0112606	0.0328534	0.011993	0.0236221	0.0219713	0.0225081	0.0250498	0.0484884	0.0269146	0.0242581	0.0116644	0.0122028	0.0227716	0.023539	0.0226705	0	GeneID:320309,Genbank:XM_017317755.1,MGI:MGI:2443785	RIKEN cDNA 1520401A03 gene		GO:0003674,GO:0005575,GO:0008150	molecular_function|cellular_component|biological_process
1600002H07Rik	1.5434	1.39543	1.3999	3.23903	2.68856	3.33408	3.16127	3.24242	3.16924	3.16393	2.81652	2.72684	2.97611	3.00132	2.92729	3.25865	2.6529	3.12755	3.06146	3.02616	2.4228	3.70927	2.88056	3.54689	2.83869	3.37122	2.77426	4.12902	2.70253	4.0304	3.0766	3.45693	2.96349	GeneID:72016,Genbank:NM_028056.1,MGI:MGI:1919266	RIKEN cDNA 1600002H07 gene		GO:0003674,GO:0005575,GO:0008150	molecular_function|cellular_component|biological_process
1600002K03Rik	2.78968	4.40827	4.2164	5.35171	5.5033	6.22599	4.79027	7.815	5.23116	11.1036	10.6843	9.08356	8.00177	9.6752	8.5738	6.284	5.41736	5.54868	3.91027	5.39568	5.81992	10.9048	8.43871	11.4489	7.09857	10.8596	8.92161	5.99755	6.44868	7.31787	7.48044	7.44727	4.40421	GeneID:69770,Genbank:NM_027207.2,MGI:MGI:1917020	RIKEN cDNA 1600002K03 gene		GO:0008150,GO:0016020,GO:0016021,GO:0003674,GO:0005576,GO:0005737	biological_process|membrane|integral component of membrane|molecular_function|extracellular region|cytoplasm
1600012H06Rik	5.29616	5.92133	5.85631	7.81497	7.84609	7.8763	8.42866	8.56788	7.80233	7.81141	7.88606	7.79605	7.27379	9.03329	7.80675	7.30909	7.25926	6.99487	7.14568	7.03114	7.33679	8.23018	9.53928	8.65463	8.79947	9.39529	8.86966	9.5948	9.02191	9.44715	9.70232	10.3488	9.54652	GeneID:67912,Genbank:NM_001083882.1,MGI:MGI:1915162	RIKEN cDNA 1600012H06 gene		GO:0008150,GO:0003674,GO:0005576,GO:0006915	biological_process|molecular_function|extracellular region|apoptotic process
1600014C10Rik	6.12568	5.80201	6.35939	6.00576	6.56572	7.82531	6.40867	6.97736	5.60513	17.2028	12.7276	14.6463	12.4657	16.9269	11.5369	6.16062	5.22688	7.24691	4.08415	6.26501	5.66112	8.47508	11.758	9.30841	9.74351	8.00835	9.79809	7.78946	7.82043	7.37346	8.62026	8.28693	7.5544	GeneID:72244,Genbank:NM_001085385.1,MGI:MGI:1919494	RIKEN cDNA 1600014C10 gene		GO:0005739,GO:0005783,GO:0006914,GO:0006915,GO:0006979,GO:0016020,GO:0016021,GO:0031966,GO:0051560,GO:0003674,GO:0005623,GO:0005737	mitochondrion|endoplasmic reticulum|autophagy|apoptotic process|response to oxidative stress|membrane|integral component of membrane|mitochondrial membrane|mitochondrial calcium ion homeostasis|molecular_function|cell|cytoplasm
1600014C23Rik	0	0	0	0	0	0	0	0	0	0.0986358	0.523069	0	0.185561	0.180635	0.185181	0	0	0	0	0	0.185819	0	0.0885279	0	0.190713	0.10586	0	0	0	0	0	0	0	GeneID:72240,Genbank:XM_006524968.2,MGI:MGI:1919490	RIKEN cDNA 1600014C23 gene		GO:0003674,GO:0005575,GO:0008150	molecular_function|cellular_component|biological_process
1600015I10Rik	0	0	0	0.0222629	0.0225358	0.0217559	0.0482854	0	0	0	0	0	0	0	0	0	0	0.0210751	0.0409918	0.0224458	0.0221053	0	0.0210628	0	0	0	0	0.0436617	0	0.0426188	0.0440551	0.0424296	0	GeneID:69761,Genbank:NM_001081273.2,MGI:MGI:1917011	RIKEN cDNA 1600015I10 gene		GO:0003674,GO:0005575,GO:0008150	molecular_function|cellular_component|biological_process
1700001C02Rik	0	0	0	0	0	0.107013	0	0	0	0	0	0	0	0	0	0	0	0	0	0	0	0	0	0	0	0	0	0	0	0	0	0	0	GeneID:75434,Genbank:XM_017321128.1,MGI:MGI:1922684	RIKEN cDNA 1700001C02 gene		GO:0003674,GO:0008150	molecular_function|biological_process
1700001C19Rik	0.0955529	0	0.0250527	0	0	0	0.0536409	0	0.0761513	0	0	0.025187	0.0735687	0.0238719	0.0489455	0	0.0463893	0.0702379	0.113846	0	0	0.0456819	0.0701967	0.0260412	0.0252038	0.0279799	0.0252183	0.0242522	0.101487	0.0473458	0.073412	0.0235678	0.0251424	GeneID:75462,Genbank:NM_029296.2,MGI:MGI:1922712	RIKEN cDNA 1700001C19 gene		GO:0003674,GO:0005575,GO:0008150	molecular_function|cellular_component|biological_process
1700001F09Rik	0	0	0	0	0	0	0	0	0	0	0	0	0	0	0	0	0	0	0	0	0	0	0	0	0	0	0	0	0	0	0	0	0	GeneID:71826,Genbank:NM_027940.2,MGI:MGI:1919076	RIKEN cDNA 1700001F09 gene		GO:0003674,GO:0008150	molecular_function|biological_process
1700001J03Rik	0.274623	0.0695975	0.720023	0.568648	0.359761	0.416773	0.308332	0.0751642	0.218862	0.0749277	0.397344	0.361941	0.211439	0.274435	0.281342	0.0701095	0.533298	0.201866	0.392636	0.358325	0.141156	0	0.0672493	0.149687	0	0.0804151	0	0.41821	0	0.136073	0.210989	0.0677346	0.216781	GeneID:69282,Genbank:NM_001008547.1,MGI:MGI:1916532	RIKEN cDNA 1700001J03 gene		GO:0003674,GO:0005575,GO:0008150	molecular_function|cellular_component|biological_process
1700001K19Rik	0	0	0	0	0	0	0	0	0	0	0	0	0	0	0	0	0	0	0	0	0	0	0.0361326	0	0	0	0	0	0	0.0365556	0	0.0363933	0.0388249	GeneID:66323,Genbank:NM_025488.2,MGI:MGI:1913573	RIKEN cDNA 1700001K19 gene		GO:0003674,GO:0005575,GO:0008150	molecular_function|cellular_component|biological_process
1700001L19Rik	0.236345	0.269536	0.154917	0.152934	0.123847	0.0896708	0.132678	0	0.188357	0.0967264	0.170981	0.0311494	0.121312	0.029523	0.121064	0.120675	0.286854	0.144775	0.253432	0.0616763	0.303704	0	0.0868141	0	0.0623404	0.0692068	0.218316	0.0299933	0.2824	0	0.151318	0.0291469	0.0932828	GeneID:69315,Genbank:NM_027035.1,MGI:MGI:1916565	RIKEN cDNA 1700001L19 gene		GO:0003674,GO:0005575,GO:0008150	molecular_function|cellular_component|biological_process
1700001O22Rik	0.0688622	0.139614	0.24073	0.736713	0.529237	0.37158	0.283488	0.854424	0.365867	0.200408	0.177129	0.145212	0.212075	0.206445	0.305704	0.726644	0.55719	0.719905	0.612604	0.958408	0.448338	0.263373	0.382226	0.200183	0.169527	0.1882	0.169624	0.675809	0.731384	0.818897	0.752439	0.566153	0.652298	GeneID:73598,Genbank:XM_011239200.2,MGI:MGI:1923631	RIKEN cDNA 1700001O22 gene		GO:0003674,GO:0005575,GO:0008150	molecular_function|cellular_component|biological_process
1700001P01Rik	0.684796	0.954511	0.269316	0.354494	0.538258	0.346421	0.192213	0.656001	0.818627	0.0934195	0.247703	0.902533	0.0878737	0	0.087694	0.349648	0.914256	0.587267	0.163179	0.446758	1.05595	0.0818467	0.167692	0.373257	0.361254	0.100261	0.361462	0.173807	0.454575	0.0848278	0.613806	0.422256	0.270281	GeneID:72215,Genbank:NM_028156.2,MGI:MGI:1919465	RIKEN cDNA 1700001P01 gene		GO:0003674,GO:0005575,GO:0008150	molecular_function|cellular_component|biological_process
1700003E16Rik	0.677447	0.713153	0.929076	0.404642	0.354988	0.237256	0.409555	0.513463	0.609112	0.0853079	0.35186	0.329667	0.454714	0.520757	0.800796	0.505541	0.632479	0.791644	0.59604	0.271977	0.535704	0.44844	0.382829	0.340848	0.604793	0.21363	0.275064	0.132263	0.276737	0.232387	0.400364	0.179943	0.548472	GeneID:71837,Genbank:NM_027948.1,MGI:MGI:1919087	RIKEN cDNA 1700003E16 gene		GO:0003674,GO:0005575,GO:0008150	molecular_function|cellular_component|biological_process
1700003F12Rik	0.138021	0	0	0.214345	0.216972	0.628391	0.542369	0	0.293324	0.15063	0	0.0727624	0.141688	0.137927	0.494893	0.986605	0.804082	0.744001	0.52622	0.216106	0.709427	0.791819	0.0675969	0.376151	0.582488	0.565815	0.145705	1.12099	0.586367	0.341942	0.706931	0.817016	0.508435	GeneID:75480,Genbank:NM_029305.2,MGI:MGI:1922730	RIKEN cDNA 1700003F12 gene		GO:0003674,GO:0005575,GO:0008150	molecular_function|cellular_component|biological_process
1700006A11Rik	0	0	0	0	0	0	0	0	0	0	0	0	0	0	0	0	0	0	0	0	0	0	0	0	0	0	0	0	0	0	0	0	0	GeneID:71824,Genbank:XM_006502121.1,MGI:MGI:1919074	RIKEN cDNA 1700006A11 gene		GO:0008150,GO:0003674,GO:0005096,GO:0005575	biological_process|molecular_function|GTPase activator activity|cellular_component
1700006E09Rik	0	0	0	0	0	0	0	0	0	0	0	0	0	0	0	0	0.0743027	0	0	0	0	0	0	0	0	0	0	0	0	0	0	0	0	GeneID:75437,Genbank:NM_029287.1,MGI:MGI:1922687	RIKEN cDNA 1700006E09 gene		GO:0003674,GO:0005575,GO:0008150	molecular_function|cellular_component|biological_process
1700007B14Rik	0	0.0751344	0	0	0.0258922	0	0	0	0.0525052	0	0	0	0.0253623	0	0	0	0.0719657	0.024214	0	0	0	0.0472454	0.145199	0.0269325	0	0	0	0.0752468	0.0524801	0	0	0	0.026003	GeneID:71831,Genbank:NM_001164235.1,MGI:MGI:1919081	RIKEN cDNA 1700007B14 gene		GO:0003674,GO:0005575,GO:0008150	molecular_function|cellular_component|biological_process
1700007G11Rik	0	0	0	0.510079	0.430276	1.32923	0.368766	1.3934	0.436265	0.313648	0.396021	0.389595	0.252882	0.328225	0.252364	1.59317	0.0797283	0.925491	0.195664	0.857116	0.168823	1.17769	0.402152	1.87977	0.0866344	1.49074	0.476763	0.875315	0.130817	1.1799	0.168229	1.05314	0.302482	GeneID:75784,Genbank:XM_006535280.3,MGI:MGI:1916571	RIKEN cDNA 1700007G11 gene		GO:0003674,GO:0005575,GO:0008150	molecular_function|cellular_component|biological_process
1700007K09Rik	0	0.0613214	0.190321	0.0626286	0	0	0.0679168	0.0662262	0.192836	0	0	0	0.0620988	0.1209	0.0619717	0.185318	0.0587353	0.0592872	0.0576577	0.126286	0	0.115679	0.118505	0.197831	0.063823	0.212558	0.127719	0	0.256992	0.119893	0.0619665	0.0596801	0	GeneID:69318,Genbank:XM_006508181.2,MGI:MGI:1916568	RIKEN cDNA 1700007K09 gene		GO:0008150,GO:0003674,GO:0005575,GO:0005576	biological_process|molecular_function|cellular_component|extracellular region
1700007K13Rik	0.199306	0.20204	0.139348	0.687824	0.278502	0.0672159	0.0745902	0.145467	0.494163	0.145009	0	0	0	0.19917	0.068061	0.135684	0.451546	0.390676	0.253292	0.0693475	0.341478	0.254091	0.455522	0	0.0700941	0.0778146	0.490941	0.134895	0.564487	0.0658365	0.204166	0.131088	0.20977	GeneID:69327,Genbank:NM_027040.1,MGI:MGI:1916577	RIKEN cDNA 1700007K13 gene		GO:0003674,GO:0005575,GO:0008150	molecular_function|cellular_component|biological_process
1700008O03Rik	0.488792	0.192693	0.256309	0.112458	0.085377	0.109896	0.0914649	0.297294	0.173131	0.148179	0.130967	0.0286315	0.167259	0.0271365	0.111278	0.249571	0.184567	0.319373	0.25883	0.283454	0.334985	0.0519292	0.265989	0.059205	0.114602	0.0318063	0.200669	0.385963	0.403779	0.215282	0.19472	0.0803724	0.171485	GeneID:69349,Genbank:XM_011250899.2,MGI:MGI:1916599	RIKEN cDNA 1700008O03 gene		GO:0003674,GO:0005575,GO:0008150	molecular_function|cellular_component|biological_process
1700008P02Rik	0	0	0	0	0	0	0	0	0	0	0	0	0	0	0	0	0	0	0	0	0	0	0	0	0	0	0	0	0	0	0	0	0	GeneID:69347,Genbank:NM_027048.1,MGI:MGI:1916597	RIKEN cDNA 1700008P02 gene		GO:0003674,GO:0005575,GO:0008150	molecular_function|cellular_component|biological_process
1700009N14Rik	0	0	0	0.0437508	0	0	0	0	0	0	0.0407613	0.0891109	0	0	0	0	0	0.0414166	0	0	0	0	0.0413924	0	0.178341	0.049496	0	0	0	0	0	0	0	GeneID:75471,Genbank:NM_001081095.1,MGI:MGI:1922721	RIKEN cDNA 1700009N14 gene		GO:0005737,GO:0006606,GO:0019904,GO:0000054,GO:0003924,GO:0005634	cytoplasm|protein import into nucleus|protein domain specific binding|ribosomal subunit export from nucleus|GTPase activity|nucleus	mmu03013,mmu03008,mmu05166,mmu05169	RNA transport|Ribosome biogenesis in eukaryotes|HTLV-I infection|Epstein-Barr virus infection
1700010B08Rik	0	0	0	0	0	0	0	0	0	0	0	0	0	0	0.122145	0	0	0	0	0	0	0	0	0	0	0	0	0	0	0	0.0610675	0	0	GeneID:75485,Genbank:NM_029308.1,MGI:MGI:1922735	RIKEN cDNA 1700010B08 gene		GO:0003674,GO:0005575,GO:0008150	molecular_function|cellular_component|biological_process
1700010D01Rik	0	0	0	0	0	0	0	0	0	0	0	0	0	0	0	0	0	0	0	0	0	0	0	0	0	0	0	0	0	0	0	0	0	GeneID:76386,Genbank:NM_029590.3,MGI:MGI:1923636	RIKEN cDNA 1700010D01 gene		GO:0003674,GO:0005575,GO:0008150	molecular_function|cellular_component|biological_process
1700010I14Rik	0.706162	0.314974	0.296234	0.614131	0.444042	0.257205	0.761128	0.525712	0.810402	0.215789	0.599413	0.387168	0.550942	0.875042	0.491939	0.461514	0.411396	0.858207	0.67308	0.766599	0.667859	0.378113	0.802369	0.862183	1.01327	0.529354	0.805117	0.80295	0.630011	0.671804	0.752315	0.863894	0.594589	GeneID:66931,Genbank:XM_006523342.1,MGI:MGI:1914181	RIKEN cDNA 1700010I14 gene		GO:0003674,GO:0005575,GO:0008150	molecular_function|cellular_component|biological_process
1700011E24Rik	0	0.0169315	0.0175165	0	0	0	0	0.0365715	0.017748	0.0364564	0.0966647	0.088052	0.0514383	0.0166909	0.017111	0	0.0324348	0.0163698	0.0159199	0.0174344	0.05151	0.0319402	0.0654409	0.054623	0.0352443	0.0195632	0.0528968	0	0.0177395	0	0	0	0	GeneID:75467,Genbank:XM_006525072.3,MGI:MGI:1922717	RIKEN cDNA 1700011E24 gene		GO:0005634,GO:0005737,GO:0006325,GO:0007275,GO:0042393,GO:0042585,GO:0044727,GO:0090116,GO:1901537,GO:0001939,GO:0001940,GO:0003682	nucleus|cytoplasm|chromatin organization|multicellular organism development|histone binding|germinal vesicle|DNA demethylation of male pronucleus|C-5 methylation of cytosine|positive regulation of DNA demethylation|female pronucleus|male pronucleus|chromatin binding
1700011H14Rik	0	0	0	0	0	0	0	0	0	0	0	0	0	0	0	0	0	0	0	0	0	0	0	0	0.0271463	0	0	0	0	0	0	0	0	GeneID:67082,Genbank:XM_011245156.2,MGI:MGI:1914332	RIKEN cDNA 1700011H14 gene		GO:0003674,GO:0005575,GO:0008150	molecular_function|cellular_component|biological_process
1700011I03Rik	0.149063	0.201477	0.312658	0	0.15622	0.100543	0.111573	0.380785	0.158395	0.0542268	0.143783	0	0.153023	0	0.203613	0.0507397	0.19298	0.0973965	0	0.0518655	0.153236	0.190037	0.340688	0	0.0524239	0.116396	0	0.100889	0.052773	0.0492396	0.101798	0.0980419	0.104592	GeneID:75444,Genbank:NM_001311063.1,MGI:MGI:1922694	RIKEN cDNA 1700011I03 gene		GO:0003674,GO:0005575,GO:0008150	molecular_function|cellular_component|biological_process
1700011L22Rik	0	0.08862	0.0458411	0	0.0916184	0.0442239	0.0490757	0	0	0	0	0	0.0448717	0	0.0895598	0	0.0424413	0.12852	0.0416627	0.0456263	0.0449343	0	0.0856301	0	0.0922352	0	0.184576	0	0.139274	0.129949	0	0	0.0920105	GeneID:67687,Genbank:XM_006531314.1,MGI:MGI:1914937	RIKEN cDNA 1700011L22 gene		GO:0003674,GO:0005575,GO:0008150	molecular_function|cellular_component|biological_process
1700012A03Rik	0	0	0	0	0.0609792	0	0	0	0	0	0	0	0	0	0	0	0	0	0	0	0	0	0	0	0	0	0	0	0	0	0	0	0	GeneID:76382,Genbank:NM_029587.2,MGI:MGI:1923632	RIKEN cDNA 1700012A03 gene		GO:0003674,GO:0005575,GO:0008150	molecular_function|cellular_component|biological_process
1700012B07Rik	0	0	0	0	0	0	0	0.0765416	0	0	0	0	0	0	0	0	0	0.0342609	0	0	0	0	0	0	0	0	0	0	0	0	0	0	0	GeneID:69324,Genbank:XM_006534114.3,MGI:MGI:1916574	RIKEN cDNA 1700012B07 gene		GO:0003674,GO:0005575,GO:0008150	molecular_function|cellular_component|biological_process
1700012B09Rik	0	0	0	0	0.0813646	0	0.0871665	0	0	1.77932	1.19819	0.409288	1.03609	1.16376	0.715827	0	0.0753826	0	0.0739997	0.16208	0.159621	1.55889	0.684418	1.18488	0.327649	2.3643	0.819593	0.0788195	0	0.0769369	0	0	0	GeneID:69325,Genbank:NM_029306.3,MGI:MGI:1916575	RIKEN cDNA 1700012B09 gene		GO:0003674,GO:0008150,GO:0097546	molecular_function|biological_process|ciliary base
1700012L04Rik	0	0	0	0	0	0	0	0	0	0	0	0	0	0	0	0	0	0	0	0	0	0	0	0	0	0	0	0.103291	0	0	0	0	0	GeneID:76383,Genbank:NM_029588.3,MGI:MGI:1923633	RIKEN cDNA 1700012L04 gene		GO:0006342,GO:0000790,GO:0003677,GO:0006325	chromatin silencing|nuclear chromatin|DNA binding|chromatin organization
1700012P22Rik	0	0	0	0	0	0	0	0	0	0	0	0	0	0	0	0	0	0	0	0	0	0	0	0	0	0	0	0	0	0	0	0	0	GeneID:69364,Genbank:XM_006539154.2,MGI:MGI:1916614	RIKEN cDNA 1700012P22 gene		GO:0003674,GO:0005575,GO:0008150	molecular_function|cellular_component|biological_process
1700013D24Rik	0.0998394	0.101209	0.209412	0	0	0	0	0	0	0	0	0	0	0	0	0	0	0	0	0	0	0	0	0.108838	0	0	0	0	0	0	0	0	0	GeneID:76921,Genbank:NM_001177502.1,MGI:MGI:1924171	RIKEN cDNA 1700013D24 gene		GO:0003674,GO:0005575,GO:0008150	molecular_function|cellular_component|biological_process
1700013F07Rik	0	0.0914642	0.0946247	0	0	0	0	0	0	0	0	0	0.185247	0	0.0924342	0.0921371	0	0	0.0859996	0.0941814	0.0927528	0	0	0	0	0.317042	0	0.183202	0.0958294	0	0	0.178032	0.284891	GeneID:75504,Genbank:NM_029314.1,MGI:MGI:1922754	RIKEN cDNA 1700013F07 gene		GO:0003674,GO:0005575,GO:0008150	molecular_function|cellular_component|biological_process
1700013G24Rik	0	0.0522653	0	0	0	0	0	0	0	0	0	0	0	0	0	0	0	0.101063	0	0	0	0	0	0	0	0	0	0	0	0	0	0.0508663	0	GeneID:69380,Genbank:NM_027063.2,MGI:MGI:1916630	RIKEN cDNA 1700013G24 gene		GO:0003674,GO:0005575,GO:0008150	molecular_function|cellular_component|biological_process
1700013H16Rik	0.666206	0.198631	0.246594	0.0811461	0	0.039649	0.0439989	0.171615	0	0.128306	0	0.0413192	0.0804596	0.234971	0.0401475	0.0400185	0.152203	0.0768168	0.0747054	0.0409064	0.241715	0	0	0	0	0	0.248223	0.0397856	0.166489	0.0388353	0.0401441	0	0.0412461	GeneID:75514,Genbank:NM_001200013.1,MGI:MGI:1922764	RIKEN cDNA 1700013H16 gene		GO:0005515,GO:0005634,GO:0005730,GO:0051321,GO:0000785,GO:0000800,GO:0001741	protein binding|nucleus|nucleolus|meiotic cell cycle|chromatin|lateral element|XY body
1700015E13Rik	0.0749146	0	0	0	0	0	0	0	0	0	0	0	0	0	0	0	0	0	0	0	0	0	0	0	0	0	0	0	0	0	0.0767412	0	0	GeneID:76925,Genbank:NM_001039593.1,MGI:MGI:1924175	RIKEN cDNA 1700015E13 gene		GO:0007342,GO:0016020,GO:0030154,GO:0031965,GO:0003674,GO:0005634,GO:0007283	fusion of sperm to egg plasma membrane involved in single fertilization|membrane|cell differentiation|nuclear membrane|molecular_function|nucleus|spermatogenesis
1700015F17Rik	0	0.305053	0	0	0.0788435	0	0.168931	0	0	0.246312	0.507966	0.0793212	0.617839	0	0.308288	0.0768242	0	0	0.0717067	0	0.232013	0	0	0	0	0	0.0794198	0	0	0	0.154131	0.0742219	0.0791809	GeneID:381716,Genbank:NM_001200025.1,MGI:MGI:2686532	RIKEN cDNA 1700015F17 gene		GO:0005634,GO:0005737,GO:0006606,GO:0003674,GO:0005622,GO:0005623	nucleus|cytoplasm|protein import into nucleus|molecular_function|intracellular|cell
1700015G11Rik	0	0	0	0	0	0	0	0	0	0	0	0	0	0	0	0	0	0	0	0	0	0	0	0	0	0	0	0	0	0	0	0	0	GeneID:100503036,Genbank:NM_001195601.1,MGI:MGI:1922779	RIKEN cDNA 1700015G11 gene		GO:0003674,GO:0005575,GO:0008150	molecular_function|cellular_component|biological_process
1700016C15Rik	0	0	0	0	0.0430938	0	0	0	0	0	0	0	0	0	0	0	0.119777	0	0	0	0	0	0	0	0	0	0	0	0	0	0	0	0	GeneID:69428,Genbank:XM_006496976.3,MGI:MGI:1916678	RIKEN cDNA 1700016C15 gene		GO:0003674,GO:0005575,GO:0008150	molecular_function|cellular_component|biological_process
1700016D06Rik	0	0	0.0442479	0	0	0	0	0	0	0	0	0.0889701	0	0.0421624	0	0	0	0	0	0	0	0.080683	0	0	0	0	0	0	0.134434	0	0	0	0	GeneID:76413,Genbank:NM_024271.1,MGI:MGI:1923663	RIKEN cDNA 1700016D06 gene		GO:0007338,GO:0016998,GO:0050829,GO:0050830,GO:0001669,GO:0003796,GO:0005615	single fertilization|cell wall macromolecule catabolic process|defense response to Gram-negative bacterium|defense response to Gram-positive bacterium|acrosomal vesicle|lysozyme activity|extracellular space
1700016G14Rik	0	0	0	0.211395	0.256784	0.247897	0.275094	0.0447078	0.347144	0	0.0787803	0.0861132	0.209607	0.122426	0.0836713	0.0834024	0.158603	0.12007	0	0	0.0419799	0	0	0	0.0861708	0	0.0431101	0.0414586	0.130117	0.0404683	0.167329	0.120866	0	GeneID:666145,Genbank:XM_011244363.1,MGI:MGI:1916676	RIKEN cDNA 1700016G14 gene		GO:0003674,GO:0005575,GO:0008150	molecular_function|cellular_component|biological_process
1700016H13Rik	0.288725	0	0.086514	0	0.0864538	0	0	0	0	0.180058	0.159142	0.130467	0.0846845	0.0824364	0.169022	0	0.0400489	0.0404252	0.117942	0.215272	0.0848026	0.0394381	0.0404015	0	0.0870358	0	0	0	0.0438077	0	0.0845042	0	0	GeneID:74218,Genbank:XM_006535261.3,MGI:MGI:1921468	RIKEN cDNA 1700016H13 gene		GO:0003674,GO:0005575,GO:0008150	molecular_function|cellular_component|biological_process
1700016K19Rik	0	0	0	0	0	0	0	0	0	0	0	0	0	0	0	0	0.0563119	0	0	0	0	0	0	0	0	0	0	0	0	0	0	0	0	GeneID:74230,Genbank:NM_198637.2,MGI:MGI:1921480	RIKEN cDNA 1700016K19 gene		GO:0016598,GO:0005515,GO:0005575	protein arginylation|protein binding|cellular_component
1700017B05Rik	2.20669	2.37843	2.41488	5.07498	4.57959	4.76526	4.71029	4.40207	4.55993	10.2995	9.03575	8.28586	10.1805	11.1218	8.39044	3.99915	3.58233	4.13744	3.30045	3.70549	3.28167	7.9394	7.64637	7.34983	8.03372	7.58029	7.53191	6.03023	4.54848	6.37023	5.30725	5.4126	4.70017	GeneID:74211,Genbank:NM_028820.2,MGI:MGI:1921461	RIKEN cDNA 1700017B05 gene		GO:0003674,GO:0005829,GO:0008150	molecular_function|cytosol|biological_process
1700017D01Rik	0	0	0	0	0	0	0	0	0	0.0303613	0	0	0	0	0	0	0	0	0	0	0	0	0	0	0	0	0	0	0	0	0	0	0	GeneID:69369,Genbank:XM_006527323.3,MGI:MGI:1916619	RIKEN cDNA 1700017D01 gene		GO:0003674,GO:0005575,GO:0008150	molecular_function|cellular_component|biological_process
1700017N19Rik	0	0	0	0	0	0	0	0	0	0	0.024593	0	0	0	0.0261198	0	0	0	0	0	0	0	0.0249737	0	0	0	0	0	0	0	0	0	0	GeneID:66605,Genbank:XM_006513956.2,MGI:MGI:1913855	RIKEN cDNA 1700017N19 gene		GO:0003674,GO:0005575,GO:0008150	molecular_function|cellular_component|biological_process
1700018B08Rik	0	0	0	0	0	0	0	0.0497049	0	0	0	0	0	0	0	0	0	0	0.021637	0	0.023336	0	0	0	0	0.0265886	0	0.0230463	0.0482201	0.0449916	0	0.0447918	0.0238922	GeneID:76405,Genbank:XM_011248542.2,MGI:MGI:1923655	RIKEN cDNA 1700018B08 gene		GO:0003674,GO:0005575,GO:0008150	molecular_function|cellular_component|biological_process
1700018C11Rik	0	0	0	0	0	0	0	0	0	0	0	0	0	0	0	0	0	0	0	0	0	0	0	0	0	0	0	0	0	0	0	0	0	GeneID:75524,Genbank:XM_006538331.3,MGI:MGI:1922774	RIKEN cDNA 1700018C11 gene		GO:0003674,GO:0005575,GO:0008150	molecular_function|cellular_component|biological_process
1700018F24Rik	0	0	0	0	0	0	0	0	0	0	0	0	0	0	0	0	0	0	0	0	0	0	0	0	0	0	0	0	0	0	0	0	0	GeneID:69396,Genbank:XM_017321091.1,MGI:MGI:1916646	RIKEN cDNA 1700018F24 gene		GO:0003674,GO:0005575,GO:0008150	molecular_function|cellular_component|biological_process
1700019A02Rik	0.0282614	0.0286491	0.237112	0	0.118474	0.0571869	0.0951913	0.0618812	0	0.0925298	0	0.0893938	0.0580246	0.0564842	0.0289529	0	0	0.0553975	0	0	0.0581055	0.0270224	0.0276825	0.0308086	0	0	0.0895048	0	0	0.0840199	0.115802	0.0557646	0.0594904	GeneID:69397,Genbank:XM_006496255.2,MGI:MGI:1916647	RIKEN cDNA 1700019A02 gene		GO:0003674,GO:0005575,GO:0008150	molecular_function|cellular_component|biological_process
1700019B03Rik	0.0196015	0.0397408	0.082228	0.0405879	0	0.0198318	0.0220075	0.0643792	0	0	0	0.0206672	0.0603668	0.0195881	0.0401622	0.0400331	0.0190324	0	0.0373664	0	0.0806013	0.0187421	0.0768	0.0427363	0.020681	0	0.0413857	0.0199001	0.0208187	0.097124	0.0200794	0	0	GeneID:76406,Genbank:XM_017313004.1,MGI:MGI:1923656	RIKEN cDNA 1700019B03 gene		GO:0003674,GO:0005575,GO:0008150	molecular_function|cellular_component|biological_process
1700019D03Rik	0.754436	0.866757	0.949455	1.2237	1.93712	1.89553	1.67997	1.62438	1.3762	0.562628	0.0363858	0.410984	0.012908	0.389526	0.064408	1.21982	0.463937	1.12145	0.479395	1.19438	0.749708	0.973837	0.123164	1.34331	0.212262	1.67895	0.26548	1.4425	1.64263	2.09338	0.695548	2.25776	1.54839	GeneID:67080,Genbank:XM_011238566.2,MGI:MGI:1914330	RIKEN cDNA 1700019D03 gene		GO:0016020,GO:0034237,GO:0003674,GO:0005886,GO:0008150	membrane|protein kinase A regulatory subunit binding|molecular_function|plasma membrane|biological_process
1700019N19Rik	0	0.246309	0.12741	0.0419265	0.0424404	0.163887	0.227333	0.221675	0.129094	0.0883909	0.117185	0.17079	0.45729	0	0.0414868	0.0413534	0	0.0793793	0.231593	0	0.166519	0	0	0.0441457	0.170904	0.0474321	0.0427506	0	0.0430106	0	0.0829666	0.0399526	0.042622	GeneID:67507,Genbank:NM_026208.2,MGI:MGI:1914757	RIKEN cDNA 1700019N19 gene		GO:0003674,GO:0005575,GO:0008150	molecular_function|cellular_component|biological_process
1700019O17Rik	0	0	0	0.0321331	0.0325269	0.0628026	0.0696926	0.0339789	0	0	0	0	0	0.0310154	0	0	0	0	0	0	0.0638113	0	0	0	0	0	0	0	0	0	0.0317934	0	0.0326661	GeneID:71863,Genbank:NM_027966.1,MGI:MGI:1919113	RIKEN cDNA 1700019O17 gene		GO:0003674,GO:0005737,GO:0008150	molecular_function|cytoplasm|biological_process
1700020A23Rik	0	0	0	0	0	0	0	0	0	0	0.0702896	0	0	0.218462	0	0.0744136	0	0	0	0	0	0	0	0	0	0	0	0	0	0	0	0	0	GeneID:75656,Genbank:NM_029375.1,MGI:MGI:1922906	RIKEN cDNA 1700020A23 gene		GO:0003674,GO:0005575,GO:0008150	molecular_function|cellular_component|biological_process
1700020D05Rik	1.56946	1.43189	1.31678	1.08327	1.86413	1.21739	2.23201	2.00462	1.61213	0.742232	0.656013	0.661917	1.12781	0.156839	1.12551	1.33558	1.01593	0.564013	1.5458	1.63826	1.34451	0.80035	0.717414	1.14061	1.26952	0.857866	1.71208	1.43404	2.167	1.08872	1.23259	1.29034	1.54174	GeneID:75555,Genbank:NM_023781.5,MGI:MGI:1922805	RIKEN cDNA 1700020D05 gene		GO:0003674,GO:0005575,GO:0008150	molecular_function|cellular_component|biological_process
1700020L24Rik	0.493205	0.299982	0.672421	0.204251	0.103377	0.0498999	0	0.215984	0.314449	0.43061	0.237868	0.156006	0	0.246434	0.151582	0.151095	0.33522	0.531724	0.0940199	0.566306	0.304209	0.188633	0.531412	0.161297	0.364257	0.115536	0.312399	0.100144	0.366682	0.146628	0.202092	0.291953	0.10382	GeneID:66330,Genbank:NM_025492.3,MGI:MGI:1913580	RIKEN cDNA 1700020L24 gene		GO:0003674,GO:0005575,GO:0008150	molecular_function|cellular_component|biological_process
1700020N15Rik	0	0	0	0	0	0	0	0	0	0	0	0	0	0	0	0	0	0	0	0	0	0	0	0	0	0	0	0	0	0	0	0	0	GeneID:75509,Genbank:NM_029316.1,MGI:MGI:1922759	RIKEN cDNA 1700020N15 gene		GO:0003674,GO:0005575,GO:0008150	molecular_function|cellular_component|biological_process
1700021F05Rik	3.7526	4.27959	4.88767	4.54314	4.36096	5.00612	4.11129	4.38997	4.74324	4.72295	4.61219	4.59479	4.08531	5.11094	3.75141	5.25364	5.92093	5.3537	5.16329	5.62292	5.80207	4.8034	5.86932	4.8331	4.66172	5.61826	5.23945	4.62396	4.43562	5.05334	5.14614	4.79204	4.63444	GeneID:67851,Genbank:NM_026411.1,MGI:MGI:1915101	RIKEN cDNA 1700021F05 gene		GO:0003674,GO:0005739,GO:0008150	molecular_function|mitochondrion|biological_process
1700021F07Rik	0	0	0	0	0	0	0	0	0	0	0	0	0	0	0	0	0	0	0	0	0	0	0	0	0	0	0	0	0	0	0	0	0	GeneID:72221,Genbank:NM_028158.1,MGI:MGI:1919471	RIKEN cDNA 1700021F07 gene		GO:0003674,GO:0005575,GO:0008150	molecular_function|cellular_component|biological_process
1700022I11Rik	0	0	0	0	0	0	0	0	0	0	0	0	0	0	0	0	0	0	0.0273278	0	0	0	0	0	0	0	0	0	0	0	0	0.0141432	0	GeneID:67317,Genbank:NM_026088.3,MGI:MGI:1914567	RIKEN cDNA 1700022I11 gene		GO:0003674,GO:0005575,GO:0008150	molecular_function|cellular_component|biological_process
1700023F06Rik	0.0436746	0.0885476	0.229018	0.0904351	0.183087	0	0	0	0.0928179	0.0953291	0.0421278	0.230246	0	0.0436448	0	0.133798	0.12722	0.0856102	0.124886	0	0	0.0417599	0.12834	0.0952219	0.0921597	0	0	0.08868	0	0.0432809	0.223698	0.0430887	0.0459676	GeneID:69441,Genbank:XM_011249227.1,MGI:MGI:1916691	RIKEN cDNA 1700023F06 gene		GO:0003674,GO:0005575,GO:0008150	molecular_function|cellular_component|biological_process
1700024G13Rik	0	0	0	0	0	0	0	0	0	0	0	0	0	0	0	0	0	0	0	0	0	0	0	0	0	0	0	0	0	0	0	0	0	GeneID:67085,Genbank:NM_001034037.1,MGI:MGI:1914335	RIKEN cDNA 1700024G13 gene		GO:0003674,GO:0005575,GO:0008150	molecular_function|cellular_component|biological_process
1700024P04Rik	0	0	0	0	0	0	0	0	0	0	0	0	0	0	0	0	0	0	0	0	0	0	0	0	0	0	0	0	0	0	0	0	0	GeneID:69382,Genbank:NM_027064.1,MGI:MGI:1916632	RIKEN cDNA 1700024P04 gene		GO:0006334,GO:0046982,GO:0000786,GO:0003677,GO:0005737	nucleosome assembly|protein heterodimerization activity|nucleosome|DNA binding|cytoplasm	mmu05203,mmu05322,mmu05034	Viral carcinogenesis|Systemic lupus erythematosus|Alcoholism
1700024P16Rik	0.0473445	0.0287964	0.0595829	0.127444	0.109159	0.182023	0.0744183	0.176232	0.130802	0.0826715	0.0182671	0.0499185	0	0.0378497	0.0291018	0.00966941	0.027582	0.0371215	0.0180506	0.0593037	0.0681382	0.235398	0.157674	0.113545	0.159846	0.28836	0.159938	0.21149	0.170967	0.168904	0.135797	0.14947	0.169423	GeneID:242594,Genbank:XM_017320219.1,MGI:MGI:2685466	RIKEN cDNA 1700024P16 gene		GO:0016020,GO:0033627,GO:0045121,GO:0050852,GO:0001772,GO:0003674,GO:0007165	membrane|cell adhesion mediated by integrin|membrane raft|T cell receptor signaling pathway|immunological synapse|molecular_function|signal transduction
1700025F22Rik	0	0	0	0	0	0	0	0	0	0	0	0.0423126	0	0	0	0	0	0	0	0	0.0412544	0	0	0	0	0	0	0	0	0	0	0	0	GeneID:69416,Genbank:XM_011247336.1,MGI:MGI:1916666	RIKEN cDNA 1700025F22 gene		GO:0003674,GO:0005575,GO:0008150	molecular_function|cellular_component|biological_process
1700025G04Rik	4.08863	3.89008	4.43928	6.21403	5.51163	6.07792	5.69462	6.75239	6.16763	3.29558	3.54686	3.16698	3.42365	3.14049	3.45497	5.45233	4.67569	5.33773	4.92103	5.18278	4.93934	5.1103	3.52325	5.68648	3.86832	5.62779	4.09623	6.01205	5.69353	6.57288	6.26332	6.04804	5.97398	GeneID:69399,Genbank:NM_197990.3,MGI:MGI:1916649	RIKEN cDNA 1700025G04 gene		GO:0003674,GO:0005575,GO:0008150	molecular_function|cellular_component|biological_process
1700028K03Rik	0.0164199	0.0499356	0	0	0	0.0166128	0	0.0719063	0.0174479	0.01792	0.0316768	0.0173127	0	0	0	0	0.0318864	0.016093	0.0939043	0	0.0337594	0.0157001	0.0321672	0	0.0173242	0	0.0173342	0.0166701	0.0348792	0	0	0.0323993	0.017282	GeneID:76421,Genbank:NM_175241.1,MGI:MGI:1923671	RIKEN cDNA 1700028K03 gene		GO:0003674,GO:0005575,GO:0008150	molecular_function|cellular_component|biological_process
1700028P14Rik	0	0	0	0	0	0	0	0	0	0	0.0593575	0	0	0	0	0	0	0	0	0	0	0	0	0.134166	0	0	0.129926	0	0	0	0	0	0	GeneID:67483,Genbank:NM_026188.2,MGI:MGI:1914733	RIKEN cDNA 1700028P14 gene		GO:0008150,GO:0016020,GO:0016021,GO:0003674,GO:0005737,GO:0005886	biological_process|membrane|integral component of membrane|molecular_function|cytoplasm|plasma membrane
1700029F12Rik	0	0	0	0	0	0	0	0	0	0	0	0	0	0	0	0	0.0406134	0	0.0398683	0	0	0	0	0	0	0	0	0	0	0	0	0	0.0880476	GeneID:66479,Genbank:NM_001284205.1,MGI:MGI:1913729	RIKEN cDNA 1700029F12 gene		GO:0003674,GO:0005575,GO:0008150	molecular_function|cellular_component|biological_process
1700029H14Rik	0	0	0	0.0333139	0.101167	0	0	0.105683	0.0683833	0.175584	0	0	0.16516	0.0321552	0	0	0.187458	0.0315365	0.122679	0.13435	0.0330781	0.0922994	0	0.0350772	0	0.0376885	0.0679374	0.0326674	0.0341753	0	0	0	0.067733	GeneID:66501,Genbank:NM_025601.3,MGI:MGI:1913751	RIKEN cDNA 1700029H14 gene		GO:0003674,GO:0005575,GO:0008150	molecular_function|cellular_component|biological_process
1700029I15Rik	1.46742	1.93382	1.07727	1.06348	2.6144	3.11778	2.30656	2.08849	0.779645	1.44133	0.849268	0.7736	2.41025	1.90634	0.60133	3.14684	3.41956	1.72584	2.37775	2.91031	0.754253	1.40309	1.43736	1.43971	1.39341	1.54689	0.619649	1.19182	2.02611	1.45419	2.40512	0.723867	2.47114	GeneID:75641,Genbank:NM_183112.3,MGI:MGI:1916742	RIKEN cDNA 1700029I15 gene		GO:0008150,GO:0003674,GO:0005575,GO:0005576	biological_process|molecular_function|cellular_component|extracellular region
1700029J07Rik	4.10746	4.31995	4.64871	2.74645	3.60517	2.64927	3.11286	2.24842	3.18253	0.989929	1.18859	1.31728	1.79205	0.991957	1.54292	2.74386	4.12114	2.78443	4.68173	3.00125	4.78546	0.556379	1.77697	0.78359	1.93209	0.781787	1.9874	1.14676	2.61751	0.864967	1.84083	1.09751	2.5038	GeneID:69479,Genbank:XM_006509484.3,MGI:MGI:1916729	RIKEN cDNA 1700029J07 gene		GO:0005856,GO:0008150,GO:0003674,GO:0005737,GO:0005813	cytoskeleton|biological_process|molecular_function|cytoplasm|centrosome
1700029P11Rik	0	0	0	0	0	0	0	0	0	0	0	0	0	0	0.0534385	0	0	0	0	0	0	0	0	0	0	0	0	0	0	0	0	0	0	GeneID:66346,Genbank:NM_025503.4,MGI:MGI:1913596	RIKEN cDNA 1700029P11 gene		GO:0003674,GO:0005739,GO:0008150	molecular_function|mitochondrion|biological_process
1700030F18Rik	0.430065	0.174386	0.360823	0.0890516	0	0	0.0965709	0.282501	0.45699	0	0	0.272068	0.0882982	0	0.0881176	0	0.0835157	0.0843005	0.163967	0.0897832	0	0	0.168502	0	0	0	0	0	0.0913543	0	0	0	0	GeneID:72277,Genbank:NM_028180.3,MGI:MGI:1919527	RIKEN cDNA 1700030F18 gene
1700030J22Rik	0.261834	0.318511	0.183065	0.289156	0.256112	0.353213	0.450759	0.267545	0.278226	0.247653	0.202048	0.220855	0.197113	0.122106	0.125179	0.303029	0.118641	0.376377	0.166378	0.163986	0.197388	0.267045	0.410353	0.266403	0.331504	0.347572	0.276412	0.318987	0.185395	0.224877	0.268218	0.258321	0.422557	GeneID:69528,Genbank:NM_027103.2,MGI:MGI:1916778	RIKEN cDNA 1700030J22 gene		GO:0005829,GO:0008150,GO:0003674,GO:0005634,GO:0005654	cytosol|biological_process|molecular_function|nucleus|nucleoplasm
1700030K09Rik	4.7278	4.58871	3.50243	4.72819	4.59638	4.51873	4.58532	4.20687	5.08792	2.50301	3.14373	3.30908	2.89139	2.55328	2.65876	4.51975	4.76634	4.49565	4.85148	4.99803	4.21905	2.61613	2.75887	3.57484	2.80186	3.39325	3.0371	4.49346	4.12395	4.32632	4.38968	4.18801	3.4938	GeneID:72254,Genbank:NM_028170.2,MGI:MGI:1919504	RIKEN cDNA 1700030K09 gene		GO:0003674,GO:0005575,GO:0008150	molecular_function|cellular_component|biological_process
1700031F05Rik	0	0	0	0	0	0	0	0	0	0	0	0	0	0	0	0	0	0	0	0	0	0	0	0	0	0	0	0	0	0	0	0	0	GeneID:73300,Genbank:XM_006528312.2,MGI:MGI:1920550	RIKEN cDNA 1700031F05 gene		GO:0003674,GO:0005575,GO:0008150	molecular_function|cellular_component|biological_process
1700034E13Rik	0	0	0	0	0	0	0.125724	0	0.11899	0	0	0	0	0	0	0	0	0	0	0	0	0	0	0	0	0	0	0	0	0	0	0	0	GeneID:78414,Genbank:NM_030097.1,MGI:MGI:1925664	RIKEN cDNA 1700034E13 gene		GO:0003674,GO:0005575,GO:0008150	molecular_function|cellular_component|biological_process
1700034J05Rik	0	0	0	0	0	0	0	0	0	0	0	0	0	0	0	0.0134813	0	0	0	0	0	0	0	0	0	0	0	0	0	0	0	0	0.0138948	GeneID:73344,Genbank:XM_006507112.3,MGI:MGI:1920594	RIKEN cDNA 1700034J05 gene		GO:0003674,GO:0005575,GO:0008150	molecular_function|cellular_component|biological_process
1700034O15Rik	0	0	0	0	0	0	0	0	0	0	0	0	0	0	0	0	0	0	0	0	0	0	0	0	0	0	0	0	0	0	0	0	0	GeneID:76606,Genbank:XM_006506737.1,MGI:MGI:1923856	RIKEN cDNA 1700034O15 gene		GO:0008150,GO:0003674,GO:0005575,GO:0005576	biological_process|molecular_function|cellular_component|extracellular region
1700037C18Rik	1.45675	1.14857	1.18826	1.46632	1.82355	1.84233	1.99902	1.59485	1.37595	1.67815	2.57611	2.17593	2.11856	2.42625	2.48732	1.15702	1.10013	1.74502	1.15709	1.94299	1.87192	2.36016	1.58545	2.42617	1.57967	2.03804	0.982519	1.52002	1.84806	1.64412	1.69953	1.9562	1.14992	GeneID:73261,Genbank:NM_028484.2,MGI:MGI:1920511	RIKEN cDNA 1700037C18 gene		GO:0003674,GO:0005575,GO:0008150	molecular_function|cellular_component|biological_process
1700037H04Rik	10.9841	11.4327	13.0606	9.54646	10.703	10.3326	11.1362	10.1351	11.3985	18.282	13.2526	16.7327	11.6153	15.7122	12.8711	13.8051	13.8397	10.0813	13.9009	13.0761	11.4427	13.8043	16.6603	13.2956	13.2168	15.3611	13.651	14.0977	11.7052	11.8316	11.5529	13.265	12.5273	GeneID:67326,Genbank:NM_001311138.1,MGI:MGI:1914576	RIKEN cDNA 1700037H04 gene		GO:0003674,GO:0005575,GO:0008150	molecular_function|cellular_component|biological_process
1700039E15Rik	0	0	0	0	0	0	0	0.0185349	0	0	0	0	0	0	0	0	0	0	0	0	0	0	0	0	0	0	0	0	0	0	0	0	0.0178188	GeneID:76713,Genbank:XM_006541270.1,MGI:MGI:1923963	RIKEN cDNA 1700039E15 gene		GO:0003333,GO:0005887,GO:0015171	amino acid transmembrane transport|integral component of plasma membrane|amino acid transmembrane transporter activity
1700040L02Rik	0.233296	0.311745	0.200183	0.186642	0.0555677	0.107289	0.166684	0.139316	0.146487	0.0231462	0.0204575	0.0559044	0.108861	0.0105971	0.0977743	0.19492	0.113261	0.363763	0.171828	0.332075	0.218025	0.0101394	0.0934842	0.0346803	0.0223767	0.0248414	0.0447791	0.0645954	0.180206	0.0735612	0.130355	0.0523104	0.0892887	GeneID:73287,Genbank:NM_028491.1,MGI:MGI:1920537	RIKEN cDNA 1700040L02 gene		GO:0005856,GO:0005929,GO:0008150,GO:0031514,GO:0036126,GO:0042995,GO:0046872,GO:0005509,GO:0005737,GO:0005813	cytoskeleton|cilium|biological_process|motile cilium|sperm flagellum|cell projection|metal ion binding|calcium ion binding|cytoplasm|centrosome
1700042G07Rik	0	0	0	0	0	0	0	0	0	0	0	0	0	0	0	0	0	0	0	0	0	0	0	0	0	0	0	0	0	0	0	0	0	GeneID:67323,Genbank:NM_001099295.2,MGI:MGI:1914573	RIKEN cDNA 1700042G07 gene		GO:0003674,GO:0005575,GO:0008150	molecular_function|cellular_component|biological_process
1700047I17Rik2	1.14594	1.25732	3.25192	0.711851	2.21824	0.872959	0.484366	0.826541	1.04577	0.956359	1.02732	1.19402	4.23497	0.79487	1.72643	0.468081	1.16503	1.2024	0.976601	0.802134	1.2196	0.425388	0.792327	0.514383	4.1392	0.584258	2.78951	0.574853	0.601389	0.374082	0.593843	0.571932	0.666902	GeneID:100101807,Genbank:XM_006515319.3,MGI:MGI:3714351	RIKEN cDNA 1700047I17 gene 2		GO:0003674,GO:0005575,GO:0008150	molecular_function|cellular_component|biological_process
1700049G17Rik	1.83294	1.81609	1.69422	1.88697	2.28995	2.25261	2.31371	2.60758	2.32182	1.05105	1.20865	1.31023	1.12686	1.17973	1.49586	2.25245	2.02104	2.35466	2.28994	2.08623	2.28879	1.32681	1.34908	1.44498	1.74814	1.29784	1.34465	1.59803	2.01275	1.73432	2.15344	1.46098	1.91827	GeneID:73430,Genbank:NM_028538.1,MGI:MGI:1920680	RIKEN cDNA 1700049G17 gene		GO:0003700,GO:0005575,GO:0006355	DNA binding transcription factor activity|cellular_component|regulation of transcription, DNA-templated
1700056E22Rik	0.441895	0.111989	0.347577	0.686259	0.289446	0.614744	0.372102	0.36284	0.23478	0.542548	0.372964	0.52416	0.396931	0.551991	0	0.564066	0.429065	0.920332	0.579141	0.403607	0.170351	1.32038	0.541055	0.903229	0.233116	1.55275	0.75806	0.448627	0.410669	0.164217	0.735588	0.544959	0.406959	GeneID:73363,Genbank:NM_028516.1,MGI:MGI:1920613	RIKEN cDNA 1700056E22 gene		GO:0003674,GO:0005575,GO:0008150	molecular_function|cellular_component|biological_process
1700057G04Rik	0	0	0	0	0	0	0.0418204	0	0	0	0	0	0	0	0	0.0380371	0	0	0	0	0	0	0	0	0.0392996	0	0	0	0	0	0	0	0	GeneID:78459,Genbank:XM_011242838.2,MGI:MGI:1925709	RIKEN cDNA 1700057G04 gene		GO:0017121,GO:0017128,GO:0005886,GO:0015914,GO:0016020	phospholipid scrambling|phospholipid scramblase activity|plasma membrane|phospholipid transport|membrane
1700061G19Rik	0.363361	0.530418	0.426802	0.210671	0.274182	0.191168	0.195822	0.270509	0.262555	0.222071	0.350492	0.137922	0.149206	0.116196	0.297802	0.178107	0.324586	0.113961	0.221657	0.212401	0.254004	0.0694862	0.298971	0.079222	0.168684	0.0680958	0.199468	0.236094	0.185244	0.100824	0.25311	0.129055	0.275355	GeneID:78625,Genbank:XM_006525141.2,MGI:MGI:1925875	RIKEN cDNA 1700061G19 gene		GO:0003674,GO:0005575,GO:0008150	molecular_function|cellular_component|biological_process	mmu00061,mmu00071,mmu04920,mmu03320	Fatty acid biosynthesis|Fatty acid degradation|Adipocytokine signaling pathway|PPAR signaling pathway
1700065D16Rik	0	0	0	0	0.107859	0.208253	0	0	0.218721	0.112319	0.0992722	0	0	0	0	0	0	0	0	0.214857	0	0.0984053	0	0.112193	0	0	0	0.313456	0.109308	0.305969	0	0.101537	0	GeneID:73410,Genbank:NM_001271569.1,MGI:MGI:1920660	RIKEN cDNA 1700065D16 gene		GO:0003674,GO:0005575,GO:0008150	molecular_function|cellular_component|biological_process
1700066B19Rik	0.0193109	0.0587276	0.101261	0.0599794	0.101191	0.0781513	0.0216813	0.0211416	0.0410399	0.105376	0.055881	0.0610825	0.079296	0.0385955	0.0791338	0.0985994	0.0375006	0.0189265	0.0920314	0	0	0.166179	0.132408	0.0631542	0.142621	0.135711	0.224247	0.0392103	0.0205101	0.133958	0.0593454	0.114311	0.0203248	GeneID:73449,Genbank:XM_006526290.3,MGI:MGI:1920699	RIKEN cDNA 1700066B19 gene		GO:0003674,GO:0005575,GO:0008150	molecular_function|cellular_component|biological_process
1700066C05Rik	0	0	0	0	0	0	0	0	0	0	0	0	0	0	0	0	0	0	0	0	0	0	0	0	0	0	0	0	0	0	0	0	0	GeneID:78654,Genbank:XM_001473318.2,MGI:MGI:1925904	RIKEN cDNA 1700066C05 gene		GO:0003674,GO:0005575,GO:0008150	molecular_function|cellular_component|biological_process
1700066M21Rik	2.92996	3.09616	3.01692	3.7137	3.40563	3.91658	3.68835	3.53822	3.67947	3.29453	3.32291	3.01436	2.95312	3.40708	3.21995	3.97121	2.98283	3.55037	3.43587	4.28175	4.36283	5.31437	4.53973	5.90412	4.88991	6.13566	4.33033	4.75936	4.41325	5.24398	4.875	4.71264	4.70979	GeneID:73467,Genbank:NM_028546.1,MGI:MGI:1920717	RIKEN cDNA 1700066M21 gene		GO:0008150,GO:0003674,GO:0005575,GO:0005576	biological_process|molecular_function|cellular_component|extracellular region
1700067K01Rik	0	0	0.0246016	0.0728604	0.0737534	0.0712011	0.0263375	0.154092	0	0.204809	0.0452545	0.0989338	0.120407	0.0937682	0.0720962	0.0239548	0.022777	0.160937	0.0670774	0.0489727	0	0.246726	0.137866	0.0767169	0.12375	0.109904	0.0742925	0.142893	0.124574	0.0464933	0.12015	0.0231434	0.172828	GeneID:73453,Genbank:XM_006531403.3,MGI:MGI:1920703	RIKEN cDNA 1700067K01 gene		GO:0003674,GO:0005575,GO:0008150	molecular_function|cellular_component|biological_process
1700067P10Rik	0	0	0	0	0	0	0	0	0	0	0	0	0	0	0	0	0	0	0	0	0	0	0.197683	0	0	0	0	0	0	0	0	0	0	GeneID:68224,Genbank:NM_026625.2,MGI:MGI:1915474	RIKEN cDNA 1700067P10 gene		GO:0003674,GO:0005575,GO:0008150	molecular_function|cellular_component|biological_process
1700071K01Rik	0	0	0	0	0	0	0	0	0	0	0	0	0	0	0	0	0	0	0	0	0	0	0	0	0	0	0	0	0	0	0	0	0	GeneID:237880,Genbank:NM_001033765.2,MGI:MGI:3588264	RIKEN cDNA 1700071K01 gene
1700074P13Rik	0	0	0	0	0	0	0	0	0	0	0	0	0	0	0	0	0	0	0	0	0	0	0	0	0	0	0	0	0	0	0	0	0	GeneID:73481,Genbank:XM_006506690.3,MGI:MGI:1920731	RIKEN cDNA 1700074P13 gene		GO:0005794	Golgi apparatus
1700080E11Rik	0	0	0	0	0	0	0	0	0	0	0	0	0	0	0	0	0	0	0	0	0	0	0	0	0	0	0	0	0	0	0	0	0	GeneID:73532,Genbank:NM_028562.3,MGI:MGI:1920782	RIKEN cDNA 1700080E11 gene		GO:0003674,GO:0005575,GO:0008150	molecular_function|cellular_component|biological_process	mmu00230,mmu03018	Purine metabolism|RNA degradation
1700080G18Rik	0.400606	0.473785	0.3151	0.449321	0.454828	0.33776	0.374816	0.621326	0.390212	0.437203	0.22541	0.316789	0.411249	0.266888	0.786615	0.238635	0.486218	0.458068	0.445478	0.453012	0.514778	0.414963	0.7194	0.218356	0.140889	0.156407	0.352425	0.13557	0.212741	0.297746	0.30778	0.197616	0.456775	GeneID:73533,Genbank:XM_017321874.1,MGI:MGI:1920783	RIKEN cDNA 1700080G18 gene		GO:0003674,GO:0005575,GO:0008150	molecular_function|cellular_component|biological_process
1700080O16Rik	0	0	0	0	0	0	0	0	0	0	0	0	0	0	0	0	0	0	0	0	0	0.0306741	0	0	0	0	0	0	0	0	0	0	0	GeneID:74279,Genbank:XM_006541551.3,MGI:MGI:1921529	RIKEN cDNA 1700080O16 gene		GO:0003674,GO:0005575,GO:0008150	molecular_function|cellular_component|biological_process
1700088E04Rik	3.0131	2.81643	2.83167	2.87646	2.4196	1.82118	1.93312	2.44193	2.37012	0.939533	0.830396	1.23776	0.9641	0.586567	1.68372	2.19779	2.46968	1.87925	3.50601	2.20571	2.93656	1.38438	2.0698	1.02379	1.23859	0.916674	0.991438	1.86719	2.28586	1.4348	2.96631	1.46704	1.93573	GeneID:27660,Genbank:NM_001310576.1,MGI:MGI:1920774	RIKEN cDNA 1700088E04 gene		GO:0003674,GO:0005575,GO:0008150	molecular_function|cellular_component|biological_process
1700092M07Rik	0.281127	0.284983	0	0.436587	0.147313	0.995503	0.315634	0.153889	0.44809	0.767023	0.27117	0.444616	0	0.140467	0	0.861239	0.409447	0	0.401935	0.146725	0.144499	0.134401	0.275368	0.459696	0.296609	0.329279	0.445169	0	0.597168	0	0.143991	0.554711	0.295886	GeneID:74307,Genbank:NM_001177347.1,MGI:MGI:1921557	RIKEN cDNA 1700092M07 gene		GO:0003674,GO:0005575,GO:0008150	molecular_function|cellular_component|biological_process
1700093K21Rik	0.231397	0.175928	0.182007	0.119786	0.020209	0.097548	0.15155	0.105556	0.122942	0.210447	0.0186001	0.14232	0.158363	0.0963494	0.158039	0.0787656	0.337018	0.283487	0.165417	0.140898	0.218053	0.110626	0.0944404	0.084084	0.0813801	0.0451718	0.142497	0.117461	0.122883	0.0955462	0.0592597	0.190244	0.101477	GeneID:67358,Genbank:XM_006514789.2,MGI:MGI:1914608	RIKEN cDNA 1700093K21 gene		GO:0016020,GO:0016021,GO:0003674,GO:0005575,GO:0008150	membrane|integral component of membrane|molecular_function|cellular_component|biological_process
1700094D03Rik	1.86268	1.99313	2.35141	3.14271	2.91011	2.93154	3.31126	2.87007	3.06058	1.54346	1.68026	2.2549	1.78823	2.18888	1.94359	2.50094	2.66266	3.00885	3.23849	3.04251	2.88998	1.9954	2.703	1.91775	2.23821	1.6969	2.38516	2.53892	2.49125	2.35864	2.33212	2.46727	2.72288	GeneID:73545,Genbank:NM_028567.1,MGI:MGI:1920795	RIKEN cDNA 1700094D03 gene		GO:0003674,GO:0005575,GO:0008150	molecular_function|cellular_component|biological_process
1700102P08Rik	0.123358	0	0.2264	0.510864	0.549446	0.405624	0.1385	0.438921	0.327703	0.538511	0.32722	0.325162	0.253271	0.339003	0.252753	0.12597	0.239553	0.302255	0.235158	0.547252	0.634061	0.176925	0.543741	0.33619	0.325379	0.361218	0.260453	0.125237	0.0982638	0.152808	0.347506	0.152129	0.227211	GeneID:112418,Genbank:NM_053216.2,MGI:MGI:2148248	RIKEN cDNA 1700102P08 gene		GO:0003674,GO:0005575,GO:0008150	molecular_function|cellular_component|biological_process
1700109H08Rik	2.46527	2.27189	2.27205	2.01095	2.42706	2.34306	2.51625	2.37183	1.98455	2.28283	2.66619	2.28423	2.07062	1.79169	1.83679	2.97519	2.82891	3.22158	2.91942	1.79353	2.45749	2.78576	0.658573	1.79164	0.867011	2.53752	3.62776	2.19945	2.06295	1.85079	2.67843	1.84257	1.57254	GeneID:77036,Genbank:NM_029843.2,MGI:MGI:1924286	RIKEN cDNA 1700109H08 gene		GO:0003674,GO:0005575,GO:0008150	molecular_function|cellular_component|biological_process
1700112E06Rik	0.46944	0.47588	0.449513	0.887521	0.641714	0.784708	0.664557	0.96085	0.455453	1.4256	1.04344	1.05448	0.754297	1.04022	0.648205	1.1255	0.614353	1.08022	0.700353	1.06525	1.02811	1.03433	1.25952	0.600749	1.39974	1.02797	0.840326	0.870298	0.758726	1.03155	0.64815	1.22833	0.794834	GeneID:76633,Genbank:XM_006519680.3,MGI:MGI:1923883	RIKEN cDNA 1700112E06 gene		GO:0030318,GO:0003674,GO:0005575,GO:0030154	melanocyte differentiation|molecular_function|cellular_component|cell differentiation
1700113H08Rik	1.06004	0.50744	1.17347	0.274371	0.308594	0.178748	0.264479	0.193421	0.469334	0.0321355	0.312428	0.186278	0.302278	0.353104	0.361991	0.360828	0.800535	0.346311	0.813915	0.307361	0.726478	0	0.317266	0	0.248537	0	0.341934	0.0298941	0.406562	0.02918	0.180981	0	0.21694	GeneID:76640,Genbank:NM_029685.1,MGI:MGI:1923890	RIKEN cDNA 1700113H08 gene		GO:0003674,GO:0005575,GO:0008150	molecular_function|cellular_component|biological_process
1700122O11Rik	0	0	0.0726561	0	0	0	0	0	0	0	0	0	0	0	0	0	0	0	0	0	0	0	0	0	0	0	0	0	0	0	0	0	0	GeneID:76651,Genbank:NM_029689.1,MGI:MGI:1923901	RIKEN cDNA 1700122O11 gene		GO:0003674,GO:0005575,GO:0008150	molecular_function|cellular_component|biological_process
1700123K08Rik	0	0	0	0	0	0	0	0	0	0	0	0	0	0	0	0	0	0	0	0	0	0	0	0	0	0	0	0	0	0.0114821	0	0	0	GeneID:76658,Genbank:XM_011240960.1,MGI:MGI:1923908	RIKEN cDNA 1700123K08 gene		GO:0003674,GO:0005575,GO:0008150	molecular_function|cellular_component|biological_process
1700123O20Rik	9.10499	10.1472	9.3709	14.462	13.5428	14.3043	15.2704	13.8068	13.8515	16.263	16.665	15.6522	13.2947	16.1913	12.775	12.7628	11.6411	12.9422	11.9935	14.7284	13.1679	17.655	19.2495	18.5257	16.6173	16.6592	15.6418	18.0568	16.9682	18.242	16.076	19.8627	13.4519	GeneID:58248,Genbank:NM_021437.2,MGI:MGI:1920893	RIKEN cDNA 1700123O20 gene		GO:0008150,GO:0003674,GO:0005739,GO:0005829	biological_process|molecular_function|mitochondrion|cytosol
1700125H20Rik	0	0	0	0	0.0259924	0.0250928	0.00928192	0.0271527	0	0.00902241	0.00797435	0	0.0084868	0	0.0169389	0	0.0401356	0	0.0157597	0.00862953	0	0	0.00809781	0.0270368	0.0174449	0.00968317	0.00872745	0.0167862	0.00878053	0.0163853	0.0338749	0.00815625	0.00870119	GeneID:73634,Genbank:XM_006534343.3,MGI:MGI:1920884	RIKEN cDNA 1700125H20 gene		GO:0003674,GO:0005575,GO:0008150	molecular_function|cellular_component|biological_process
1700129C05Rik	0	0	0	0	0	0	0	0	0	0	0	0	0	0	0	0	0	0	0	0	0	0	0	0	0	0	0	0	0	0	0	0	0	GeneID:67932,Genbank:NM_026461.2,MGI:MGI:1915182	RIKEN cDNA 1700129C05 gene		GO:0003674,GO:0005575,GO:0008150	molecular_function|cellular_component|biological_process
1810009A15Rik	0	0	0	0.169116	0	0	0	0	0.433931	0.356537	0.0787803	0.25834	0	0.163234	0.167343	0	0.0793016	0.0800468	0	0.0852529	0.167919	0.234277	0.16	0.0890339	0.258512	0	0.0862202	0	0.260234	0	0.0836643	0	0.0859609	GeneID:66276,Genbank:NM_025463.3,MGI:MGI:1913526	RIKEN cDNA 1810009A15 gene		GO:0003674,GO:0005575,GO:0008150	molecular_function|cellular_component|biological_process
1810009J06Rik	0	0	0	0	0	0	0	0	0	0	0	0	0	0	0	0	0.0605879	0	0	0	0	0	0	0	0	0	0	0	0	0	0	0	0	GeneID:73626,Genbank:NM_023707.3,MGI:MGI:1920876	RIKEN cDNA 1810009J06 gene		GO:0004252,GO:0005615,GO:0006508	serine-type endopeptidase activity|extracellular space|proteolysis	mmu04080,mmu04972,mmu04974,mmu05164	Neuroactive ligand-receptor interaction|Pancreatic secretion|Protein digestion and absorption|Influenza A
1810010H24Rik	2.59613	1.86649	2.91578	0.953137	0.926227	0.875545	1.15765	1.08852	0.958686	0.361699	0.444005	0.46592	0.642651	0.386394	0.528159	1.07172	1.25144	1.22711	1.35133	1.30692	1.51423	0.404917	1.00997	0.240861	0.757626	0.474452	0.874685	0.579477	1.29067	0.930562	0.961923	0.599455	0.736401	GeneID:69066,Genbank:XM_017314738.1,MGI:MGI:1916316	RIKEN cDNA 1810010H24 gene		GO:0003674,GO:0005575,GO:0008150	molecular_function|cellular_component|biological_process
1810011H11Rik	0.906553	0.514634	1.0268	3.97957	3.26828	4.29251	3.0942	3.21568	3.66057	5.26346	2.69329	2.71458	1.93573	4.02234	2.15466	4.0733	2.46465	3.87387	1.83186	4.58004	2.53487	8.80677	8.73776	8.22231	9.6413	7.4328	7.6945	6.3321	4.58316	6.14492	5.75767	6.15341	4.65624	GeneID:69069,Genbank:NM_001163616.1,MGI:MGI:1916319	RIKEN cDNA 1810011H11 gene		GO:0003674,GO:0005575,GO:0008150	molecular_function|cellular_component|biological_process
1810011O10Rik	43.3413	49.8346	50.8832	29.4163	29.9872	28.584	33.4321	29.3048	32.6221	43.6656	52.9545	54.8371	74.4018	58.5108	71.2483	26.1046	28.7566	38.6238	29.6061	28.5689	43.7297	23.3298	36.3606	18.1553	30.7395	24.8184	34.9936	23.0601	34.6524	25.9294	35.3951	19.8754	34.7616	GeneID:69068,Genbank:NM_026931.2,MGI:MGI:1916318	RIKEN cDNA 1810011O10 gene		GO:0043620,GO:0005634,GO:0045746,GO:1900020,GO:0005654,GO:0005730,GO:0005737,GO:0005829,GO:1901224,GO:0005886,GO:1902806,GO:0006915,GO:1903706,GO:0010739,GO:0016607,GO:0002264,GO:0034605,GO:0005112,GO:0043066,GO:0005622	regulation of DNA-templated transcription in response to stress|nucleus|negative regulation of Notch signaling pathway|positive regulation of protein kinase C activity|nucleoplasm|nucleolus|cytoplasm|cytosol|positive regulation of NIK/NF-kappaB signaling|plasma membrane|regulation of cell cycle G1/S phase transition|apoptotic process|regulation of hemopoiesis|positive regulation of protein kinase…
1810013L24Rik	14.3303	13.9554	15.0151	16.0854	15.4443	15.5068	15.9715	16.6362	16.1052	15.9829	16.9465	15.9112	16.4069	16.0107	14.8287	15.0086	14.8945	14.8674	16.0083	14.1647	14.8933	13.8023	16.0915	12.4632	15.2301	12.7614	15.1974	12.2725	14.5518	14.4999	14.3842	14.3838	14.6687	GeneID:69053,Genbank:NM_001081400.3,MGI:MGI:1916303	RIKEN cDNA 1810013L24 gene		GO:0003674,GO:0005575,GO:0008150	molecular_function|cellular_component|biological_process
1810022K09Rik	21.6028	21.6845	21.2344	26.5761	24.549	24.8137	26.1568	29.4012	24.4857	40.7733	45.7204	33.3174	31.3519	42.2872	34.5424	30.2788	28.132	26.1961	25.0723	36.3007	26.388	34.9933	38.3376	27.4748	33.2056	33.5389	32.5092	27.2214	31.9421	35.1345	31.5021	30.9248	26.5711	GeneID:69126,Genbank:NM_001099674.1,MGI:MGI:1916376	RIKEN cDNA 1810022K09 gene		GO:0003674,GO:0005575	molecular_function|cellular_component
1810024B03Rik	0.400006	0.621756	0.531372	0.855882	0.978163	0.593567	0.958091	0.671487	0.850097	0.436548	0.720232	0.337402	0.684389	0.559625	1.06546	0.816952	0.854462	1.07158	1.04213	1.11344	1.15138	0.790435	1.09707	0.755832	0.703391	0.999508	0.703795	0.758053	0.679752	0.660666	0.901469	1.31547	0.982349	GeneID:329509,Genbank:XM_006499778.2,MGI:MGI:1925560	RIKEN cDNA 1810024B03 gene		GO:0003674,GO:0005575,GO:0008150	molecular_function|cellular_component|biological_process
1810026J23Rik	13.8506	13.8527	14.8969	16.3461	14.3567	15.8204	15.8156	16.5656	16.3471	13.7919	13.7664	13.662	15.2045	14.7336	15.6568	13.6277	14.8064	16.9107	14.5669	13.93	15.2431	12.6634	14.9203	13.4641	13.9911	12.8284	13.1276	15.1564	15.6771	14.2434	15.1722	14.4461	14.3118	GeneID:69773,Genbank:NM_178619.4,MGI:MGI:1917023	RIKEN cDNA 1810026J23 gene		GO:0005739,GO:0005743,GO:0005758,GO:0015031,GO:0016020,GO:0016021,GO:0042721,GO:0045039,GO:0003674,GO:0005622,GO:0005623	mitochondrion|mitochondrial inner membrane|mitochondrial intermembrane space|protein transport|membrane|integral component of membrane|mitochondrial inner membrane protein insertion complex|protein import into mitochondrial inner membrane|molecular_function|intracellular|cell
1810030O07Rik	7.60734	7.55705	7.60486	9.96093	9.1877	9.57973	9.06637	9.02998	9.55335	9.27905	8.75055	8.91095	7.57976	9.49251	8.627	9.82478	9.14421	9.28994	9.70348	9.55442	9.86952	9.40345	9.84237	9.59013	9.50707	9.41065	9.45884	9.95347	9.48397	10.2801	9.26179	9.92343	8.90589	GeneID:69155,Genbank:XM_006527698.3,MGI:MGI:1916405	RIKEN cDNA 1810030O07 gene		GO:0003674,GO:0005575,GO:0008150	molecular_function|cellular_component|biological_process
1810037I17Rik	103.052	105.02	109.625	58.8707	68.6544	59.5787	59.9705	65.7276	67.4003	89.4116	107.321	79.5723	92.7558	86.9573	94.3601	70.3051	86.5096	79.4914	81.0624	81.2909	91.4223	65.4626	100.78	65.3277	84.7645	64.4219	85.9686	51.3942	81.4927	59.6034	82.7474	59.8247	70.9642	GeneID:67704,Genbank:NM_024461.2,MGI:MGI:1914954	RIKEN cDNA 1810037I17 gene		GO:0016020,GO:0016021,GO:0003674,GO:0005575,GO:0008150	membrane|integral component of membrane|molecular_function|cellular_component|biological_process
1810041L15Rik	0.00706255	0.0143189	0	0.343666	0.155435	0.178638	0.253743	0.177838	0.240151	0	0	0	0	0	0	0.0360605	0.0480025	0.0415316	0.0740486	0.0221164	0.0943839	0	0	0	0	0	0.0149116	0.172084	0.0750112	0.202968	0.0940518	0.181163	0.0892002	GeneID:72301,Genbank:XM_006521444.3,MGI:MGI:1919551	RIKEN cDNA 1810041L15 gene		GO:0008150,GO:0016020,GO:0016021,GO:0003674,GO:0004871,GO:0005575	biological_process|membrane|integral component of membrane|molecular_function|signal transducer activity|cellular_component
1810043G02Rik	11.2165	12.0966	11.0896	13.5567	11.7809	14.2728	11.8443	14.065	13.0738	7.44176	7.67353	6.40807	7.83694	6.36976	9.31422	13.8507	11.5865	14.3831	12.9987	14.3386	13.0544	6.18915	10.1397	7.35258	9.67066	6.30838	8.60687	11.9893	11.6506	11.9723	12.3251	13.0647	11.2073	GeneID:67884,Genbank:XM_006514008.1,MGI:MGI:1915134	RIKEN cDNA 1810043G02 gene		GO:0060271,GO:0005739,GO:0005856,GO:0005886,GO:0006974,GO:0007010,GO:0007224,GO:0008360,GO:0030030,GO:0032391,GO:0036064,GO:0001750,GO:0042769,GO:0003674,GO:0042995,GO:0005737	cilium assembly|mitochondrion|cytoskeleton|plasma membrane|cellular response to DNA damage stimulus|cytoskeleton organization|smoothened signaling pathway|regulation of cell shape|cell projection organization|photoreceptor connecting cilium|ciliary basal body|photoreceptor outer segment|DNA damage response, detection of DNA damage|molecular_function|cell projection|cytoplasm
1810043H04Rik	19.1382	18.7431	22.2257	15.1126	16.9976	16.7376	16.6315	15.5073	16.0853	28.6749	31.1845	24.9669	24.0867	20.854	25.0343	22.7456	23.9369	20.9826	18.5508	24.4917	22.0083	17.5755	20.4408	18.27	19.7359	17.857	18.7199	16.4659	20.7861	21.2159	19.2726	19.4149	14.4529	GeneID:208501,Genbank:NM_001110242.1,MGI:MGI:1913676	RIKEN cDNA 1810043H04 gene		GO:0032981,GO:0003674,GO:0005739	mitochondrial respiratory chain complex I assembly|molecular_function|mitochondrion
1810046K07Rik	0	0	0.0383421	0	0	0	0	0	0	0	0	0	0	0	0	0	0	0	0	0	0	0	0	0	0	0	0	0	0	0	0	0	0	GeneID:69809,Genbank:XM_006510589.3,MGI:MGI:1917059	RIKEN cDNA 1810046K07 gene		GO:0003674,GO:0005575,GO:0008150	molecular_function|cellular_component|biological_process
1810055G02Rik	9.76715	10.4724	10.0955	11.6679	12.6475	12.7562	12.2577	12.3896	12.649	18.7053	19.1142	18.1456	18.9205	18.0663	16.6448	10.5973	10.1219	10.148	11.2118	10.4403	9.96821	15.3329	12.1658	15.3057	12.0391	13.8876	11.9964	14.8024	13.79	14.0998	14.9598	14.5237	17.4462	GeneID:72056,Genbank:XM_006531840.1,MGI:MGI:1919306	RIKEN cDNA 1810055G02 gene		GO:0005886,GO:0008150,GO:0016020,GO:0016021,GO:0003674,GO:0005575,GO:0005794	plasma membrane|biological_process|membrane|integral component of membrane|molecular_function|cellular_component|Golgi apparatus
1810062G17Rik	1.05538	1.30761	1.66024	0.910555	1.47474	1.48303	1.77739	0.89867	1.30837	0.895843	0.735225	0.6182	0.421331	0.527331	0.420469	1.43697	0.68316	1.26423	1.11771	1.71367	1.80822	0.61668	1.37835	0.511334	0.92792	0.618075	1.11414	1.84529	0.9341	1.33639	1.38143	1.33045	1.11079	GeneID:72282,Genbank:NM_028183.1,MGI:MGI:1919532	RIKEN cDNA 1810062G17 gene		GO:0003674,GO:0005575,GO:0008150	molecular_function|cellular_component|biological_process
1810065E05Rik	0	0	0	0	0	0	0.064833	0	0	0	0	0	0	0.115411	0	0.117935	0	0	0	0	0.0593618	0	0	0	0	0	0	0	0	0	0.0591529	0	0	GeneID:69864,Genbank:NM_027239.2,MGI:MGI:1917114	RIKEN cDNA 1810065E05 gene		GO:0003674,GO:0005575,GO:0008150	molecular_function|cellular_component|biological_process
2010003K11Rik	0.274623	0.27839	1.05603	0.142162	0.0959364	0.231541	0.0513886	0.300657	0.0486359	0.649374	0.176597	0.579106	0.140959	0.594609	0.0468903	0.934793	0.444415	0.53831	0.698019	1.05109	0	0.131291	0.134499	0.149687	0.241455	0.375271	0	0.325274	0.486127	0.136073	0.140659	0.361251	0.0481734	GeneID:69861,Genbank:NM_027237.1,MGI:MGI:1917111	RIKEN cDNA 2010003K11 gene		GO:0003674,GO:0005575,GO:0008150	molecular_function|cellular_component|biological_process
2010005H15Rik	0	0.0787018	0	0	0.162729	0.235647	0.0871665	0.0849967	0.164995	0.762564	3.22014	0.491146	2.07219	1.55167	1.82934	0.237842	0.301531	0.076091	0.0739997	0.16208	0.239432	0.371165	0.152093	0.169268	0.737211	0.181869	0.327837	0.157639	0	0.153874	0.238589	0.15319	0.0817128	GeneID:76770,Genbank:NM_029733.3,MGI:MGI:1924020	RIKEN cDNA 2010005H15 gene		GO:0004869,GO:0005198,GO:0005615,GO:0005634,GO:0005737,GO:0005829,GO:0030674,GO:0001533,GO:0002020	cysteine-type endopeptidase inhibitor activity|structural molecule activity|extracellular space|nucleus|cytoplasm|cytosol|protein binding, bridging|cornified envelope|protease binding
2010106E10Rik	0	0	0	0	0	0	0	0	0	0	0.0400329	0	0	0	0	0	0	0	0	0	0	0	0	0	0	0.0486115	0	0	0	0	0	0	0.0436818	GeneID:67715,Genbank:NM_001168590.1,MGI:MGI:1914965	RIKEN cDNA 2010106E10 gene		GO:0003674,GO:0005575,GO:0008150	molecular_function|cellular_component|biological_process
2010107E04Rik	60.1318	67.3513	59.4545	59.3723	73.322	62.7446	60.9823	71.124	59.9791	90.6593	103.124	76.9623	66.1867	83.4229	75.9548	66.5083	71.829	74.1099	62.4684	80.127	78.7431	92.5098	109.615	98.9522	97.4988	91.5415	92.1062	76.3515	91.9703	82.8898	86.9421	79.3696	67.4276	GeneID:70257,Genbank:XM_006516214.3,MGI:MGI:1917507	RIKEN cDNA 2010107E04 gene		GO:0008150,GO:0016020,GO:0016021,GO:0003674,GO:0005739,GO:0005753	biological_process|membrane|integral component of membrane|molecular_function|mitochondrion|mitochondrial proton-transporting ATP synthase complex
2010107G12Rik	0.0924119	0.202973	0.113069	0.0956765	0.145274	0.0467488	0.13834	0.236069	0.163662	0.0504271	0.0594259	0.048718	0.110678	0.123132	0.157788	0.220194	0.134593	0.045286	0.117444	0.0964626	0.0791662	0.0294535	0.030173	0.0503704	0	0.0541202	0.130076	0.0781832	0.212659	0.137368	0.031555	0.0911722	0.162106	GeneID:243753,Genbank:NM_001025573.2,MGI:MGI:1917272	RIKEN cDNA 2010107G12 gene		GO:0003674,GO:0005575,GO:0008150	molecular_function|cellular_component|biological_process
2010107G23Rik	1.21565	1.18203	1.19685	0.0770567	0.67601	0.225905	0.194981	0.271611	0.34271	0.514436	0.717914	0.392369	0.73858	0.322298	0.838734	0.658697	1.42124	0.461989	0.803994	0.362552	0.867129	0.237215	0.24301	0.432722	0.575859	0.406819	0.890475	0.0251871	0.895891	0.049171	0.508281	0.367145	0.496122	GeneID:69894,Genbank:NM_027251.3,MGI:MGI:1917144	RIKEN cDNA 2010107G23 gene		GO:0016020,GO:0016021,GO:0005515,GO:0005575,GO:0008150	membrane|integral component of membrane|protein binding|cellular_component|biological_process
2010109A12Rik	0.194942	0	0.102222	0.100914	0.204302	0.0986161	0.328306	0.320134	0.31072	0	0.0940188	0	0	0.0974043	0.199712	0	0	0.191061	0	0	0	0	0.0954744	0.318767	0.102839	0.228332	0	0.0989559	0.103524	0	0	0.0961634	0.205177	GeneID:75610,Genbank:NM_029363.1,MGI:MGI:1922860	RIKEN cDNA 2010109A12 gene		GO:0003674,GO:0005575,GO:0008150	molecular_function|cellular_component|biological_process
2010109I03Rik	0	0	0	0.0586127	0.0296655	0.0859167	0	0	0.060157	0.0308923	0.0546076	0.0298453	0.0290584	0.141435	0.028999	0.0867173	0.054969	0.0277428	0.0539605	0.0590942	0.0872967	0.0541307	0	0.0308575	0	0.0994642	0.0298824	0.0862128	0.0901924	0	0.115986	0	0.0893774	GeneID:67038,Genbank:NM_025929.2,MGI:MGI:1914288	RIKEN cDNA 2010109I03 gene		GO:0003674,GO:0008150,GO:0009986	molecular_function|biological_process|cell surface
2010111I01Rik	6.44582	6.41031	6.10469	15.8857	15.0198	14.7886	14.7867	16.1215	16.7734	9.2511	11.0396	9.13092	9.05752	9.65873	9.81138	12.0965	13.7176	13.3739	13.9904	13.7191	14.3907	7.18286	13.6056	6.15305	11.9892	7.05663	10.8775	10.0746	14.3559	9.94841	13.2964	10.9094	10.4516	GeneID:72061,Genbank:NM_001289926.1,MGI:MGI:1919311	RIKEN cDNA 2010111I01 gene		GO:0044255,GO:0005730,GO:0046872,GO:0070006,GO:0005737,GO:0006508,GO:0008233,GO:0008237,GO:0008270,GO:0016787,GO:0004177,GO:0042277,GO:0043171,GO:0004301	cellular lipid metabolic process|nucleolus|metal ion binding|metalloaminopeptidase activity|cytoplasm|proteolysis|peptidase activity|metallopeptidase activity|zinc ion binding|hydrolase activity|aminopeptidase activity|peptide binding|peptide catabolic process|epoxide hydrolase activity
2010300C02Rik	0.0274528	0.0649354	0.0575821	0.795835	0.55624	0.36108	1.02742	0.440812	0.651498	0.0798955	0.0706148	0.0771877	0.0751526	0.0640128	0.0374994	0.289686	0.399837	0.376688	0.540779	0.305666	0.451544	0.0437488	0.161343	0.0299271	0.154478	0.0643101	0.202869	0.102194	0.194384	0.11789	0.234352	0.19862	0.134839	GeneID:72097,Genbank:NM_028096.1,MGI:MGI:1919347	RIKEN cDNA 2010300C02 gene		GO:0003674,GO:0005575,GO:0008150	molecular_function|cellular_component|biological_process
2010315B03Rik	6.89461	6.15437	7.0901	7.7132	7.80774	8.52575	7.93443	8.40788	8.46589	4.95361	4.87698	4.96746	4.69887	4.84207	5.33672	7.80334	7.94034	7.52693	7.21052	7.65662	7.48142	5.49362	6.32192	5.0733	6.38523	6.57259	5.62061	6.72744	8.52287	6.47186	8.33793	7.27449	6.24873	GeneID:630836,Genbank:XM_011249866.2,MGI:MGI:1919321	RIKEN cDNA 2010315B03 gene	zf-C2H2	GO:0003700,GO:0006355	DNA binding transcription factor activity|regulation of transcription, DNA-templated
2200002D01Rik	4.00342	5.12633	6.73982	5.78098	4.96854	3.62409	8.87138	6.11306	7.27668	29.2044	31.5028	24.5489	28.0114	23.2671	22.9893	7.10055	9.51338	5.36929	8.43509	6.15838	7.90612	13.4984	15.8921	11.4848	14.2279	14.4376	12.679	7.05924	10.9658	10.4403	9.71298	8.52307	8.87076	GeneID:72275,Genbank:NM_028179.1,MGI:MGI:1919525	RIKEN cDNA 2200002D01 gene		GO:0003674,GO:0005730,GO:0008150	molecular_function|nucleolus|biological_process
2200002J24Rik	0	0	0	0	0	0	0	0.164417	0	0	0.144861	0.211127	0.0513901	0.0500258	0.0512849	0.0511201	0	0	0	0	0	0.0957307	0	0.0545718	0.052817	0	0.0528473	0	0	0	0	0	0	GeneID:69147,Genbank:XM_017312282.1,MGI:MGI:1916397	RIKEN cDNA 2200002J24 gene		GO:0003674,GO:0008150,GO:0016020	molecular_function|biological_process|membrane
2210010C04Rik	0	0	0	0	0	0	0	0	0	0.381005	2.21291	0.0262923	2.7135	0	0.357654	0	0	0	0	0	0.0769043	0	0.341961	0	0	0	0	0	0	0	0	0	0	GeneID:67373,Genbank:NM_023333.4,MGI:MGI:1914623	RIKEN cDNA 2210010C04 gene		GO:0004252,GO:0005615,GO:0006508	serine-type endopeptidase activity|extracellular space|proteolysis	mmu04080,mmu04972,mmu04974,mmu05164	Neuroactive ligand-receptor interaction|Pancreatic secretion|Protein digestion and absorption|Influenza A
2210011C24Rik	1.59006	1.25368	1.42052	0.365828	0.740624	0.357497	0.793436	0.515791	0.500623	0.578439	0.624857	0.124185	0.423189	0	0.663651	0.60138	0.743354	0.461747	0.392924	0.430306	0.544859	1.12618	1.55749	0.513589	1.18055	1.10365	0.994717	0.837034	0.500384	0.583601	0.542942	0.348605	0.43388	GeneID:70134,Genbank:NM_001291292.1,MGI:MGI:1917384	RIKEN cDNA 2210011C24 gene		GO:0003674,GO:0005575,GO:0008150	molecular_function|cellular_component|biological_process
2210013O21Rik	19.6559	24.6064	21.5957	23.9035	23.0193	21.0863	21.4381	20.7678	25.992	18.5914	20.5848	18.4876	19.6016	17.647	17.388	19.8172	27.204	22.567	22.6605	23.8393	22.8363	19.3311	25.2432	20.6792	19.0925	16.5178	19.6963	22.7427	27.9678	24.9204	22.1806	24.071	23.5119	GeneID:70123,Genbank:NM_027327.1,MGI:MGI:1917373	RIKEN cDNA 2210013O21 gene
2210016F16Rik	8.08214	8.8262	8.11881	10.778	11.3862	10.3411	10.7743	9.88444	10.0161	16.1744	13.4374	14.3888	11.0172	14.205	10.8589	10.6114	9.40964	9.72067	9.16484	11.3803	9.30078	13.2296	12.3291	13.515	12.7609	11.6391	9.71105	10.8187	11.0969	12.3047	9.44256	11.2416	8.44671	GeneID:70153,Genbank:NM_027335.1,MGI:MGI:1917403	RIKEN cDNA 2210016F16 gene		GO:0003674,GO:0005575,GO:0006400	molecular_function|cellular_component|tRNA modification
2210016L21Rik	14.024	15.3492	13.3013	13.4782	12.7065	13.3973	13.7067	14.1607	13.4474	12.0429	13.5542	12.6068	14.1385	13.0652	12.4782	13.4651	14.7289	12.8139	14.8315	12.7141	13.2105	13.0352	16.2816	12.7298	13.5879	12.4995	12.6814	13.6137	13.619	12.541	12.2482	13.5878	12.2904	GeneID:72357,Genbank:XM_017321112.1,MGI:MGI:1919607	RIKEN cDNA 2210016L21 gene		GO:0003674,GO:0005575,GO:0008150	molecular_function|cellular_component|biological_process
2210404O09Rik	1.87587	2.38919	2.95096	3.38629	3.95708	3.18751	3.59121	3.71246	3.4244	2.57217	1.97181	2.53571	2.32072	2.49944	1.97104	2.35765	2.82551	2.99348	2.88829	3.11286	3.36232	2.8744	3.13307	3.04118	3.2225	3.35209	3.24974	3.54031	4.03579	3.81324	3.86784	3.77258	3.23996	GeneID:70081,Genbank:NM_001256493.1,MGI:MGI:1917331	RIKEN cDNA 2210404O09 gene		GO:0006355,GO:0008150,GO:0003700,GO:0005575,GO:0005634	regulation of transcription, DNA-templated|biological_process|DNA binding transcription factor activity|cellular_component|nucleus
2210407C18Rik	0	0	0	0	0.0635401	0	0.068071	0	0	0	0	0	0.0622397	0	0.0621124	0.0619128	0.0588686	0	0.0577886	0	0	0	0	0.0660933	0	0	0.0640046	0.24621	0	0.0600824	0.0621072	0	0.063812	GeneID:78354,Genbank:NM_144544.2,MGI:MGI:1925604	RIKEN cDNA 2210407C18 gene		GO:0003674,GO:0005575,GO:0008150	molecular_function|cellular_component|biological_process
2210408I21Rik	0.877471	1.01889	1.03737	1.48659	1.33761	1.04112	1.3076	1.37112	1.21213	0.957634	1.06184	1.09339	0.974485	1.07616	1.06239	1.43368	1.03014	1.54018	1.12529	1.59872	1.27106	0.999175	0.828243	0.90438	0.942628	0.859587	0.934748	1.34436	1.381	1.58893	1.19304	1.34577	1.35173	GeneID:72371,Genbank:XM_017315609.1,MGI:MGI:1919621	RIKEN cDNA 2210408I21 gene		GO:0003674,GO:0005575,GO:0008150	molecular_function|cellular_component|biological_process
2210418O10Rik	0.434151	0.110027	0.156514	0.0702325	0.170624	0.178446	0.0456976	0.13368	0.072083	0.251713	0.0654334	0.0715241	0.041783	0.0949055	0.180689	0.193963	0.0131733	0.0930796	0.0129316	0.184105	0.111577	0.116752	0.0531572	0.0591599	0.0286287	0.0635641	0.0716129	0.0275478	0.0864582	0.0537796	0.097286	0.0803112	0.028559	GeneID:100504263,Genbank:NM_001305137.1,MGI:MGI:1924208	predicted gene 2210418O10Rik		GO:0003674,GO:0005575,GO:0008150	molecular_function|cellular_component|biological_process
2300002M23Rik	0.0855995	0	0	0	0	0	0	0	0	0	0	0	0	0	0	0	0	0	0	0	0	0	0	0	0	0	0	0	0	0	0	0	0	GeneID:69542,Genbank:NM_175148.3,MGI:MGI:1916792	RIKEN cDNA 2300002M23 gene		GO:0005540,GO:0005576,GO:0005578,GO:0005614,GO:0008201,GO:0030198,GO:0043236,GO:0070052,GO:0001968,GO:0005518,GO:0005539	hyaluronic acid binding|extracellular region|proteinaceous extracellular matrix|interstitial matrix|heparin binding|extracellular matrix organization|laminin binding|collagen V binding|fibronectin binding|collagen binding|glycosaminoglycan binding
2300003K06Rik	0	0	0	0	0	0	0	0.063632	0	0	0	0	0	0	0	0	0	0	0	0	0	0	0	0	0	0.204232	0	0	0	0	0	0	0	GeneID:100502865,Genbank:NM_001195383.1,MGI:MGI:1916701	RIKEN cDNA 2300003K06 gene		GO:0003674,GO:0005575,GO:0008150	molecular_function|cellular_component|biological_process
2300009A05Rik	9.28941	10.5939	11.5221	11.6521	11.2332	10.2119	11.4325	10.4634	10.5354	9.26072	9.99429	10.1712	11.2784	11.0683	10.6148	11.1279	15.7845	13.1314	13.0259	13.1463	13.8651	7.60107	15.2235	8.37395	10.178	9.62507	11.0324	9.34025	9.58166	8.8516	11.0714	9.95789	10.9052	GeneID:69478,Genbank:NM_027090.1,MGI:MGI:1916728	RIKEN cDNA 2300009A05 gene		GO:0008150,GO:0003674,GO:0005575,GO:0005576	biological_process|molecular_function|cellular_component|extracellular region
2310002L09Rik	0.0247517	0.0501824	0	0	0.103761	0	0.111159	0	0.184109	0	0	0	0	0	0.0253573	0	0	0.0485177	0.165145	0	0	0	0	0	0.0261148	0	0	0	0.0262887	0.0490571	0	0	0	GeneID:71886,Genbank:NM_027104.3,MGI:MGI:1916780	RIKEN cDNA 2310002L09 gene		GO:0005886,GO:0031032,GO:0005200,GO:0005739,GO:0005856	plasma membrane|actomyosin structure organization|structural constituent of cytoskeleton|mitochondrion|cytoskeleton
2310007B03Rik	0	0	0	0	0	0	0	0	0	0.146344	0.0215574	0.0471281	0.0229428	0.0223337	0	0	0	0	0	0	0	0.0641075	0.0218912	0	0	0.026177	0	0	0.0237368	0	0.0228939	0	0	GeneID:71874,Genbank:XM_006529877.1,MGI:MGI:1919124	RIKEN cDNA 2310007B03 gene		GO:0003674,GO:0005575,GO:0008150	molecular_function|cellular_component|biological_process
2310009A05Rik	11.9887	13.3468	11.8996	13.188	11.4426	11.4798	11.898	13.7112	14.4455	14.4858	15.2812	11.7376	10.5491	14.1199	12.2821	15.1939	16.8374	12.4844	11.6311	16.4249	11.9943	14.636	19.9214	13.4193	14.6818	13.4153	16.3853	16.301	15.007	18.6696	20.9436	15.9465	14.1954	GeneID:66364,Genbank:NM_001308425.1,MGI:MGI:1913614	RIKEN cDNA 2310009A05 gene
2310009B15Rik	4.30306	4.36209	5.19955	5.03617	5.29397	6.43578	6.93179	7.98821	5.86467	9.90279	8.93294	9.76443	6.53005	7.66543	7.37919	8.31073	7.90211	4.76748	5.97388	7.42103	9.13558	9.74936	12.5531	9.17782	9.27747	9.53236	5.62893	8.07244	7.55089	8.43584	7.8577	11.4439	8.66413	GeneID:69549,Genbank:NM_001081226.1,MGI:MGI:1916799	RIKEN cDNA 2310009B15 gene		GO:0003674,GO:0005575,GO:0008150	molecular_function|cellular_component|biological_process
2310011J03Rik	17.0642	16.8087	14.3168	14.4003	14.9817	14.3981	16.5561	14.3463	17.5509	20.9422	23.758	20.504	23.7974	23.8092	23.7157	15.4199	16.3812	15.904	16.9092	14.9891	15.4568	16.3161	22.549	15.1625	17.2906	12.1807	17.6064	14.1535	17.0296	13.9112	15.8971	15.4376	14.5714	GeneID:66374,Genbank:NM_025521.3,MGI:MGI:1913624	RIKEN cDNA 2310011J03 gene		GO:0003674,GO:0005575,GO:0008150	molecular_function|cellular_component|biological_process
2310022A10Rik	3.60932	3.25229	4.2459	4.98243	4.96345	5.8157	5.44602	4.93413	5.23547	9.27448	8.01294	9.42326	8.2338	10.019	7.6496	5.47987	4.65416	5.31554	4.49596	4.76422	4.18154	8.34467	8.34276	7.11978	7.31395	8.54453	8.38664	6.45616	4.98957	6.77507	4.47982	6.1044	5.10528	GeneID:66367,Genbank:XM_017312231.1,MGI:MGI:1913617	RIKEN cDNA 2310022A10 gene		GO:0003674,GO:0005654,GO:0008150	molecular_function|nucleoplasm|biological_process
2310022B05Rik	28.088	27.4909	27.5092	16.388	18.417	15.7533	18.0256	15.5257	17.5578	14.4016	14.458	16.9789	18.4214	15.2208	19.6413	16.7742	22.7715	18.5847	21.9997	16.8092	20.6389	17.2352	18.732	18.2766	15.7973	17.6697	17.2728	15.1681	16.4515	14.9978	16.8104	16.7	18.0538	GeneID:69551,Genbank:NM_175149.4,MGI:MGI:1916801	RIKEN cDNA 2310022B05 gene		GO:0008150,GO:0003674,GO:0005737,GO:0005829	biological_process|molecular_function|cytoplasm|cytosol
2310030G06Rik	6.96705	6.01631	8.38914	5.83288	6.58045	6.35272	5.84254	6.35628	6.67205	1.68967	2.77938	2.22189	4.06172	1.89099	4.53806	5.44573	5.97137	6.70189	6.55868	5.65634	6.45476	1.7682	3.7913	1.17206	3.8115	1.71267	3.49588	2.09576	3.74552	3.6226	4.89012	2.71549	3.39483	GeneID:66952,Genbank:NM_025865.2,MGI:MGI:1914202	RIKEN cDNA 2310030G06 gene		GO:0003674,GO:0008150	molecular_function|biological_process
2310033P09Rik	8.80924	8.45091	9.41893	8.8535	9.09713	9.86922	9.84231	10.8205	9.22377	7.83191	9.36769	10.6474	9.04329	10.6927	10.0373	8.82026	10.2224	8.54962	9.21573	7.98428	10.2928	9.03935	10.6071	8.33839	8.88634	8.70748	8.43779	9.07433	10.4973	8.09106	10.3446	10.8108	9.09083	GeneID:67862,Genbank:NM_024210.2,MGI:MGI:1915112	RIKEN cDNA 2310033P09 gene		GO:0005575,GO:0008150	cellular_component|biological_process
2310034C09Rik	0	0	0	0	0	0	0	0	0	0	0	0	0	0	0	0	0	0	0	0	0	0	0	0	0	0	0	0	0	0	0	0	0	GeneID:117172,Genbank:NM_054100.2,MGI:MGI:2152338	RIKEN cDNA 2310034C09 gene		GO:0003674,GO:0005575,GO:0008150	molecular_function|cellular_component|biological_process
2310034P14Rik	1.63425	1.83105	1.4884	1.2022	1.893	1.52291	1.78656	2.49543	1.96506	2.34677	0.87115	1.40568	1.19203	1.84802	1.98265	1.49318	2.54723	1.72816	2.58248	1.48142	1.94527	1.97381	1.85353	1.0783	2.45025	1.61193	1.45283	2.31407	2.28386	0.937614	1.36571	1.90933	1.4032	GeneID:69579,Genbank:XM_006508373.3,MGI:MGI:1916829	RIKEN cDNA 2310034P14 gene
2310035C23Rik	6.16019	5.677	6.663	9.09688	8.28754	8.77248	8.35815	8.50951	8.55681	7.34468	7.29247	7.66585	7.46374	7.51647	7.03302	7.59215	8.14699	7.98697	7.17845	7.40784	8.29799	8.09661	7.00815	7.70481	7.77285	7.7921	7.69576	8.61646	8.36813	8.44893	7.67534	8.57335	7.69294	GeneID:227446,Genbank:XM_006529501.3,MGI:MGI:1922832	RIKEN cDNA 2310035C23 gene		GO:0003674,GO:0005575,GO:0008150	molecular_function|cellular_component|biological_process
2310036O22Rik	54.0129	54.0254	54.8246	80.1617	76.5003	76.2762	72.7445	78.2107	72.9202	99.5961	90.7416	88.3916	86.1226	107.174	82.1429	68.6095	73.3179	71.7767	65.9798	79.9452	70.3607	94.4724	102.352	85.9714	86.6184	85.3578	78.8295	78.4845	73.0125	77.4999	82.8108	87.0809	70.4621	GeneID:68544,Genbank:NM_026760.2,MGI:MGI:1922833	RIKEN cDNA 2310036O22 gene		GO:0005575,GO:0008408,GO:0008409,GO:0016075,GO:0016787,GO:0090503,GO:0003723,GO:0004518,GO:0004527	cellular_component|3'-5' exonuclease activity|5'-3' exonuclease activity|rRNA catabolic process|hydrolase activity|RNA phosphodiester bond hydrolysis, exonucleolytic|RNA binding|nuclease activity|exonuclease activity
2310039H08Rik	9.88126	11.768	10.0006	12.0189	10.7902	12.7938	13.1889	12.331	9.32507	11.4627	14.7302	11.4385	12.13	12.7057	13.167	14.3948	13.9554	12.7998	11.0649	14.0651	11.5076	11.8266	14.6198	10.3199	13.05	12.545	11.8174	16.2754	12.5498	12.8052	12.812	12.9528	12.5091	GeneID:67101,Genbank:NM_025966.3,MGI:MGI:1914351	RIKEN cDNA 2310039H08 gene		GO:0003674,GO:0005575,GO:0008150	molecular_function|cellular_component|biological_process
2310045n01rik-mef2b	0	0	0	0	0	0	0	0	0	0	0	0	0	0	0	0	0	0	0	0	0	0	0	0	0	0	0	0	0	0	0	0	0	GeneID:105980076,Genbank:NM_001310055.1	2310045N01Rik-mef2b readthrough
2310050C09Rik	0	0	0	0	0	0	0	0	0	0	0	0	0	0.100052	0	0	0	0	0	0	0	0	0	0	0	0	0	0	0	0	0	0	0	GeneID:66533,Genbank:NM_025621.2,MGI:MGI:1913783	RIKEN cDNA 2310050C09 gene		GO:0018149,GO:0030216,GO:0001533,GO:0005198,GO:0005737	peptide cross-linking|keratinocyte differentiation|cornified envelope|structural molecule activity|cytoplasm
2310057J18Rik	0	0.0410514	0	0	0.0848808	0	0	0	0.0430312	0.0441954	0	0	0.291003	0	0.165947	0	0.0786403	0	0.0771975	0	0.832595	0	0	0	0.0854521	0	0.0855012	0	0	0	0	0	0.085244	GeneID:67719,Genbank:NM_026336.3,MGI:MGI:1914969	RIKEN cDNA 2310057J18 gene		GO:0008150,GO:0003674,GO:0005576,GO:0007275	biological_process|molecular_function|extracellular region|multicellular organism development
2310057M21Rik	1.43942	1.34085	1.98558	2.0273	1.64444	1.73185	1.33947	1.66106	2.0256	2.3776	2.71433	2.62517	2.09003	2.61769	1.92633	1.95986	1.85091	1.77934	1.90347	1.65141	1.81299	2.20706	2.12125	2.07806	2.1891	1.89861	1.88918	1.75098	1.84558	1.90192	1.51437	1.77833	1.80161	GeneID:68277,Genbank:XM_011241888.2,MGI:MGI:1915527	RIKEN cDNA 2310057M21 gene		GO:0005575,GO:0008150,GO:0042802	cellular_component|biological_process|identical protein binding
2310057N15Rik	0	0	0	0	0	0	0	0	0	0	0	0	0	0	0	0	0	0	0	0	0	0	0	0	0	0	0	0	0	0	0	0	0	GeneID:69696,Genbank:NM_027170.1,MGI:MGI:1916946	RIKEN cDNA 2310057N15 gene		GO:0003674,GO:0005575,GO:0008150	molecular_function|cellular_component|biological_process
2310061I04Rik	5.42183	5.18063	4.59787	7.03685	6.2531	7.40152	6.75724	5.99262	6.06449	7.55922	6.08058	7.76801	7.48331	7.77721	7.25539	5.98699	6.27195	5.51728	5.8849	7.25713	5.94699	6.94524	7.21655	7.32448	5.88464	6.35049	6.95608	7.16366	5.62075	6.27273	5.26171	7.03828	5.67918	GeneID:69662,Genbank:NM_001033630.1,MGI:MGI:1916912	RIKEN cDNA 2310061I04 gene		GO:0003674,GO:0005739,GO:0008150	molecular_function|mitochondrion|biological_process
2310061N02Rik	0	0	0	0	0	0	0	0	0	0	0	0	0	0	0	0	0	0	0	0	0	0	0	0	0	0	0	0	0	0	0	0	0	GeneID:69661,Genbank:NM_027155.1,MGI:MGI:1916911	RIKEN cDNA 2310061N02 gene		GO:0005515,GO:0005575,GO:0008150	protein binding|cellular_component|biological_process
2310079G19Rik	0	0	0	0	0	0	0	0	0	0	0	0	0	0	0	0	0	0	0	0	0	0	0	0	0	0	0	0	0	0	0	0	0	GeneID:69699,Genbank:NM_027173.1,MGI:MGI:1916949	RIKEN cDNA 2310079G19 gene		GO:0003674,GO:0005575,GO:0008150	molecular_function|cellular_component|biological_process
2410002F23Rik	12.5801	11.5366	12.2167	20.3293	17.5182	19.4192	19.8307	19.3716	18.9697	15.452	14.3422	15.4442	15.9444	17.2878	14.8445	16.9728	18.1	16.259	18.5503	15.4546	16.064	10.7155	11.0855	10.6339	11.3744	11.2961	12.5973	17.7234	18.3571	17.5816	17.9801	18.7026	16.7957	GeneID:668661,Genbank:XM_011250893.2,MGI:MGI:1914226	RIKEN cDNA 2410002F23 gene
2410004B18Rik	12.4812	13.1286	12.5266	10.6295	10.5488	9.60664	10.8866	12.5992	11.4443	14.3537	18.6412	15.1054	15.706	15.3226	15.3645	10.9296	13.4219	12.8246	11.1609	11.3472	13.0031	11.9661	15.8077	10.8263	14.0535	11.593	11.6531	10.2869	14.2897	10.5732	12.8199	10.9235	11.7239	GeneID:66421,Genbank:XM_006501885.3,MGI:MGI:1913671	RIKEN cDNA 2410004B18 gene		GO:0005634,GO:0008150	nucleus|biological_process
2410004P03Rik	0.0288102	0.116822	0.120858	0.029828	0.120774	0.0582973	0.0970397	0.0630828	0.0306139	0.157211	0.0277898	0	0.0887269	0.0863715	0.11806	0.0588405	0.139869	0.0847097	0.054921	0.030073	0.118467	0.19283	0.16932	0.157034	0.243174	0.438683	0.334557	0.146246	0.122397	0.142752	0.0885379	0.0284237	0.151614	GeneID:73667,Genbank:NM_001201333.1,MGI:MGI:1920917	RIKEN cDNA 2410004P03 gene		GO:0003674,GO:0005575,GO:0008150	molecular_function|cellular_component|biological_process
2410015M20Rik	38.4864	32.8467	39.027	39.2601	43.2261	42.6607	46.1495	41.3604	41.4973	57.5217	59.7113	47.9636	43.9392	52.6706	46.8934	53.1003	52.138	49.4384	39.2459	54.0569	46.6187	66.4278	56.6857	57.8425	49.7124	63.2259	51.7575	56.1671	53.5751	57.8402	51.5277	55.0707	42.592	GeneID:224904,Genbank:NM_153152.3,MGI:MGI:2442174	RIKEN cDNA 2410015M20 gene		GO:0005739,GO:0005743,GO:0016020,GO:0016021,GO:0042407,GO:0044284,GO:0061617,GO:0003674,GO:0005654	mitochondrion|mitochondrial inner membrane|membrane|integral component of membrane|cristae formation|mitochondrial crista junction|MICOS complex|molecular_function|nucleoplasm
2410016O06Rik	1.98083	2.44653	2.19678	5.06808	4.03258	4.10034	3.93668	4.98532	3.53226	5.39205	4.54608	4.84921	4.48763	5.61989	5.03825	3.67354	3.80242	3.88278	3.14672	4.82453	3.44063	4.11452	5.70926	3.89677	4.63625	4.10686	4.54277	3.88332	3.38548	4.55771	3.45185	5.09904	3.85813	GeneID:71952,Genbank:NM_023633.3,MGI:MGI:1919202	RIKEN cDNA 2410016O06 gene		GO:0051864,GO:0032453,GO:0005634,GO:0055114,GO:0034720,GO:0070544,GO:0042254,GO:0005730,GO:0006325,GO:0006338,GO:0006351,GO:0045668,GO:0006355,GO:0045892,GO:0016491,GO:0016706,GO:0046872,GO:0030685,GO:0003723,GO:0051213,GO:0030961,GO:0005506,GO:0005515	histone demethylase activity (H3-K36 specific)|histone demethylase activity (H3-K4 specific)|nucleus|oxidation-reduction process|histone H3-K4 demethylation|histone H3-K36 demethylation|ribosome biogenesis|nucleolus|chromatin organization|chromatin remodeling|transcription, DNA-templated|negative regulation of osteoblast differentiation|regulation of transcription, DNA-templated|negative regulati…
2410089E03Rik	4.3507	3.86545	3.94633	5.35742	5.1493	4.77794	4.80012	4.38913	5.1409	2.68112	3.04327	3.44837	3.47607	2.69599	3.37632	4.55056	4.48291	4.43641	4.96093	3.92784	4.12132	3.67479	2.30302	4.67709	3.42947	4.32504	3.43144	4.33027	3.83649	3.96297	3.79804	4.49555	4.47865	GeneID:73692,Genbank:XM_011245335.1,MGI:MGI:1920942	RIKEN cDNA 2410089E03 gene		GO:0060976,GO:0003281,GO:1904491,GO:0003674,GO:0007507,GO:0016020,GO:0016021,GO:0021549,GO:0030030,GO:0035869,GO:0042733,GO:0042995,GO:0060021,GO:0001736,GO:0060271,GO:0001822,GO:0003279	coronary vasculature development|ventricular septum development|protein localization to ciliary transition zone|molecular_function|heart development|membrane|integral component of membrane|cerebellum development|cell projection organization|ciliary transition zone|embryonic digit morphogenesis|cell projection|roof of mouth development|establishment of planar polarity|cilium assembly|kidney develo…
2410124H12Rik	0	0	0	0	0.0794026	0	0.0850646	0	0	0	0	0	0	0	0	0.077369	0.0735649	0	0	0	0	0	0	0	0	0	0	0	0.160939	0.225245	0	0	0	GeneID:76785,Genbank:NM_029740.1,MGI:MGI:1924035	RIKEN cDNA 2410124H12 gene		GO:0003674,GO:0005575,GO:0008150	molecular_function|cellular_component|biological_process
2410131K14Rik	4.38115	4.54266	4.82551	4.34952	4.10931	4.67551	5.07616	4.73079	5.05934	4.73773	4.66981	5.14667	4.99044	3.89836	5.82051	3.86106	4.04028	3.78415	4.15684	3.65438	4.73005	4.03605	3.39002	3.48933	2.93387	3.32732	3.65361	3.98077	4.3345	2.93409	4.40601	4.08554	4.40062	GeneID:76792,Genbank:NM_001081236.1,MGI:MGI:1924042	RIKEN cDNA 2410131K14 gene		GO:0008150,GO:0003674,GO:0005575,GO:0005576	biological_process|molecular_function|cellular_component|extracellular region
2410137M14Rik	0.802755	0.187792	0.323802	0	0.323577	0	0.20799	0.0676044	0.196849	0.0673916	0.119127	0.26043	0.190173	0	0.253045	0	0.23983	0	0.23543	0.0644571	0.253917	0.0590432	0.120971	0	0.0651511	0	0	0.125382	0.065585	0.122387	0.379536	0.060922	0.194977	GeneID:76797,Genbank:NM_029747.3,MGI:MGI:1924047	RIKEN cDNA 2410137M14 gene		GO:0003674,GO:0005575,GO:0008150	molecular_function|cellular_component|biological_process
2410141K09Rik	0	0	0	0	0	0	0	0	0	0	0	0	0	0	0	0	0	0	0	0	0	0	0	0	0	0	0	0	0	0	0	0	0	GeneID:76803,Genbank:NM_183119.3,MGI:MGI:1924053	RIKEN cDNA 2410141K09 gene	zf-C2H2	GO:0003700,GO:0005575,GO:0006355	DNA binding transcription factor activity|cellular_component|regulation of transcription, DNA-templated
2510002D24Rik	4.42227	5.27404	4.36503	4.57849	4.63461	4.51809	3.89419	4.79404	5.48232	3.21751	2.3001	4.02272	2.71496	3.55273	2.30965	5.26857	6.06194	4.67416	5.99205	4.43509	4.90265	3.8553	3.60974	2.88305	3.65946	3.40237	3.84464	4.40161	4.3285	4.81205	4.61892	3.76411	4.33502	GeneID:72307,Genbank:NM_001033164.2,MGI:MGI:1919557	RIKEN cDNA 2510002D24 gene		GO:0003674,GO:0005575,GO:0008150	molecular_function|cellular_component|biological_process
2510009E07Rik	12.9708	13.0963	13.755	20.422	19.2089	18.3976	20.0676	17.6883	19.2674	12.835	14.447	12.7817	13.2942	12.6518	13.0974	18.8542	19.3734	19.3426	19.0574	18.6895	18.406	18.2274	17.4062	18.1089	20.4731	18.5605	18.2464	18.398	16.8853	18.2045	18.532	18.2462	17.5819	GeneID:72190,Genbank:NM_001001881.2,MGI:MGI:1919440	RIKEN cDNA 2510009E07 gene		GO:0003674,GO:0005575,GO:0008150	molecular_function|cellular_component|biological_process
2510039O18Rik	11.9467	11.5383	11.4786	18.2137	16.3375	18.7017	15.3965	16.2294	15.8683	20.054	19.3933	19.8352	19.8357	21.948	18.7316	15.3798	14.1285	15.6891	15.3968	14.1052	14.0036	21.5921	22.958	20.5675	20.6362	20.3068	19.7252	19.894	15.822	19.112	15.2602	20.3388	15.8324	GeneID:77034,Genbank:XM_006539279.3,MGI:MGI:1924284	RIKEN cDNA 2510039O18 gene		GO:0016021,GO:0003674,GO:0008150,GO:0016020	integral component of membrane|molecular_function|biological_process|membrane
2610002M06Rik	3.80354	4.19865	4.68893	5.70807	5.67263	4.76402	5.38934	5.58552	5.42127	4.40047	4.10979	4.26097	3.91398	4.52275	3.7561	5.02316	4.44771	5.31392	4.85413	5.14415	4.77475	3.86408	3.3047	4.22608	4.013	3.8553	3.88983	4.66905	4.66123	5.20084	4.83288	5.56562	5.09064	GeneID:67028,Genbank:NM_025921.3,MGI:MGI:1914278	RIKEN cDNA 2610002M06 gene		GO:0005768,GO:0007034,GO:0007049,GO:0008150,GO:0015031,GO:0016020,GO:0051301,GO:0003674,GO:0005575,GO:0005737	endosome|vacuolar transport|cell cycle|biological_process|protein transport|membrane|cell division|molecular_function|cellular_component|cytoplasm	mmu04144,mmu04217	Endocytosis|Necroptosis
2610008E11Rik	9.42601	8.9183	9.78005	13.8708	11.6699	12.3596	11.9941	13.4705	12.8474	5.48647	5.56441	4.87648	5.9994	4.34556	5.34335	12.5775	13.3136	12.3671	12.9256	13.355	13.5401	5.63598	7.37404	6.02833	7.75719	6.05021	7.00538	9.88861	12.2539	11.1345	12.2307	11.3083	11.3363	GeneID:72128,Genbank:XM_011243581.2,MGI:MGI:1919378	RIKEN cDNA 2610008E11 gene	zf-C2H2	GO:0032502,GO:0003674,GO:0005575,GO:0008150	developmental process|molecular_function|cellular_component|biological_process
2610020H08Rik	0.457835	0.593037	0.791363	1.05335	0.959638	0.977896	0.847203	0.946783	0.765784	0.740238	0.35166	0.607878	0.33074	0.584611	0.356121	0.675321	0.43631	0.722937	0.598011	0.575254	0.766992	1.25654	0.772342	0.961227	0.831917	0.993063	1.03826	1.46329	1.18865	1.36953	1.1117	1.09577	1.05298	GeneID:434234,Genbank:XM_017322343.1,MGI:MGI:1919402	RIKEN cDNA 2610020H08 gene		GO:0003674,GO:0005730,GO:0008150	molecular_function|nucleolus|biological_process
2610028H24Rik	0	0	0	0	0	0	0	0	0	0	0	0	0	0	0	0	0	0	0.0247746	0	0	0	0.0254598	0	0	0	0	0	0	0	0	0	0	GeneID:76964,Genbank:XM_006514295.3,MGI:MGI:1924214	RIKEN cDNA 2610028H24 gene		GO:0003674,GO:0005575,GO:0008150	molecular_function|cellular_component|biological_process
2610042L04Rik	0	0	0	0	0	0	0.0119845	0.0350586	0	0	0	0.0112546	0	0	0.0218709	0	0	0	0	0.0222843	0	0	0.0104556	0	0	0	0	0.0108369	0	0	0.0218691	0	0.0112347	GeneID:554327,Genbank:XM_017316088.1,MGI:MGI:1914305	RIKEN cDNA 2610042L04 gene		GO:0007416,GO:0010821,GO:0060025,GO:0001933,GO:0005515,GO:0005575	synapse assembly|regulation of mitochondrion organization|regulation of synaptic activity|negative regulation of protein phosphorylation|protein binding|cellular_component
2610044O15Rik8	5.41359	6.15859	5.07819	7.69108	7.78535	7.12035	6.92227	6.28899	6.10406	4.62805	4.72868	3.74185	4.53856	4.74868	4.74495	6.48031	6.62892	6.66173	6.4213	6.71827	7.38931	5.43506	5.83297	4.59006	4.95016	5.00222	5.842	6.22887	6.93166	5.4542	7.94867	6.08277	5.95105	GeneID:72139,Genbank:NM_153780.3,MGI:MGI:1919389	RIKEN cDNA 2610044O15 gene		GO:0003700,GO:0005575,GO:0006355	DNA binding transcription factor activity|cellular_component|regulation of transcription, DNA-templated
2610301B20Rik	7.96585	8.02938	8.25949	10.5602	8.86864	9.84027	9.09566	10.3022	9.35178	6.32932	6.87835	7.1617	6.20841	6.58481	6.33442	10.485	9.29025	10.0411	10.3028	11.1652	10.2071	8.2855	7.67006	9.12659	7.35695	8.56375	8.17114	8.82033	11.2647	9.25817	10.3561	9.92949	8.93034	GeneID:67157,Genbank:XM_006538200.3,MGI:MGI:1914407	RIKEN cDNA 2610301B20 gene		GO:0005886,GO:0008150,GO:0030054,GO:0097546,GO:0003674,GO:0005737,GO:0005829	plasma membrane|biological_process|cell junction|ciliary base|molecular_function|cytoplasm|cytosol
2610305D13Rik	1.72103	1.42934	1.58746	1.9965	2.17309	2.01397	2.70054	2.06579	2.18131	3.71125	2.60012	3.71664	2.06476	2.67302	2.37918	2.41388	2.63746	2.27611	2.05544	2.27264	2.89896	3.42994	3.06689	2.84812	2.34086	3.61874	3.65559	2.61035	3.1713	2.87677	2.80379	2.96628	2.81529	GeneID:112422,Genbank:NM_145078.2,MGI:MGI:2148252	RIKEN cDNA 2610305D13 gene		GO:0005634,GO:0006355,GO:0008150,GO:0003674,GO:0003700,GO:0005575	nucleus|regulation of transcription, DNA-templated|biological_process|molecular_function|DNA binding transcription factor activity|cellular_component
2610318N02Rik	0.0331353	0.235129	0	0.240141	0.347263	0.335246	0.0744051	0.435318	0.598566	0.506273	0.255694	0.349368	0.170078	0.463577	0.271568	0.0338369	0.193039	0.0974267	0	0.0691754	0.0340631	0.85543	0.811414	0.469582	0.524402	0.776216	0.699603	0.571882	0.492701	0.820915	0.509148	0.84996	0.662624	GeneID:70458,Genbank:XM_006522540.1,MGI:MGI:1917708	RIKEN cDNA 2610318N02 gene		GO:0003674,GO:0005575,GO:0008150	molecular_function|cellular_component|biological_process
2610507B11Rik	27.9019	28.2718	28.4222	32.645	32.9785	33.5284	32.7683	32.0779	32.6069	34.2798	33.1793	36.6965	34.8351	32.475	34.9657	31.4719	31.1834	30.5109	31.0535	29.2311	29.1405	41.9505	30.0074	44.2116	38.1293	40.1478	36.3261	32.8697	31.2007	32.3617	32.5994	33.2338	34.2635	GeneID:72503,Genbank:XM_006534313.2,MGI:MGI:1919753	RIKEN cDNA 2610507B11 gene		GO:0008150,GO:0003674,GO:0005575,GO:0005576	biological_process|molecular_function|cellular_component|extracellular region
2610524H06Rik	8.19581	7.04768	7.94327	10.2409	9.53714	10.0077	9.83643	12.2525	11.2916	9.86984	10.5771	8.46261	6.78887	10.9579	7.8752	10.3318	10.6471	10.9133	9.58973	9.85306	9.81982	10.1604	13.343	8.9961	12.0464	10.9899	9.18916	11.8211	15.0682	12.8831	14.9964	14.3315	13.5043	GeneID:330173,Genbank:NM_181075.3,MGI:MGI:2447819	RIKEN cDNA 2610524H06 gene		GO:0003674,GO:0005575,GO:0008150	molecular_function|cellular_component|biological_process
2610528A11Rik	0.0706535	0	0.0740977	0.146299	0.0740461	0.0714836	0.0793261	0.154703	0.150154	0	0.136302	0.0744948	0.217592	0.494237	0	0	0.274409	0.0692469	0.0673436	0.368752	0.145264	0.135112	0.207619	0	0.81999	0.248266	0.372937	0.14346	0.075041	0.140033	0.361881	0.209117	0	GeneID:70045,Genbank:NM_001206684.1,MGI:MGI:1917295	RIKEN cDNA 2610528A11 gene		GO:0005615,GO:0006935,GO:0008009,GO:0042742,GO:0048247,GO:0005125,GO:0005575,GO:0005576	extracellular space|chemotaxis|chemokine activity|defense response to bacterium|lymphocyte chemotaxis|cytokine activity|cellular_component|extracellular region
2610528J11Rik	0	0	0	0	0	0	0	0	0	0	0	0	0	0	0	0	0	0	0	0	0	0	0	0	0	0	0	0	0	0	0	0	0	GeneID:66451,Genbank:XM_006503272.2,MGI:MGI:1913701	RIKEN cDNA 2610528J11 gene		GO:0016020,GO:0016021,GO:0003674,GO:0005768,GO:0005886	membrane|integral component of membrane|molecular_function|endosome|plasma membrane
2700049A03Rik	3.16856	2.64618	2.70318	2.76208	2.86476	2.80714	2.35937	2.71404	2.79124	1.58568	1.35397	1.70503	1.66851	1.36992	2.20331	2.75785	2.83746	2.68712	2.66804	2.58769	2.37967	2.14273	1.7046	2.46085	2.24314	2.29792	1.60316	2.6418	2.28424	2.54616	2.29562	2.34859	2.43639	GeneID:76967,Genbank:NM_001163378.1,MGI:MGI:1924217	RIKEN cDNA 2700049A03 gene		GO:0005813,GO:0005814,GO:0005856,GO:0007224,GO:0030030,GO:0036064,GO:0042995,GO:0060271,GO:0005515,GO:0070201,GO:0005737	centrosome|centriole|cytoskeleton|smoothened signaling pathway|cell projection organization|ciliary basal body|cell projection|cilium assembly|protein binding|regulation of establishment of protein localization|cytoplasm
2700060E02Rik	59.2153	68.3111	58.8744	88.8479	80.6689	89.9381	74.427	99.6446	76.8678	82.8466	90.7611	73.5865	79.0542	83.6013	73.6741	97.6033	72.4368	97.074	72.5577	104.791	85.0554	120.815	100.343	112.639	90.0198	116.922	87.084	114.166	92.6481	124.234	101.787	117.435	79.0781	GeneID:68045,Genbank:NM_026528.3,MGI:MGI:1915295	RIKEN cDNA 2700060E02 gene		GO:0005654,GO:0005737,GO:0005813,GO:0005856,GO:0006351,GO:0006355,GO:0006388,GO:0006469,GO:0042802,GO:0045944,GO:0048471,GO:0000993,GO:0072669,GO:0003723,GO:0072686,GO:0005634	nucleoplasm|cytoplasm|centrosome|cytoskeleton|transcription, DNA-templated|regulation of transcription, DNA-templated|tRNA splicing, via endonucleolytic cleavage and ligation|negative regulation of protein kinase activity|identical protein binding|positive regulation of transcription by RNA polymerase II|perinuclear region of cytoplasm|RNA polymerase II core binding|tRNA-splicing ligase complex|R…
2700062C07Rik	9.73047	8.76213	8.14213	11.4675	9.05859	8.95457	9.76264	11.2762	12.1546	10.1675	9.88509	10.6961	8.97947	11.172	10.3397	10.7822	10.3526	9.48601	9.17596	11.2915	10.4286	8.95745	11.0014	7.7299	10.1571	10.4272	8.96089	10.0889	8.85047	9.28372	11.1342	10.5701	8.98841	GeneID:68046,Genbank:NM_026529.4,MGI:MGI:1915296	RIKEN cDNA 2700062C07 gene		GO:0003674,GO:0005575,GO:0008150	molecular_function|cellular_component|biological_process
2700081O15Rik	5.48015	5.34339	5.3287	11.7148	9.50133	10.2622	10.6483	9.54399	10.0712	4.34904	3.79496	4.88967	4.1494	4.38113	4.00461	7.92525	7.77549	8.19007	8.44806	7.29429	7.34647	5.03393	4.17641	4.51681	4.33814	5.20925	4.30719	9.50643	7.22006	10.0202	7.90471	9.55694	8.00834	GeneID:108899,Genbank:NM_175381.6,MGI:MGI:1919667	RIKEN cDNA 2700081O15 gene	zf-BED	GO:0008150,GO:0003674,GO:0003676,GO:0005575	biological_process|molecular_function|nucleic acid binding|cellular_component
2700094K13Rik	6.86195	8.06274	8.75023	14.2895	14.1377	19.4865	18.8229	17.6714	17.2346	22.2112	16.5473	16.6899	11.1267	20.8835	11.8229	12.7405	11.5841	13.0685	10.9256	14.3255	13.3066	49.2084	42.5434	41.9073	38.6674	48.4064	39.9244	38.7907	34.4527	35.6232	34.7469	46.1584	24.1288	GeneID:72657,Genbank:NM_001037279.2,MGI:MGI:1919907	RIKEN cDNA 2700094K13 gene
2700097O09Rik	2.55585	3.44362	3.3251	3.51703	2.94982	3.63332	3.0512	3.36486	2.78462	3.70736	3.74481	4.80972	3.18836	3.55635	4.97163	2.57694	4.0209	4.1221	4.16298	3.41084	3.3591	3.09342	2.78871	3.24469	2.69661	3.22099	3.96185	2.5291	2.71457	2.69312	2.94958	2.61732	2.58789	GeneID:72658,Genbank:NM_028314.2,MGI:MGI:1919908	RIKEN cDNA 2700097O09 gene
2810004N23Rik	10.0103	9.28567	8.51212	11.2043	11.7061	10.3625	11.0655	12.6095	10.2674	14.5945	17.9321	17.1562	17.4974	17.5737	14.9671	10.3407	10.17	10.2277	10.0939	10.4087	9.25756	15.2256	12.4932	13.0613	15.3327	14.9843	12.4037	10.359	9.11308	13.2523	11.6005	11.02	10.4138	GeneID:66523,Genbank:NM_025615.2,MGI:MGI:1913773	RIKEN cDNA 2810004N23 gene		GO:0005694,GO:0008150	chromosome|biological_process
2810006K23Rik	2.9489	2.25612	2.68419	4.80044	4.37335	4.12818	4.08133	4.34522	4.39481	3.15758	2.79079	2.83546	2.36087	2.16846	2.88805	3.88255	3.72767	3.96265	3.18199	3.42663	4.38515	4.6107	4.50533	5.07475	3.93316	4.40982	3.58299	4.48133	3.88056	4.28239	3.76176	4.59274	3.80646	GeneID:72650,Genbank:NM_001134717.2,MGI:MGI:1919900	RIKEN cDNA 2810006K23 gene		GO:0005762,GO:0006412,GO:0006415,GO:0016150,GO:0070126,GO:0072344,GO:0003747,GO:0004045,GO:0005739	mitochondrial large ribosomal subunit|translation|translational termination|translation release factor activity, codon nonspecific|mitochondrial translational termination|rescue of stalled ribosome|translation release factor activity|aminoacyl-tRNA hydrolase activity|mitochondrion
2810021J22Rik	1.49848	1.69586	1.52164	2.03572	1.86125	1.74069	1.70912	1.97038	2.07251	0.951806	1.13185	1.11182	1.28598	1.01415	1.20212	1.81358	1.93996	1.91934	1.80613	1.63865	1.8257	1.02342	1.28917	1.15817	1.02054	1.13295	1.40614	1.68229	1.58311	1.65783	1.68121	2.06504	1.80246	GeneID:69944,Genbank:XM_017314749.1,MGI:MGI:1917194	RIKEN cDNA 2810021J22 gene	zf-C2H2	GO:0005634,GO:0008150,GO:0043565,GO:0003674,GO:0003700,GO:0005575	nucleus|biological_process|sequence-specific DNA binding|molecular_function|DNA binding transcription factor activity|cellular_component
2810403A07Rik	13.7847	13.4089	12.453	18.3787	17.2553	17.8394	17.2196	17.3865	16.0575	16.434	15.8816	17.4158	17.9236	16.6921	17.2617	14.9979	15.626	15.7338	17.1476	17.1171	15.5755	17.4808	17.336	14.8246	16.5596	16.5809	16.0789	16.3653	17.163	15.6589	15.874	15.9559	17.0498	GeneID:74200,Genbank:XM_017319752.1,MGI:MGI:1921450	RIKEN cDNA 2810403A07 gene		GO:0005515,GO:0005634,GO:0005681,GO:0005737,GO:0006376,GO:0006397,GO:0008380,GO:0003723	protein binding|nucleus|spliceosomal complex|cytoplasm|mRNA splice site selection|mRNA processing|RNA splicing|RNA binding
2810408A11Rik	2.07066	2.21192	1.58783	2.42043	1.54006	2.18509	2.39982	1.90132	1.98736	0.850472	0.923492	0.53994	0.982838	0.200249	1.25455	1.63704	2.29158	1.83304	2.52543	1.95225	2.01419	0.894138	1.11226	0.873787	1.0806	0.730206	1.01071	2.44127	2.01006	1.65483	2.25799	1.73535	1.42948	GeneID:70419,Genbank:XM_006534171.3,MGI:MGI:1917669	RIKEN cDNA 2810408A11 gene		GO:0000164,GO:0004864,GO:0043666	protein phosphatase type 1 complex|protein phosphatase inhibitor activity|regulation of phosphoprotein phosphatase activity
2810417H13Rik	0.246148	0.181472	0.305082	7.29779	3.47083	7.38063	3.24097	7.08005	3.5667	10.086	5.91416	7.03091	3.90517	8.72109	3.85133	1.85093	0.825641	2.8511	1.42903	2.84967	2.27736	24.6268	16.6363	26.8333	19.643	24.978	18.6149	16.9931	12.525	15.811	14.9914	17.9706	15.191	GeneID:68026,Genbank:NM_026515.2,MGI:MGI:1915276	RIKEN cDNA 2810417H13 gene		GO:0005634,GO:0005737,GO:0005813,GO:0006260,GO:0006281,GO:0006974,GO:0007098,GO:0009411,GO:0019985,GO:0048471,GO:0003682,GO:0051726	nucleus|cytoplasm|centrosome|DNA replication|DNA repair|cellular response to DNA damage stimulus|centrosome cycle|response to UV|translesion synthesis|perinuclear region of cytoplasm|chromatin binding|regulation of cell cycle
2810428I15Rik	33.7311	38.4192	31.7326	26.8514	33.0049	35.9236	28.9453	34.4782	34.9407	44.4785	39.9074	35.8906	36.5291	42.8872	34.6356	37.4407	37.1737	36.9934	31.1209	38.4325	37.2148	35.1307	47.4055	29.8714	36.4846	38.8758	32.5942	32.8345	34.1862	39.164	34.3955	35.0302	37.9393	GeneID:66462,Genbank:XM_006509716.2,MGI:MGI:1913712	RIKEN cDNA 2810428I15 gene		GO:0003674,GO:0005575,GO:0008150	molecular_function|cellular_component|biological_process
2810459M11Rik	0.128284	0.113788	0.201805	0.0498058	0.0336108	0.113567	0.0180038	0.105334	0.0511181	0.105002	0.030935	0.0845363	0	0.064098	0.0164278	0.049125	0.0622795	0.12573	0	0.0334767	0.0989066	0.0919946	0.0628279	0.157326	0.186104	0.0939102	0.0507848	0.162797	0.289531	0.317818	0.197117	0.126563	0.540075	GeneID:72792,Genbank:NM_001144992.1,MGI:MGI:1920042	RIKEN cDNA 2810459M11 gene		GO:0005515,GO:0005575,GO:0008150	protein binding|cellular_component|biological_process
2810474O19Rik	6.99744	5.77298	7.92996	8.44523	7.65807	7.36091	8.08822	7.28689	7.79	17.3451	18.1726	16.9331	17.6445	18.7318	15.6636	6.41565	6.79428	7.0216	6.13212	6.79013	7.40566	9.84234	10.6429	9.39443	12.0589	9.7775	11.6214	9.13608	7.73566	9.39012	7.84337	9.60701	8.35962	GeneID:67246,Genbank:XM_006507086.3,MGI:MGI:1914496	RIKEN cDNA 2810474O19 gene		GO:0003674,GO:0005575,GO:0008150	molecular_function|cellular_component|biological_process
2900011O08Rik	1.44558	1.67606	1.16546	0.448994	0.653339	0.45705	0.537625	0.731961	0.403221	0.8184	1.82141	0.94308	1.69731	0.875782	1.58276	0.525892	0.868482	0.726108	0.775044	0.546991	1.09596	0.0604713	0.610636	0.0886423	0.467089	0.0317471	0.572274	0.155933	0.681309	0.196975	0.814453	0.26741	0.855828	GeneID:67254,Genbank:NM_144518.3,MGI:MGI:1914504	RIKEN cDNA 2900011O08 gene		GO:0021822,GO:0005515,GO:0007026,GO:0015630	negative regulation of cell motility involved in cerebral cortex radial glia guided migration|protein binding|negative regulation of microtubule depolymerization|microtubule cytoskeleton
2900026A02Rik	6.1453	5.3513	6.06079	8.14719	7.65731	6.79587	8.50919	6.15092	8.93608	3.63118	2.87336	3.96487	3.87409	3.18212	3.3949	6.31648	8.43862	6.35999	8.65415	5.41237	7.2264	3.6767	3.47779	4.71765	3.7649	4.40452	4.37997	5.09179	5.13235	5.12065	5.1514	5.05826	5.89447	GeneID:243219,Genbank:XM_006534937.3,MGI:MGI:1920194	RIKEN cDNA 2900026A02 gene		GO:0003674,GO:0005575,GO:0008150	molecular_function|cellular_component|biological_process
2900092C05Rik	0	0	0	0	0	0	0	0	0	0	0	0	0	0	0	0	0.0414574	0	0	0	0	0	0	0	0	0	0	0	0	0	0	0	0	GeneID:73090,Genbank:XM_017312332.1,MGI:MGI:1920340	RIKEN cDNA 2900092C05 gene		GO:0003674,GO:0008150	molecular_function|biological_process
3010026O09Rik	2.64972	3.35093	2.6138	1.73834	2.06209	2.14999	1.88512	2.47008	2.53683	1.48884	1.64487	1.27241	1.40046	1.44193	1.88137	1.661	2.21616	1.79987	2.40055	2.3277	2.9936	2.18236	2.08149	3.11732	1.66078	2.94992	2.04947	2.3971	2.81426	1.84588	2.25746	2.43299	2.07091	GeneID:68067,Genbank:NM_026543.3,MGI:MGI:1915317	RIKEN cDNA 3010026O09 gene		GO:0006281,GO:0006974,GO:0007095,GO:0010212,GO:0030870,GO:0045860,GO:0071168,GO:1905168,GO:2001032,GO:0003682,GO:0005634,GO:0005654	DNA repair|cellular response to DNA damage stimulus|mitotic G2 DNA damage checkpoint|response to ionizing radiation|Mre11 complex|positive regulation of protein kinase activity|protein localization to chromatin|positive regulation of double-strand break repair via homologous recombination|regulation of double-strand break repair via nonhomologous end joining|chromatin binding|nucleus|nucleoplasm
3110001I22Rik	1.19361	1.27721	1.77338	1.88799	1.42466	1.00636	1.3029	2.03275	1.23311	1.30265	2.30267	2.44709	2.21239	2.28619	1.69836	1.55747	1.64185	2.04723	1.2325	1.59202	1.90872	1.96554	1.62384	1.51805	2.06393	1.55339	1.57508	1.64939	1.54945	1.70856	1.63029	1.70098	1.08179	GeneID:66598,Genbank:NM_025653.2,MGI:MGI:1913848	RIKEN cDNA 3110001I22 gene
3110002H16Rik	6.54634	7.40345	7.552	10.4629	9.54063	9.68651	9.18736	9.56339	8.43437	13.7976	12.9447	11.2377	10.6054	13.3291	10.3742	8.96204	7.84603	9.04256	8.26756	10.3353	8.0966	12.9099	12.8045	10.2139	11.3747	13.2985	12.3747	9.17989	9.75573	9.56881	8.8854	8.98139	10.0336	GeneID:76482,Genbank:XM_006526341.2,MGI:MGI:1916528	RIKEN cDNA 3110002H16 gene		GO:0010506,GO:0016020,GO:0031902,GO:0035658,GO:0005764,GO:0005768,GO:0006914	regulation of autophagy|membrane|late endosome membrane|Mon1-Ccz1 complex|lysosome|endosome|autophagy
3110009E18Rik	0.392751	0.398138	0.308922	0.444746	0.450198	0.397365	0.30316	0.564353	0.35213	0.442025	0.591938	0.478807	0.289789	0.417012	0.502951	0.551468	0.750778	0.709717	0.38605	0.602137	0.605621	0.434209	0.504926	0.588704	0.530924	0.445646	0.349834	0.336432	0.482318	0.559489	0.4149	0.581223	0.426289	GeneID:73103,Genbank:XM_006529893.2,MGI:MGI:1920353	RIKEN cDNA 3110009E18 gene		GO:0003674,GO:0005575,GO:0008150	molecular_function|cellular_component|biological_process
3110035E14Rik	0	0	0	0.0347041	0.0175648	0	0.0376345	0	0.0890463	0	0	0	0	0	0.0171701	0.0513447	0.0325468	0.0328526	0	0.0349892	0	0.0320504	0.0164167	0	0	0	0	0.051046	0.0178008	0	0.0686745	0.0496055	0.0352798	GeneID:76982,Genbank:NM_178399.4,MGI:MGI:1924232	RIKEN cDNA 3110035E14 gene		GO:0003674,GO:0005575,GO:0008150	molecular_function|cellular_component|biological_process
3110040M04Rik	0.0311634	0	0	0.0967929	0.163299	0.189177	0.0699773	0.0682354	0.0993433	0	0	0	0	0	0	0.0318233	0.121034	0.0916289	0.0297035	0.162647	0	0	0	0	0.0657593	0	0.0328985	0.0632764	0.0661972	0.185295	0.0319232	0.0614907	0	GeneID:73176,Genbank:XM_993996.5,MGI:MGI:1920426	RIKEN cDNA 3110040M04 gene		GO:0003674,GO:0005575,GO:0008150	molecular_function|cellular_component|biological_process
3110040N11Rik	2.45519	2.48887	2.30785	3.08797	3.2783	3.44085	3.40997	3.7233	3.30461	3.96961	4.29791	3.95013	3.28589	3.43492	3.20464	3.47291	3.47874	3.58273	2.47885	3.49302	3.73917	4.74727	4.1685	4.36166	4.50922	4.57986	4.08943	3.63735	4.5972	4.50567	4.50847	4.12681	3.25405	GeneID:67290,Genbank:XM_011250896.2,MGI:MGI:1914540	RIKEN cDNA 3110040N11 gene		GO:0003674,GO:0005575,GO:0008150	molecular_function|cellular_component|biological_process
3110043O21Rik	4.89346	5.14043	5.38007	7.54592	6.94119	6.5514	6.65601	7.23486	6.40944	10.7455	7.8574	7.77822	6.58666	8.64265	6.95183	7.3371	5.94282	7.57802	6.01697	7.31471	7.47732	8.65106	8.74654	7.2201	10.4507	7.46323	8.83355	7.08429	7.427	7.01763	7.72361	7.24901	5.99061	GeneID:73205,Genbank:NM_001081343.1,MGI:MGI:1920455	RIKEN cDNA 3110043O21 gene		GO:0005634,GO:0005737,GO:0005764,GO:0005768,GO:0005776,GO:0031410,GO:0031965,GO:0006897,GO:0032045,GO:0034063,GO:0042995,GO:0043005,GO:0043204,GO:0044295,GO:0044304,GO:0000932,GO:0001933,GO:0005085,GO:0005515,GO:0005576,GO:0005615,GO:0006914,GO:0010494,GO:0010506,GO:0016239,GO:0017112,GO:0048675,GO:0017137,GO:0110053,GO:0030425,GO:1902774,GO:1903432,GO:1904425,GO:1990316,GO:2000785	nucleus|cytoplasm|lysosome|endosome|autophagosome|cytoplasmic vesicle|nuclear membrane|endocytosis|guanyl-nucleotide exchange factor complex|stress granule assembly|cell projection|neuron projection|perikaryon|axonal growth cone|main axon|P-body|negative regulation of protein phosphorylation|guanyl-nucleotide exchange factor activity|protein binding|extracellular region|extracellular space|autoph…
3110052M02Rik	1.99609	1.96261	2.44753	2.68037	2.0998	2.36878	2.31693	2.30033	2.39217	1.6543	1.38976	1.55076	1.40203	1.4248	1.58367	2.19162	2.59389	2.45646	2.22444	2.75722	2.68454	1.72202	1.63913	1.25978	1.70223	1.44146	1.87749	1.55416	2.01643	1.68807	2.11394	1.71759	1.89554	GeneID:73229,Genbank:XM_017317664.1,MGI:MGI:1920479	RIKEN cDNA 3110052M02 gene		GO:0006355,GO:0003700,GO:0005575,GO:0005634	regulation of transcription, DNA-templated|DNA binding transcription factor activity|cellular_component|nucleus
3110062M04Rik	1.47359	1.10968	1.28049	1.81625	1.57376	1.80328	1.67022	1.55183	1.75971	2.17491	2.00349	1.98282	1.6424	1.99149	1.96973	1.59078	1.70334	1.47176	1.60521	1.80187	1.45714	1.7042	1.92454	1.46871	1.86569	2.13694	1.77787	1.46754	1.55019	1.40467	1.99831	1.31536	1.55095	GeneID:78412,Genbank:NM_001135611.1,MGI:MGI:1925662	RIKEN cDNA 3110062M04 gene		GO:0005737,GO:0006281,GO:0006303,GO:0006974,GO:2001033,GO:0003674,GO:0005634	cytoplasm|DNA repair|double-strand break repair via nonhomologous end joining|cellular response to DNA damage stimulus|negative regulation of double-strand break repair via nonhomologous end joining|molecular_function|nucleus
3110067G11Rik	0.292546	0.22242	0.370725	0.176681	0.293819	0.0369979	0.123171	0.093415	0.0647628	0.239454	0.235154	0.167078	0.187699	0.10963	0.262241	0.236503	0.224875	0.143361	0.185894	0.152685	0.187961	0.0932402	0.0835782	0.0265761	0.115747	0.0142773	0.231626	0	0.0647318	0.0120795	0.299679	0.0721555	0.102635	GeneID:73187,Genbank:XM_017319868.1,MGI:MGI:1920437	RIKEN cDNA 3110067G11 gene
3110079O15Rik	0.0862909	0	0	0.178679	0.0904343	0	0	0	0	0	0	0	0	0	0	0	0	0	0.0822484	0	0.177414	0	0	0	0	0	0	0	0	0	0.0883949	0	0	GeneID:73234,Genbank:XM_006529895.3,MGI:MGI:1920484	RIKEN cDNA 3110079O15 gene		GO:0005737,GO:0016020,GO:0016021,GO:0031012,GO:0051216,GO:0071944,GO:0005515,GO:0005576,GO:0005578	cytoplasm|membrane|integral component of membrane|extracellular matrix|cartilage development|cell periphery|protein binding|extracellular region|proteinaceous extracellular matrix
3110082I17Rik	3.03257	3.69418	2.85969	3.90484	3.07136	4.71833	3.97705	3.18057	3.35783	9.70636	10.4716	9.48486	8.58077	10.4158	8.40657	4.26785	4.00852	3.34684	3.20628	3.83052	3.66763	9.86846	6.66481	7.69523	7.68976	7.1637	6.40284	4.6311	4.62834	4.46997	5.32546	5.4558	4.42559	GeneID:73212,Genbank:NM_028469.3,MGI:MGI:1920462	RIKEN cDNA 3110082I17 gene		GO:0005575,GO:0008150	cellular_component|biological_process
3110082J24Rik	0	0	0	0	0.218953	0.0704584	0	0	0	0	0	0	0	0	0	0	0	0	0	0	0	0	0	0	0.0734755	0	0.0735176	0	0	0	0.142677	0	0	GeneID:433868,Genbank:NM_001256263.1,MGI:MGI:3641994	RIKEN cDNA 3110082J24 gene		GO:0003674,GO:0005575,GO:0008150	molecular_function|cellular_component|biological_process
3300002I08Rik	0.426176	0.612032	0.689049	0.772155	0.83745	0.988128	0.697795	0.855393	0.60381	0.387592	0.787907	0.505515	0.674478	0.692063	0.745865	0.634668	0.500012	0.487306	0.609316	0.871178	0.675418	0.475407	0.278298	0.716237	0.749411	0.686362	0.337428	0.59492	0.697821	1.07343	0.927706	0.683246	0.878413	GeneID:69277,Genbank:XM_006500134.3,MGI:MGI:1916527	RIKEN cDNA 3300002I08 gene		GO:0003674,GO:0005575,GO:0008150	molecular_function|cellular_component|biological_process
3425401B19Rik	0.00695858	0	0.00729779	0	0.211489	0	0.0703146	0.0533278	0.0813366	0.00759429	0.0335606	0	0	0.00695383	0	0	0.0135131	0.0136401	0.364792	0	0.0500739	0.026614	0.0136321	0.030343	0.0073418	0.0815047	0.00734602	0.0494522	0.0147814	0.0206876	0	0.00686523	0.0146478	GeneID:100504518,Genbank:XM_006518317.3,MGI:MGI:3588196	RIKEN cDNA 3425401B19 gene		GO:0003674,GO:0005575,GO:0008150	molecular_function|cellular_component|biological_process
3632451O06Rik	0.938657	1.04216	0.859409	2.31385	2.4359	1.98982	2.02411	2.33259	1.51988	0.552856	0.158088	0.706921	0.367084	0.833792	0.320542	1.11068	0.824604	0.963777	0.979892	1.49303	1.08747	2.02295	1.15294	2.04651	1.00607	2.19887	1.24258	2.67736	4.00361	2.87918	3.09831	3.46907	2.85405	GeneID:67419,Genbank:XM_006519450.3,MGI:MGI:1914669	RIKEN cDNA 3632451O06 gene		GO:0016020,GO:0016021,GO:0003674,GO:0005575,GO:0008150	membrane|integral component of membrane|molecular_function|cellular_component|biological_process
3830403N18Rik	1.5664	1.66728	1.56061	1.74336	1.80577	1.70366	2.02247	1.37191	1.7893	1.70949	2.71965	1.858	1.84921	2.15232	2.04602	2.03945	1.74905	1.42007	2.2022	1.59418	2.69718	1.83471	2.30147	2.51867	2.10714	2.6603	2.35639	1.98782	2.41231	2.40603	1.88539	2.54988	2.96754	GeneID:70691,Genbank:XM_011247677.1,MGI:MGI:1917941	RIKEN cDNA 3830403N18 gene		GO:0051321,GO:0000800,GO:0002244,GO:0003674	meiotic cell cycle|lateral element|hematopoietic progenitor cell differentiation|molecular_function
3830406C13Rik	4.6716	4.75489	5.07808	3.79088	4.23431	3.20634	4.2669	4.02937	4.22617	4.03048	3.50749	3.64094	3.50606	3.21742	3.58943	4.2419	5.54124	4.2321	4.72954	4.90273	4.95816	3.11468	4.40895	3.30334	4.04967	3.17214	4.16529	2.97385	4.53928	3.54719	4.36516	3.43179	4.10625	GeneID:218734,Genbank:XM_006517987.3,MGI:MGI:1917937	RIKEN cDNA 3830406C13 gene		GO:0003674,GO:0005575,GO:0008150	molecular_function|cellular_component|biological_process
3830417A13Rik	0.0971754	0.0656723	0	0	0.0339472	0.0327723	0.0363678	0	0	0.070702	0.0312446	0.102459	0.0332524	0.258957	0	0.132311	0.0629027	0.0952407	0.0617487	0.0676232	0.0665975	0.154858	0	0.105934	0.0683513	0	0.102586	0.164426	0.20642	0	0	0.0319573	0.102277	GeneID:70696,Genbank:NM_027512.2,MGI:MGI:1917946	RIKEN cDNA 3830417A13 gene		GO:0003674,GO:0005575,GO:0008150	molecular_function|cellular_component|biological_process
4430402I18Rik	1.18656	1.27921	0.98762	0.643489	0.532944	0.838445	0.465216	0.701073	0.460309	0.411098	0.254341	0.397165	0.309355	0.2635	0.59815	0.538528	0.640061	0.756832	0.789886	0.845374	1.02617	0.414197	0.442764	0.554358	0.337816	0.352965	0.497074	0.420667	0.780151	0.429284	0.482338	0.761847	0.872218	GeneID:381218,Genbank:NM_198651.2,MGI:MGI:1918036	RIKEN cDNA 4430402I18 gene		GO:0003674,GO:0005575,GO:0008150	molecular_function|cellular_component|biological_process
4833420G17Rik	6.28631	5.75355	6.20687	10.5528	9.69764	10.2729	10.5298	9.33347	9.49989	4.98099	4.25136	5.10932	4.50849	4.92078	4.75591	8.05027	8.64261	8.96935	9.34962	8.41683	8.94907	6.70685	6.84768	6.17869	6.57469	6.55614	6.60326	8.19418	9.49535	8.54151	8.42038	8.49586	8.37962	GeneID:67392,Genbank:XM_006517749.1,MGI:MGI:1914642	RIKEN cDNA 4833420G17 gene		GO:0003674,GO:0005575,GO:0008150	molecular_function|cellular_component|biological_process
4833423E24Rik	0	0	0	0	0	0	0	0	0	0.0691914	0	0	0	0	0	0	0	0	0	0	0	0	0	0	0	0	0	0	0.0336682	0	0.0324727	0	0	GeneID:228151,Genbank:NM_001081664.2,MGI:MGI:2687041	RIKEN cDNA 4833423E24 gene		GO:0006631,GO:0006633,GO:0008150,GO:0016020,GO:0016021,GO:0016491,GO:0046872,GO:0055114,GO:0005575,GO:0005783,GO:0006629	fatty acid metabolic process|fatty acid biosynthetic process|biological_process|membrane|integral component of membrane|oxidoreductase activity|metal ion binding|oxidation-reduction process|cellular_component|endoplasmic reticulum|lipid metabolic process
4833427G06Rik	0	0	0	0	0.0722308	0	0	0	0	0.0752178	0	0	0	0	0	0.0703809	0	0	0	0	0	0	0.135019	0.300532	0	0.161453	0	0.209914	0	0.1366	0.282407	0.135994	0	GeneID:235345,Genbank:NM_177702.3,MGI:MGI:1921013	RIKEN cDNA 4833427G06 gene		GO:0048741,GO:0003674,GO:0005575,GO:0008150	skeletal muscle fiber development|molecular_function|cellular_component|biological_process
4833439L19Rik	83.7819	84.2654	78.8909	46.5609	51.1402	45.1682	48.9307	47.3321	50.7847	47.6259	53.013	52.1018	61.1197	46.2348	60.6978	49.1597	64.5055	55.664	60.5786	50.1093	60.8474	30.3663	53.3229	34.0524	46.7355	30.8403	52.7376	30.4578	43.3125	32.6402	45.5937	31.3517	51.7047	GeneID:97820,Genbank:NM_001252648.1,MGI:MGI:1921162	RIKEN cDNA 4833439L19 gene		GO:0016491,GO:0055114,GO:0003674,GO:0005737,GO:0008150	oxidoreductase activity|oxidation-reduction process|molecular_function|cytoplasm|biological_process
4921501E09Rik	0	0	0	0	0	0	0	0	0	0	0	0	0	0	0	0.0139288	0	0	0	0	0	0	0	0	0	0	0	0	0	0	0	0	0	GeneID:74042,Genbank:NM_001009544.2,MGI:MGI:1921292	RIKEN cDNA 4921501E09 gene		GO:0003674,GO:0005575,GO:0008150	molecular_function|cellular_component|biological_process
4921504E06Rik	0	0	0	0	0	0	0	0	0	0	0	0	0	0	0	0	0.0517597	0	0	0	0	0	0	0	0	0	0	0	0	0	0	0	0	GeneID:70909,Genbank:NM_027600.4,MGI:MGI:1918087	RIKEN cDNA 4921504E06 gene		GO:0003674,GO:0005575,GO:0008150	molecular_function|cellular_component|biological_process
4921507P07Rik	0.232319	0.196255	0.284251	0.100219	0.162316	0.137112	0.0869453	0.148367	0.123432	0.1479	0.0373485	0.142887	0.158994	0.154774	0.119002	0.276779	0.244372	0.075898	0.239889	0.28292	0.19902	0.0740447	0.208597	0.0844192	0.102131	0.158732	0.102189	0.157239	0.102811	0.191854	0.118992	0.248303	0.22414	GeneID:70821,Genbank:XM_006506605.1,MGI:MGI:1918071	RIKEN cDNA 4921507P07 gene		GO:0005856,GO:0008150,GO:0003674,GO:0005737,GO:0005813	cytoskeleton|biological_process|molecular_function|cytoplasm|centrosome
4921509C19Rik	0	0	0	0	0	0	0	0	0	0	0.0131	0.0143194	0	0	0.0139133	0	0	0	0	0	0	0	0	0	0	0	0	0.0275758	0	0	0	0	0	GeneID:381393,Genbank:XM_006499822.3,MGI:MGI:2685851	RIKEN cDNA 4921509C19 gene		GO:0035174,GO:0004674,GO:0035404,GO:0004679,GO:0035556,GO:0004715,GO:0005524,GO:0005634,GO:0005737,GO:0006468,GO:0042149,GO:0016301,GO:0016310,GO:0016740,GO:0000166,GO:0031588,GO:0004672,GO:0032007	histone serine kinase activity|protein serine/threonine kinase activity|histone-serine phosphorylation|AMP-activated protein kinase activity|intracellular signal transduction|non-membrane spanning protein tyrosine kinase activity|ATP binding|nucleus|cytoplasm|protein phosphorylation|cellular response to glucose starvation|kinase activity|phosphorylation|transferase activity|nucleotide binding|nuc…
4921511H03Rik	0	0	0	0	0	0	0	0	0	0	0	0	0	0	0	0	0	0	0	0	0	0	0	0	0	0	0	0	0	0	0	0	0	GeneID:70920,Genbank:XM_006503604.3,MGI:MGI:1918170	RIKEN cDNA 4921511H03 gene		GO:0003674,GO:0005575,GO:0008150	molecular_function|cellular_component|biological_process
4921511M17Rik	0	0	0	0	0	0	0	0	0	0	0	0	0	0	0	0	0	0	0	0	0	0	0	0	0	0	0	0	0	0	0	0	0	GeneID:667256,Genbank:NM_001201358.1,MGI:MGI:1925342	RIKEN cDNA 4921511M17 gene		GO:0003674,GO:0005575,GO:0008150	molecular_function|cellular_component|biological_process
4921517D22Rik	0	0	0	0	0	0	0	0	0	0	0	0	0	0	0	0	0	0	0	0	0	0	0	0	0	0	0	0	0	0	0	0	0	GeneID:70900,Genbank:NM_183290.2,MGI:MGI:1918150	RIKEN cDNA 4921517D22 gene		GO:0003674,GO:0005575,GO:0008150	molecular_function|cellular_component|biological_process
4921524J17Rik	7.60188	8.11354	8.95583	13.5912	11.9328	11.7909	10.8285	16.3151	12.2413	9.10041	10.046	8.61543	11.276	9.60462	10.7041	11.9008	10.1776	14.2118	9.7674	13.6679	10.6377	7.39668	12.3665	6.35216	10.1405	7.92334	10.0756	10.9476	13.3024	11.5489	12.7615	11.828	10.715	GeneID:66714,Genbank:NM_025722.3,MGI:MGI:1913964	RIKEN cDNA 4921524J17 gene		GO:0003674,GO:0005575,GO:0008150	molecular_function|cellular_component|biological_process
4921524L21Rik	0	0	0	0	0	0	0.0391964	0	0	0	0	0	0	0	0	0.0356504	0	0	0	0	0	0	0	0	0	0	0	0	0	0	0	0	0	GeneID:70901,Genbank:NM_027598.1,MGI:MGI:1918151	RIKEN cDNA 4921524L21 gene		GO:0003674,GO:0005575,GO:0008150	molecular_function|cellular_component|biological_process
4921528I07Rik	1.26303	1.07385	1.0255	1.05456	0.953619	1.29161	0.93013	1.10027	1.37097	0.340899	0.524	0.801884	0.766801	0.529297	0.793058	0.859853	1.35823	1.2512	1.48865	0.87893	1.14482	0.584352	0.625232	0.858691	0.644802	0.588566	0.917578	0.565304	0.865461	0.417216	0.820816	0.482357	0.829054	GeneID:77049,Genbank:XM_006512410.3,MGI:MGI:1924299	RIKEN cDNA 4921528I07 gene		GO:0003674,GO:0005575,GO:0008150	molecular_function|cellular_component|biological_process
4921530L21Rik	0	0	0	0	0	0	0	0	0	0	0	0	0	0	0	0	0	0	0	0	0	0	0	0	0	0	0	0	0	0	0	0	0	GeneID:66732,Genbank:XM_006519396.1,MGI:MGI:1913982	RIKEN cDNA 4921530L21 gene		GO:0008150,GO:0003674,GO:0005575,GO:0005737	biological_process|molecular_function|cellular_component|cytoplasm
4921536K21Rik	0.244832	0.16546	0.128383	0.168987	0.299352	0.26835	0.183256	0.178694	0.15176	0.222665	0.551041	0.258142	0.691175	0.366996	0.418037	0.229181	0.178292	0.299946	0.233362	0.27686	0.230713	0.546228	0.259801	0.645003	0.193736	0.454048	0.15077	0.144994	0.303374	0.16175	0.146301	0.322063	0.322107	GeneID:67430,Genbank:NM_026150.3,MGI:MGI:1914680	RIKEN cDNA 4921536K21 gene		GO:0003674,GO:0005575,GO:0008150	molecular_function|cellular_component|biological_process
4921539E11Rik	0	0	0	0	0	0	0	0	0	0	0	0	0	0	0	0	0	0	0	0	0	0	0	0	0	0	0	0	0	0	0	0.0203859	0	GeneID:70941,Genbank:XM_006503395.1,MGI:MGI:1918191	RIKEN cDNA 4921539E11 gene		GO:0003674,GO:0005575,GO:0008150	molecular_function|cellular_component|biological_process
4922502D21Rik	0	0	0	0	0	0	0	0	0	0.0320824	0	0	0	0	0	0.0300194	0	0	0	0	0	0.0562161	0	0	0	0	0.0310336	0	0	0	0	0	0	GeneID:381816,Genbank:XM_006506355.3,MGI:MGI:2685920	RIKEN cDNA 4922502D21 gene		GO:0003674,GO:0005575,GO:0008150	molecular_function|cellular_component|biological_process
4930401G09Rik	0	0	0	0	0	0	0	0	0	0	0	0	0	0	0	0	0	0	0	0	0	0	0	0	0	0	0	0	0.0672966	0	0	0	0	GeneID:73792,Genbank:XM_011248250.2,MGI:MGI:1921042	RIKEN cDNA 4930401G09 gene
4930402F06Rik	0	0	0	0	0	0	0	0	0	0	0.0375801	0	0.039995	0	0	0	0	0	0	0	0	0	0	0	0	0	0	0	0	0	0	0	0	GeneID:74854,Genbank:NM_001272040.1,MGI:MGI:1922104	RIKEN cDNA 4930402F06 gene		GO:0030259,GO:0031982,GO:0005794,GO:0009247,GO:0016757	lipid glycosylation|vesicle|Golgi apparatus|glycolipid biosynthetic process|transferase activity, transferring glycosyl groups
4930402H24Rik	16.4376	15.8223	16.3896	13.854	14.7014	13.6376	13.66	12.6979	14.3717	10.9261	13.4365	12.532	14.0519	10.357	15.1338	13.0511	16.4803	13.9853	17.3918	12.8362	15.1725	13.4628	9.81919	14.153	12.2509	13.3096	13.6299	10.7541	11.7776	10.9114	12.7509	10.7341	13.1559	GeneID:228602,Genbank:XM_011239473.2,MGI:MGI:1923029	RIKEN cDNA 4930402H24 gene		GO:0003674,GO:0005575,GO:0008150	molecular_function|cellular_component|biological_process
4930402K13Rik	0	0	0	0	0	0	0	0	0	0	0	0	0	0	0	0	0	0	0	0	0	0	0	0	0	0	0	0	0	0	0	0	0	GeneID:75775,Genbank:NM_001270700.1,MGI:MGI:1923025	RIKEN cDNA 4930402K13 gene		GO:0003674,GO:0005575,GO:0008150	molecular_function|cellular_component|biological_process
4930404N11Rik	0.230564	0.233727	0.483607	0.23871	0.724906	0.699819	0.0862885	0.925547	0.571665	1.09039	0.51893	0.648265	0.552277	0.844825	0.393676	0.549376	0.671611	0.301299	0.146509	0.882459	0.23702	0.587883	1.50561	0	1.54066	0.630131	0.486803	0.936308	0.979528	0.304648	0.551101	0.227471	0.404449	GeneID:432479,Genbank:NM_001014836.3,MGI:MGI:1921072	RIKEN cDNA 4930404N11 gene		GO:0003674,GO:0005575,GO:0008150	molecular_function|cellular_component|biological_process
4930407I10Rik	0	0	0	0	0	0	0	0	0.012146	0	0	0	0	0	0	0.0116724	0	0	0	0	0	0	0	0	0	0	0	0	0	0	0	0	0	GeneID:328573,Genbank:NM_001166475.1,MGI:MGI:2685593	RIKEN cDNA 4930407I10 gene		GO:0003674,GO:0005575,GO:0008150	molecular_function|cellular_component|biological_process
4930415F15Rik	0.0338707	0.0686707	0.0355218	0.263004	0.0532456	0.0856715	0.0570423	0.129786	0.0719824	0.184825	0.0980132	0.178561	0.121697	0.169238	0.173497	0.155646	0.0822182	0.18258	0.0968518	0.106066	0.139276	0.194314	0.21565	0.313849	0.17868	0.158689	0.214539	0.30948	0.341753	0.151044	0.0867414	0.18379	0.035649	GeneID:73862,Genbank:XM_006514821.3,MGI:MGI:1921112	RIKEN cDNA 4930415F15 gene		GO:0003674,GO:0005575,GO:0008150	molecular_function|cellular_component|biological_process
4930415L06Rik	0	0	0	0	0	0	0	0	0	0	0	0	0	0	0	0	0	0	0	0	0	0	0	0	0	0	0	0	0	0	0	0	0	GeneID:245511,Genbank:NM_001033880.3,MGI:MGI:3588286	RIKEN cDNA 4930415L06 gene		GO:0003674,GO:0005575,GO:0008150	molecular_function|cellular_component|biological_process	mmu04922	Glucagon signaling pathway
4930415O20Rik	0.0943712	0	0.197943	0.097705	0	0	0	0	0.100279	0	0	0.0995019	0	0	0.0966803	0.0963695	0.0916312	0	0.1799	0	0	0	0.0924381	0	0	0	0.199251	0	0	0.0935204	0	0	0.0993258	GeneID:73863,Genbank:NM_001201322.1,MGI:MGI:1921113	RIKEN cDNA 4930415O20 gene		GO:0003674,GO:0005575,GO:0008150	molecular_function|cellular_component|biological_process
4930426D05Rik	0	0.0281282	0	0.0574556	0	0	0	0.0303781	0	0	0	0	0	0.0277286	0.0284265	0.0566703	0	0.0271951	0	0	0	0	0	0	0	0	0	0	0.0294706	0	0	0	0	GeneID:74644,Genbank:NM_001271580.1,MGI:MGI:1921894	RIKEN cDNA 4930426D05 gene
4930427A07Rik	0.668671	0.710122	0.400724	2.10985	1.802	2.4806	1.68025	2.4402	1.42107	2.06765	1.65854	2.01436	1.65072	2.35466	1.98986	1.20308	0.633798	1.20149	1.01672	1.14668	0.720127	5.51064	3.33725	5.57116	3.27552	4.86705	3.5295	4.0085	2.73932	2.71368	2.85406	2.73305	3.13349	GeneID:104732,Genbank:NM_134041.3,MGI:MGI:2144738	RIKEN cDNA 4930427A07 gene		GO:0003674,GO:0005575,GO:0008150	molecular_function|cellular_component|biological_process
4930430A15Rik	0	0	0	0	0	0	0	0	0	0	0	0	0	0	0	0	0	0	0	0	0	0	0	0	0	0	0	0	0	0	0	0	0	GeneID:67575,Genbank:XM_006500082.2,MGI:MGI:1914825	RIKEN cDNA 4930430A15 gene		GO:0003674,GO:0005575,GO:0008150	molecular_function|cellular_component|biological_process
4930430F08Rik	3.00369	3.7889	3.76303	2.74394	3.00548	3.01148	2.9146	2.78253	3.11953	2.40295	3.50037	2.10655	2.66492	2.25463	2.74301	2.98402	3.28599	3.30355	3.10912	2.51112	3.56284	2.46915	2.78241	2.68176	2.86797	2.81772	2.85527	1.89039	2.6128	2.38399	3.09085	2.41363	2.83238	GeneID:68281,Genbank:NM_175128.2,MGI:MGI:1921197	RIKEN cDNA 4930430F08 gene		GO:0002244,GO:0003674,GO:0005575	hematopoietic progenitor cell differentiation|molecular_function|cellular_component
4930431P22Rik	0.0406809	0.041239	0.127992	0.0842362	0.0852686	0	0	0.0445375	0.0432278	0.0887948	0	0	0.125285	0.0406531	0.0416763	0	0.0394998	0.039871	0	0	0	0	0	0	0	0.0476489	0	0	0	0.120943	0.0416728	0.120406	0	GeneID:73883,Genbank:XM_017316332.1,MGI:MGI:1921133	RIKEN cDNA 4930431P22 gene
4930432K21Rik	0.450504	0.416972	0.6368	0.243349	0.34897	0.257624	0.417836	0.300216	0.457895	0.128259	0.170041	0.165216	0.32172	0.15659	0.200664	0.540051	0.570553	0.326352	0.877467	0.429359	0.483253	0.524395	0.230231	0.320287	0.433982	0.275305	0.53762	0.397711	0.312052	0.3688	0.321035	0.386487	0.536002	GeneID:74666,Genbank:XM_006531445.3,MGI:MGI:1921916	RIKEN cDNA 4930432K21 gene		GO:0003674,GO:0005575,GO:0008150	molecular_function|cellular_component|biological_process
4930432M17Rik	0.0947899	0.0480451	0	0.0981385	0	0.191807	0.0532125	0	0	0	0	0.0999433	0.0486541	0.0473625	0	0	0.0920377	0.0464513	0	0.0494724	0	0.135951	0.0928482	0	0	0.0555128	0.200135	0	0	0.0469677	0.0971011	0	0	GeneID:619318,Genbank:NM_001033814.1,MGI:MGI:3588188	RIKEN cDNA 4930432M17 gene		GO:0003674,GO:0005575,GO:0008150	molecular_function|cellular_component|biological_process
4930433I11Rik	0	0	0	0	0	0	0	0	0	0	0	0	0	0	0	0	0	0	0	0	0	0	0	0	0	0	0	0	0	0	0	0	0	GeneID:243944,Genbank:NM_207248.3,MGI:MGI:2685327	RIKEN cDNA 4930433I11 gene		GO:0003674,GO:0005575,GO:0008150	molecular_function|cellular_component|biological_process
4930435E12Rik	0	0	0	0	0	0	0	0	0	0	0	0	0	0	0	0	0	0	0	0	0	0	0	0	0	0	0	0	0	0	0	0	0	GeneID:74663,Genbank:XM_006522676.2,MGI:MGI:1921913	RIKEN cDNA 4930435E12 gene		GO:0003674,GO:0005575,GO:0008150	molecular_function|cellular_component|biological_process
4930438A08Rik	0	0	0	0.0386585	0.0586986	0	0.0209614	0.0204396	0.0198386	0.0203753	0.0540255	0.0196847	0.0191657	0	0.0382531	0	0	0	0	0.0194881	0.0575774	0	0.0182873	0.0203524	0	0	0.0197092	0.0379083	0.0396582	0	0.0573748	0.0552578	0	GeneID:73988,Genbank:XM_001477470.6,MGI:MGI:1921238	RIKEN cDNA 4930438A08 gene		GO:0003674,GO:0005575,GO:0008150	molecular_function|cellular_component|biological_process	mmu00250,mmu00270,mmu00280,mmu00350,mmu00360,mmu00380,mmu00400	Alanine, aspartate and glutamate metabolism|Cysteine and methionine metabolism|Valine, leucine and isoleucine degradation|Tyrosine metabolism|Phenylalanine metabolism|Tryptophan metabolism|Phenylalanine, tyrosine and tryptophan biosynthesis
4930439D14Rik	0.0800811	0.162359	0.0839847	0.041455	0.251779	0.0810219	0.224777	0.131509	0.170189	0	0.0386224	0.0422174	0	0	0	0.0817769	0.19439	0.0784867	0.190824	0	0.0411617	0	0	0	0	0.187595	0.0845398	0.0406506	0	0	0	0.197517	0.126428	GeneID:78167,Genbank:XM_017313158.1,MGI:MGI:1925417	RIKEN cDNA 4930439D14 gene		GO:0003674,GO:0005575,GO:0008150	molecular_function|cellular_component|biological_process
4930444G20Rik	0	0	0	0	0	0	0	0	0	0	0	0	0	0	0	0	0	0	0	0	0	0	0	0	0	0	0	0	0	0	0	0	0	GeneID:114671,Genbank:NM_053264.2,MGI:MGI:2149738	RIKEN cDNA 4930444G20 gene		GO:0016926,GO:0016929,GO:0004175,GO:0005634,GO:0006508	protein desumoylation|SUMO-specific protease activity|endopeptidase activity|nucleus|proteolysis	mmu03013,mmu04310	RNA transport|Wnt signaling pathway
4930444P10Rik	0.171566	0.0579731	0	0.325648	0.209771	0	0.0963124	0.093915	0.151922	0.0312065	0.0827446	0.0904466	0.176124	0.0857241	0.175763	0.0291998	0.333169	0.1121	0.163528	0.268629	0.205764	0.0820219	0.0560171	0	0.150845	0	0	0.0870897	0.0607398	0.0850095	0.146457	0.0564213	0.0300955	GeneID:75799,Genbank:XM_006495584.3,MGI:MGI:1923049	RIKEN cDNA 4930444P10 gene		GO:0003674,GO:0005575,GO:0008150	molecular_function|cellular_component|biological_process
4930447A16Rik	0	0	0	0	0	0	0	0	0	0	0	0	0	0	0	0	0	0	0	0	0	0	0	0	0	0	0	0	0	0	0	0	0	GeneID:74892,Genbank:NM_029113.1,MGI:MGI:1922142	RIKEN cDNA 4930447A16 gene		GO:0003674,GO:0005575,GO:0008150	molecular_function|cellular_component|biological_process
4930447C04Rik	0.306488	0.327953	0.303571	0.26443	0.249826	0.344543	0.286757	0.391467	0.379956	0.501731	0.197089	0.341104	0.262193	0.391356	0.122106	0.139101	0.18186	0.216946	0.210983	0.177735	0.175039	0.146526	0.283532	0.278426	0.341332	0.458702	0.215702	0.328444	0.452112	0.472462	0.38373	0.671948	0.519711	GeneID:75801,Genbank:XM_011244201.2,MGI:MGI:1923051	RIKEN cDNA 4930447C04 gene		GO:0006310,GO:0007129,GO:0007275,GO:0007283,GO:0010705,GO:0048477,GO:0051090,GO:0051321,GO:0000801,GO:0003674,GO:0005694	DNA recombination|synapsis|multicellular organism development|spermatogenesis|meiotic DNA double-strand break processing involved in reciprocal meiotic recombination|oogenesis|regulation of DNA binding transcription factor activity|meiotic cell cycle|central element|molecular_function|chromosome
4930449I24Rik	0	0	0	0	0	0	0	0	0	0	0	0	0	0	0	0	0	0	0	0	0	0	0	0	0	0	0	0	0	0	0	0	0	GeneID:67410,Genbank:XM_006504863.3,MGI:MGI:1914660	RIKEN cDNA 4930449I24 gene		GO:0003674,GO:0005575,GO:0008150	molecular_function|cellular_component|biological_process
4930451I11Rik	0	0	0	0	0	0	0	0	0	0	0	0	0	0	0	0	0	0	0	0	0	0	0	0	0	0	0	0	0	0	0	0	0	GeneID:78118,Genbank:XM_006508347.2,MGI:MGI:1925368	RIKEN cDNA 4930451I11 gene		GO:0003674,GO:0005575,GO:0008150	molecular_function|cellular_component|biological_process
4930452B06Rik	0.316476	0.0712927	0.258147	0.23664	0.184262	0.195674	0.0987007	0.0769951	0.0560482	0.191882	0.169593	0.148303	0.19854	0.22841	0.0720488	0.161589	0.0512145	0.0861597	0.134067	0.183527	0.198817	0.386657	0.482212	0.517498	0.426656	0.576617	0.259853	0.285598	0.466845	0.313623	0.288171	0.260192	0.0740203	GeneID:74430,Genbank:XM_011244772.2,MGI:MGI:1926154	RIKEN cDNA 4930452B06 gene		GO:0003674,GO:0005575,GO:0008150	molecular_function|cellular_component|biological_process
4930453H23Rik	0	0	0	0	0	0	0	0	0	0	0	0	0	0	0	0	0	0	0	0	0	0	0	0	0	0	0	0	0	0	0	0	0	GeneID:100503481,Genbank:XM_006527553.2,MGI:MGI:1921933	RIKEN cDNA 4930453H23 gene		GO:0003674,GO:0005575,GO:0008150	molecular_function|cellular_component|biological_process
4930453N24Rik	4.26489	4.31346	4.60646	5.49153	5.49719	5.1284	4.78839	5.62451	4.70901	6.15252	5.41892	5.60286	5.23371	5.88838	5.46407	5.26629	4.68369	4.88145	4.7099	5.88461	5.12006	6.46841	6.42475	5.46156	5.50316	5.85667	5.51667	5.43473	5.58146	5.34378	5.69461	5.61991	4.91189	GeneID:67609,Genbank:XM_006522489.2,MGI:MGI:1914859	RIKEN cDNA 4930453N24 gene		GO:0043065,GO:0003674,GO:0005634,GO:0006915	positive regulation of apoptotic process|molecular_function|nucleus|apoptotic process
4930467E23Rik	0.565773	0.608294	0.530421	0.488133	0.530052	0.572419	0.615971	0.459864	0.419014	0.20582	0.223255	0.361535	0.264002	0.291259	0.333718	0.358907	0.482759	0.361271	0.67817	0.518988	0.449429	0.278681	0.293885	0.252313	0.370821	0.321299	0.325785	0.391631	0.345976	0.348296	0.386378	0.296006	0.306761	GeneID:626415,Genbank:XM_017312928.1,MGI:MGI:1923056	RIKEN cDNA 4930467E23 gene		GO:0003674,GO:0005575,GO:0008150	molecular_function|cellular_component|biological_process
4930469G21Rik	0	0	0	0	0	0	0	0	0	0.0611046	0	0	0	0	0	0	0	0.10975	0	0	0	0	0	0	0	0	0.0591069	0	0	0	0	0	0	GeneID:100502590,Genbank:NM_001195189.1,MGI:MGI:1922183	RIKEN cDNA 4930469G21 gene		GO:0003674,GO:0005575,GO:0008150	molecular_function|cellular_component|biological_process
4930474N05Rik	0	0	0	0	0	0	0	0	0	0	0	0	0	0	0	0	0	0	0	0	0	0	0	0	0	0	0	0	0	0	0	0	0	GeneID:218921,Genbank:XM_006518825.2,MGI:MGI:3586330	RIKEN cDNA 4930474N05 gene		GO:0002244,GO:0003674,GO:0005575	hematopoietic progenitor cell differentiation|molecular_function|cellular_component
4930480E11Rik	0	0	0	0	0	0	0	0	0	0	0	0	0	0	0	0	0	0	0	0	0	0	0	0	0	0	0	0	0	0	0	0	0	GeneID:74910,Genbank:NM_001177966.2,MGI:MGI:1922160	RIKEN cDNA 4930480E11 gene		GO:0003674,GO:0005575,GO:0008150	molecular_function|cellular_component|biological_process
4930486L24Rik	0.505741	0.552116	0.652793	0.724995	0.530026	0.944646	0.742534	1.02219	1.15749	1.06143	1.27586	1.72277	0.878609	1.55506	1.19565	0.675359	0.793247	0.915087	0.593291	0.852777	0.839842	0.78115	1.48615	0.890598	0.861959	0.774633	0.780315	1.06639	1.11561	0.693945	1.31511	0.844389	0.982696	GeneID:214639,Genbank:NM_178098.2,MGI:MGI:1922258	RIKEN cDNA 4930486L24 gene		GO:0005764,GO:0006508,GO:0008234,GO:0030054,GO:0051603,GO:0004197,GO:0005576,GO:0005615	lysosome|proteolysis|cysteine-type peptidase activity|cell junction|proteolysis involved in cellular protein catabolic process|cysteine-type endopeptidase activity|extracellular region|extracellular space
4930488N24Rik	0	0	0	0	0	0	0	0	0	0	0	0	0	0	0	0	0	0	0	0	0	0	0	0	0	0	0	0	0	0	0	0	0	GeneID:75011,Genbank:XM_011246738.1,MGI:MGI:1922261	RIKEN cDNA 4930488N24 gene
4930502E18Rik	0	0	0	0.0675226	0.0683503	0.0329924	0.18306	0.0714014	0.103953	0.177942	0	0	0.0334757	0.032587	0.0334072	0	0.0633251	0.0319601	0.093245	0.0680774	0.0335224	0.0623594	0	0.0710967	0.103216	0.152779	0.1377	0.0331061	0.0346343	0.161577	0.167022	0	0.102964	GeneID:75013,Genbank:NM_029142.1,MGI:MGI:1922263	RIKEN cDNA 4930502E18 gene		GO:0003674,GO:0005575,GO:0008150	molecular_function|cellular_component|biological_process
4930503B20Rik	0.0988365	0.243324	0.0296156	0.116946	0.11838	0.171425	0.0951158	0.0463741	0.105024	0.24655	0.108955	0.133984	0.202925	0.282197	0.159115	0.173022	0.0959669	0.0830303	0.0538322	0.103169	0.0725742	0.229508	0.193624	0.215489	0.0595884	0.132303	0.0894338	0.172015	0.0749815	0.153914	0.216957	0.0696505	0.0891648	GeneID:75015,Genbank:XM_011240265.1,MGI:MGI:1922264	RIKEN cDNA 4930503B20 gene		GO:0003674,GO:0005739,GO:0008150	molecular_function|mitochondrion|biological_process
4930503E14Rik	0	0	0	0	0	0	0	0	0	0	0	0	0	0	0	0	0	0	0	0	0	0	0	0	0	0	0	0	0	0	0	0	0	GeneID:74954,Genbank:XM_006519637.2,MGI:MGI:1922204	RIKEN cDNA 4930503E14 gene		GO:0003674,GO:0005575,GO:0008150	molecular_function|cellular_component|biological_process
4930503L19Rik	8.67875	8.8146	10.0572	12.5863	11.9769	11.6629	10.8598	13.2912	10.5597	12.6529	12.8926	11.0715	11.8168	12.1817	11.8944	10.131	10.8873	12.2557	10.135	10.7707	11.3225	14.5695	13.7898	13.1623	16.566	14.9957	15.3865	11.2323	13.5451	10.7999	13.6579	13.5461	12.4116	GeneID:269033,Genbank:XM_006525964.3,MGI:MGI:1922045	RIKEN cDNA 4930503L19 gene		GO:0005576,GO:0008285	extracellular region|negative regulation of cell proliferation
4930504O13Rik	0	0	0	0	0	0	0	0	0	0	0	0	0	0	0	0	0	0	0	0	0	0	0	0	0	0	0	0	0	0	0	0	0	GeneID:403200,Genbank:NM_207527.3,MGI:MGI:2685370	RIKEN cDNA 4930504O13 gene		GO:0003674,GO:0005575,GO:0008150	molecular_function|cellular_component|biological_process
4930505A04Rik	0.11549	0.175611	0.0605598	0.23914	0.968283	0.233693	0.129666	0.189658	0.18408	0.252081	0.1114	0.182653	0.118558	0.0577055	0.118316	0.294839	0.448547	0.282976	0.275199	0.30138	0.118724	0.110427	0.226249	0.0629494	0.12185	0.338178	0	0.175874	0.551977	0.171673	0.295765	0.170911	0.303883	GeneID:75087,Genbank:NM_001100394.1,MGI:MGI:1922337	RIKEN cDNA 4930505A04 gene		GO:0003674,GO:0005575,GO:0008150	molecular_function|cellular_component|biological_process
4930512M02Rik	0	0	0	0	0	0	0	0	0	0	0	0	0	0	0	0	0	0	0	0	0	0	0	0	0	0	0	0	0	0	0	0	0	GeneID:102631730,Genbank:NM_001305143.1,MGI:MGI:1922360	RIKEN cDNA 4930512M02 gene		GO:0003674,GO:0005575,GO:0008150	molecular_function|cellular_component|biological_process
4930513O06Rik	0	0	0	0	0	0	0	0	0	0	0	0	0	0	0	0	0	0	0	0	0	0	0	0	0	0	0	0	0	0	0	0	0	GeneID:75125,Genbank:NM_029174.1,MGI:MGI:1922375	RIKEN cDNA 4930513O06 gene		GO:0003674,GO:0005575,GO:0008150	molecular_function|cellular_component|biological_process
4930519F16Rik	0	0	0	0.0395997	0	0	0	0	0.0203216	0	0	0	0	0.0382224	0	0	0	0	0	0	0	0	0	0	0.0605324	0.0895997	0	0	0.0609355	0	0	0	0.0201283	GeneID:75106,Genbank:XM_011247690.1,MGI:MGI:1922356	RIKEN cDNA 4930519F16 gene
4930519G04Rik	0	0	0	0	0	0	0	0	0	0	0.0153021	0	0.0162855	0	0	0	0	0	0	0.0165594	0	0	0	0	0	0	0	0	0	0	0	0.0156512	0	GeneID:67593,Genbank:XM_006530441.3,MGI:MGI:1914843	RIKEN cDNA 4930519G04 gene		GO:0003674,GO:0005575,GO:0008150	molecular_function|cellular_component|biological_process
4930521O11Rik	0	0	0	0	0	0	0	0	0	0	0	0	0	0	0	0	0	0	0	0	0	0	0	0	0	0	0	0	0	0	0	0	0	GeneID:74715,Genbank:XM_017316320.1,MGI:MGI:1921965	RIKEN cDNA 4930521O11 gene
4930522H14Rik	0	0	0	0	0	0	0	0	0	0	0	0	0	0	0	0	0	0	0	0	0	0	0	0	0	0	0	0	0	0	0	0	0	GeneID:67646,Genbank:NM_026291.3,MGI:MGI:1914896	RIKEN cDNA 4930522H14 gene		GO:0016020,GO:0016021,GO:0003674,GO:0005575,GO:0008150	membrane|integral component of membrane|molecular_function|cellular_component|biological_process
4930522L14Rik	0.707379	0.61866	0.745498	0.958542	1.13382	0.922679	1.05894	0.918698	0.928528	0.658473	0.551881	0.533786	0.565988	0.502451	0.589697	0.94544	0.996593	0.900605	1.05433	1.04243	1.15138	0.736046	0.825354	0.721993	0.698775	0.710758	0.710158	0.84489	1.05698	1.0137	0.973274	0.944204	0.843057	GeneID:100041734,Genbank:XM_011249625.2,MGI:MGI:1925270	RIKEN cDNA 4930522L14 gene	zf-C2H2	GO:0005634,GO:0006355,GO:0008150,GO:0003674,GO:0003700,GO:0005575	nucleus|regulation of transcription, DNA-templated|biological_process|molecular_function|DNA binding transcription factor activity|cellular_component
4930523C07Rik	4.16124	4.80469	4.80774	2.79768	3.13959	2.84751	2.71404	3.12852	2.87139	4.34353	3.94724	3.75029	3.50075	4.18428	3.96234	3.5617	4.09072	3.40994	3.98275	3.68578	4.2245	3.02125	2.90901	3.4728	3.37934	4.09536	2.99849	2.82227	3.48437	2.91741	3.44023	2.75966	4.01625	GeneID:67647,Genbank:XM_011238859.1,MGI:MGI:1914897	RIKEN cDNA 4930523C07 gene		GO:0003674,GO:0005575,GO:0008150	molecular_function|cellular_component|biological_process
4930524B15Rik	0.0261577	0	0	0.135409	0	0	0	0	0	0.0285474	0.0504626	0	0	0.0261398	0	0	0	0	0.0249323	0	0	0	0	0.0855458	0	0.0612762	0.0552282	0	0	0	0.0267955	0.0258068	0	GeneID:67592,Genbank:XM_006514795.1,MGI:MGI:1914842	RIKEN cDNA 4930524B15 gene		GO:0003674,GO:0005575,GO:0008150	molecular_function|cellular_component|biological_process
4930524N10Rik	0	0	0	0	0	0	0	0	0	0	0	0	0	0	0	0	0	0	0	0	0	0	0	0	0	0	0	0	0	0	0	0	0	GeneID:75071,Genbank:NM_001256259.1,MGI:MGI:1922321	RIKEN cDNA 4930524N10 gene		GO:0003674,GO:0005575,GO:0008150	molecular_function|cellular_component|biological_process
4930538K18Rik	0.303696	0.455636	0.45864	0.150924	0.318279	0.196649	0.368252	0.292588	0.374343	0.238637	0.0820232	0.0896581	0.19953	0.169954	0.248902	0.458988	0.495396	0.392898	0.416835	0.355049	0.349663	0.0813069	0.23798	0.0529708	0.192253	0.0426857	0.218011	0.123329	0.180631	0.108345	0.236437	0.263667	0.20457	GeneID:75180,Genbank:XM_006503455.2,MGI:MGI:1922430	RIKEN cDNA 4930538K18 gene		GO:0016020,GO:0016021,GO:0046474,GO:0003882,GO:0005737,GO:0006659	membrane|integral component of membrane|glycerophospholipid biosynthetic process|CDP-diacylglycerol-serine O-phosphatidyltransferase activity|cytoplasm|phosphatidylserine biosynthetic process
4930539E08Rik	0.0554663	0.0562272	0.0872552	0.143564	0.116259	0.102883	0.155687	0.13157	0.127701	0.0302668	0.00891698	0.019494	0	0.0184761	0.00947058	0.103842	0.143616	0.0724827	0.105736	0.135094	0.114039	0.203299	0.0271651	0.393025	0.117042	0.270695	0.0487955	0.103237	0.0981845	0.109933	0.0757583	0.200648	0.0875676	GeneID:207819,Genbank:XM_006523956.3,MGI:MGI:1925441	RIKEN cDNA 4930539E08 gene		GO:0042981,GO:0003674,GO:0005575,GO:0008150	regulation of apoptotic process|molecular_function|cellular_component|biological_process
4930544D05Rik	0	0	0	0.121674	0	0	0	0.064332	0	0	0	0	0	0	0	0	0	0	0	0.122674	0	0	0	0	0	0	0.062033	0.0596566	0.187231	0.0582316	0	0	0	GeneID:668433,Genbank:XM_006533966.3,MGI:MGI:2148639	RIKEN cDNA 4930544D05 gene		GO:0003674,GO:0005575,GO:0008150	molecular_function|cellular_component|biological_process
4930544G11Rik	0	0	0	0	0	0	0	0	0	0	0	0	0	0	0	0	0	0	0	0	0	0	0	0	0	0	0	0	0	0	0	0	0	GeneID:67653,Genbank:NM_001161773.1,MGI:MGI:1914903	RIKEN cDNA 4930544G11 gene		GO:0043231,GO:0030334,GO:0004871,GO:0051017,GO:0030950,GO:0005525,GO:0031410,GO:0005575,GO:0005737,GO:0005886,GO:0005938,GO:0007015,GO:0032153,GO:0007163,GO:0032154,GO:0007266,GO:0032956,GO:0008150,GO:0043005,GO:0008360,GO:0000910,GO:0043149,GO:0016477,GO:0003674,GO:0043197,GO:0019901,GO:0003924	intracellular membrane-bounded organelle|regulation of cell migration|signal transducer activity|actin filament bundle assembly|establishment or maintenance of actin cytoskeleton polarity|GTP binding|cytoplasmic vesicle|cellular_component|cytoplasm|plasma membrane|cell cortex|actin filament organization|cell division site|establishment or maintenance of cell polarity|cleavage furrow|Rho protein s…	mmu04014,mmu04015,mmu04310,mmu04350,mmu04072,mmu04071,mmu04024,mmu04022,mmu04150,mmu04144,mmu04510,mmu04520,mmu04530,mmu04810,mmu04611,mmu04621,mmu04625,mmu04660,mmu04670,mmu04062,mmu04921,mmu04270,mmu04972,mmu04722,mmu04360,mmu05200,mmu05206,mmu05205,mmu05203,mmu05210,mmu05418,mmu05133,mmu05152,mmu05100	Ras signaling pathway|Rap1 signaling pathway|Wnt signaling pathway|TGF-beta signaling pathway|Phospholipase D signaling pathway|Sphingolipid signaling pathway|cAMP signaling pathway|cGMP - PKG signaling pathway|mTOR signaling pathway|Endocytosis|Focal adhesion|Adherens junction|Tight junction|Regulation of actin cytoskeleton|Platelet activation|NOD-like receptor signaling pathway|C-type lectin re…
4930548H24Rik	0	0.0379445	0.235534	0	0.0392284	0.0378708	0.0420256	0	0.119323	0.0817011	0.0722106	0	0.230553	0.112216	0.115041	0	0.0363443	0.0366858	0.28542	0.117215	0.0769582	0.14316	0.0733286	0	0.118477	0.0876846	0	0.0380013	0.0397554	0.111281	0.0766874	0.0369289	0.0787925	GeneID:67656,Genbank:NM_026296.3,MGI:MGI:1914906	RIKEN cDNA 4930548H24 gene		GO:0003674,GO:0005575,GO:0008150	molecular_function|cellular_component|biological_process
4930549C01Rik	0	0	0	0	0	0	0	0	0	0	0	0	0	0	0	0	0	0	0	0	0	0	0	0	0	0	0	0	0	0	0	0	0	GeneID:67663,Genbank:XM_011250327.2,MGI:MGI:1914913	RIKEN cDNA 4930549C01 gene		GO:0003674,GO:0005575,GO:0008150	molecular_function|cellular_component|biological_process
4930550C14Rik	0.598122	0.477712	0.304135	0.337774	0.408397	0.33925	0.31542	0.287726	0.231116	0.148355	0.201054	0.210213	0.148852	0.135844	0.306378	0.370174	0.422368	0.417455	0.621929	0.416226	0.670766	0.164638	0.417211	0.296377	0.258161	0.297211	0.296578	0.340419	0.269506	0.332288	0.334203	0.464926	0.419683	GeneID:75311,Genbank:XM_006510654.3,MGI:MGI:1922561	RIKEN cDNA 4930550C14 gene		GO:0003674,GO:0005575,GO:0008150	molecular_function|cellular_component|biological_process
4930550L24Rik	0	0	0	0	0	0	0	0	0	0	0	0	0	0	0	0	0	0	0	0	0	0	0	0	0	0.0397983	0	0	0	0	0	0	0.0357623	GeneID:75352,Genbank:NM_023774.3,MGI:MGI:1922602	RIKEN cDNA 4930550L24 gene		GO:0003674,GO:0008150	molecular_function|biological_process
4930555G01Rik	0	0	0	0	0	0	0	0	0	0	0	0	0	0	0	0	0	0	0	0	0	0	0	0	0	0	0.0546131	0	0	0	0	0	0	GeneID:108978,Genbank:NM_175393.4,MGI:MGI:1922055	RIKEN cDNA 4930555G01 gene		GO:0003674,GO:0005575,GO:0008150	molecular_function|cellular_component|biological_process
4930557A04Rik	0	0	0	0	0	0	0	0	0	0	0	0	0	0	0	0	0	0	0	0	0	0	0	0	0	0	0	0	0	0	0	0	0	GeneID:385317,Genbank:NM_029229.1,MGI:MGI:1922521	RIKEN cDNA 4930557A04 gene		GO:0006342,GO:0000790,GO:0003677,GO:0006325	chromatin silencing|nuclear chromatin|DNA binding|chromatin organization
4930558K02Rik	0	0.0138874	0.0287345	0	0	0	0	0.0299963	0.0145571	0	0	0	0	0.0136901	0.0140346	0.0559581	0.0266034	0	0	0.0142999	0.014083	0	0.0134188	0.0149341	0.0144539	0	0	0.0139081	0	0	0	0	0	GeneID:75368,Genbank:NM_001204904.1,MGI:MGI:1922618	RIKEN cDNA 4930558K02 gene		GO:0003674,GO:0005575,GO:0008150	molecular_function|cellular_component|biological_process
4930562C15Rik	0	0	0	0.0129359	0	0	0	0	0	0.013636	0.024104	0.0263476	0	0.0374579	0.0128002	0.0127591	0	0	0	0	0	0	0.0244772	0.0272412	0	0	0	0	0.0132704	0.0247638	0.0255983	0.0123269	0	GeneID:78809,Genbank:NM_030192.1,MGI:MGI:1926059	RIKEN cDNA 4930562C15 gene		GO:0003674,GO:0005575,GO:0008150	molecular_function|cellular_component|biological_process
4930563D23Rik	0	0	0	0	0	0	0	0	0	0	0	0	0	0	0	0	0	0	0	0	0	0	0	0	0	0	0	0	0	0	0	0	0	GeneID:75328,Genbank:NM_029252.2,MGI:MGI:1922578	RIKEN cDNA 4930563D23 gene		GO:0003674,GO:0005575,GO:0008150	molecular_function|cellular_component|biological_process
4930563E22Rik	0.56429	0.179781	0.321261	0.534148	0.625179	0.521983	0.561149	0.370671	0.428299	0.211146	0.124412	0.220988	0.231713	0.0966693	0.264273	0.411599	0.798378	0.30023	0.583956	0.403902	0.298332	0.200405	0.300054	0.298786	0.425262	0.245493	0.391465	0.441941	0.205485	0.415408	0.247735	0.254501	0.407257	GeneID:75304,Genbank:NM_001163728.1,MGI:MGI:1922554	RIKEN cDNA 4930563E22 gene		GO:0003674,GO:0005575,GO:0008150	molecular_function|cellular_component|biological_process
4930563M21Rik	0	0	0	0	0	0	0	0	0	0	0	0	0	0	0	0	0	0	0	0	0	0	0	0	0	0	0	0	0.0194885	0	0	0	0	GeneID:75258,Genbank:XM_017313674.1,MGI:MGI:1922508	RIKEN cDNA 4930563M21 gene		GO:0003674,GO:0005575,GO:0008150	molecular_function|cellular_component|biological_process
4930564C03Rik	0	0	0	0	0	0	0	0	0	0	0	0	0	0.135476	0	0	0	0	0	0	0	0	0	0	0	0	0	0	0	0	0	0	0	GeneID:75341,Genbank:NM_029257.1,MGI:MGI:1922591	RIKEN cDNA 4930564C03 gene		GO:0003674,GO:0005575,GO:0008150	molecular_function|cellular_component|biological_process
4930564D02Rik	0	0	0	0.0532253	0.0538776	0	0	0	0	0.0561056	0.0991767	0	0	0	0	0	0	0	0	0	0	0.147466	0	0.0560425	0	0	0	0	0	0	0	0.0507195	0	GeneID:75269,Genbank:XM_017319782.1,MGI:MGI:1922519	RIKEN cDNA 4930564D02 gene		GO:0003674,GO:0005575,GO:0008150	molecular_function|cellular_component|biological_process
4930567H17Rik	0	0	0	0	0	0	0	0	0	0	0	0	0	0	0	0	0	0	0	0	0	0	0	0	0	0	0	0	0	0	0	0	0	GeneID:619303,Genbank:NM_001033807.2,MGI:MGI:3588249	RIKEN cDNA 4930567H17 gene		GO:0003674,GO:0005575,GO:0008150	molecular_function|cellular_component|biological_process
4930568D16Rik	0	0	0	0	0	0	0	0	0	0	0	0	0	0	0	0	0	0	0	0	0	0	0	0	0	0	0	0	0	0	0	0	0	GeneID:75859,Genbank:NM_029463.1,MGI:MGI:1923109	RIKEN cDNA 4930568D16 gene		GO:0016020,GO:0016021,GO:0016740,GO:0016757,GO:0016758,GO:0030259,GO:0031982,GO:0046872,GO:0047276,GO:0005794,GO:0005975,GO:0009247	membrane|integral component of membrane|transferase activity|transferase activity, transferring glycosyl groups|transferase activity, transferring hexosyl groups|lipid glycosylation|vesicle|metal ion binding|N-acetyllactosaminide 3-alpha-galactosyltransferase activity|Golgi apparatus|carbohydrate metabolic process|glycolipid biosynthetic process
4930571K23Rik	0	0	0	0	0	0	0	0	0	0	0	0	0	0	0	0	0	0	0	0	0	0	0	0	0	0	0	0	0	0	0	0	0	GeneID:75861,Genbank:NM_001145759.1,MGI:MGI:1923111	RIKEN cDNA 4930571K23 gene		GO:0003674,GO:0005575,GO:0008150	molecular_function|cellular_component|biological_process
4930578C19Rik	2.35308	1.7532	2.5201	1.84222	2.45735	1.8255	2.31518	1.69316	2.33253	1.21597	1.2672	1.35886	1.20353	1.02202	1.68661	1.74911	2.68036	1.86617	2.3855	1.64037	2.41897	1.5185	1.05878	1.40494	1.64049	1.76275	1.81699	1.5279	1.96934	1.84572	2.12086	1.41096	2.19658	GeneID:75905,Genbank:XM_006527709.2,MGI:MGI:1923155	RIKEN cDNA 4930578C19 gene		GO:0009966,GO:0003674,GO:0005575,GO:0005576	regulation of signal transduction|molecular_function|cellular_component|extracellular region
4930578I06Rik	0	0	0	0	0	0	0	0	0	0	0	0	0	0	0	0	0	0	0	0	0	0	0	0	0	0	0	0	0	0	0	0	0	GeneID:67750,Genbank:XM_006519472.3,MGI:MGI:1915000	RIKEN cDNA 4930578I06 gene		GO:0003674,GO:0005575,GO:0008150	molecular_function|cellular_component|biological_process
4930579F01Rik	0.040946	0.0830155	0	0	0	0.0207135	0.022986	0	0	0	0	0	0	0	0	0	0	0.0200654	0.0195139	0	0	0	0.0401073	0	0	0	0	0	0.0869774	0	0	0.0201984	0	GeneID:67741,Genbank:XM_006501945.3,MGI:MGI:1914991	RIKEN cDNA 4930579F01 gene		GO:0003674,GO:0005575,GO:0008150	molecular_function|cellular_component|biological_process
4930579G24Rik	0.86764	1.04446	1.22272	3.64931	2.24484	2.96269	2.52668	3.47304	2.59301	3.31416	2.37996	2.74443	1.58654	2.79081	2.33328	1.68896	1.57959	2.01962	1.36971	1.78304	1.6445	6.32571	5.01953	7.1529	3.77612	5.6529	3.63517	4.18408	3.11013	4.08414	3.49963	4.84175	3.56716	GeneID:75939,Genbank:NM_029482.1,MGI:MGI:1923189	RIKEN cDNA 4930579G24 gene		GO:0008150,GO:0003674,GO:0005575,GO:0005737	biological_process|molecular_function|cellular_component|cytoplasm
4930583I09Rik	0	0	0	0	0	0	0	0	0	0	0.0773608	0	0	0	0	0	0	0	0	0	0	0	0	0	0	0	0.0846667	0	0	0	0	0	0	GeneID:78057,Genbank:XM_128729.5,MGI:MGI:1925307	RIKEN cDNA 4930583I09 gene		GO:0003674,GO:0005575,GO:0008150	molecular_function|cellular_component|biological_process
4930590J08Rik	0.0718414	0.172964	0.178941	0.139461	0.178816	0.145371	0.171402	0.108147	0.162221	0.127407	0.0866212	0.0852156	0.0737501	0.0897404	0.110399	0.0917034	0.15695	0.167226	0.128392	0.149981	0.147706	0.103038	0.0967585	0.127264	0.0947473	0.105183	0.0948017	0.118521	0.162143	0.213581	0.11039	0.168334	0.189033	GeneID:381798,Genbank:XM_006506332.3,MGI:MGI:2685917	RIKEN cDNA 4930590J08 gene		GO:0016020,GO:0016021,GO:0003674,GO:0005737,GO:0008150	membrane|integral component of membrane|molecular_function|cytoplasm|biological_process
4930591A17Rik	0	0	0	0	0	0	0	0	0	0	0	0	0	0	0	0	0	0	0	0	0	0	0	0	0	0	0	0	0	0	0	0	0	GeneID:68175,Genbank:NM_026596.2,MGI:MGI:1915425	RIKEN cDNA 4930591A17 gene		GO:0003674,GO:0005575,GO:0008150	molecular_function|cellular_component|biological_process
4930595M18Rik	0	0	0	0	0	0	0	0	0	0	0	0	0	0	0	0	0	0	0	0	0	0	0	0	0	0	0	0	0	0	0	0	0	GeneID:245492,Genbank:NM_173435.3,MGI:MGI:3045300	RIKEN cDNA 4930595M18 gene		GO:0003674,GO:0005575,GO:0008150	molecular_function|cellular_component|biological_process
4930596D02Rik	0	0	0	0	0	0	0	0	0	0	0	0	0	0	0	0	0	0	0	0	0	0	0.0450258	0	0	0	0	0	0	0	0	0	0	GeneID:239036,Genbank:NM_001033766.3,MGI:MGI:3588288	RIKEN cDNA 4930596D02 gene		GO:0003674,GO:0005575,GO:0008150	molecular_function|cellular_component|biological_process
4931406B18Rik	0	0	0	0	0	0	0	0	0	0.0605964	0.064269	0.140502	0.0341995	0.0998749	0.0568826	0	0	0	0	0	0	0.0212359	0	0	0	0	0.0234462	0	0	0	0	0	0	GeneID:74054,Genbank:NM_028737.3,MGI:MGI:1921304	RIKEN cDNA 4931406B18 gene		GO:0003674,GO:0005575,GO:0008150	molecular_function|cellular_component|biological_process
4931406C07Rik	28.3991	26.7374	28.9236	17.4464	19.1776	18.3374	16.5105	19.4035	16.7939	15.4777	16.3889	15.2842	15.508	13.7018	17.2813	20.2897	21.3754	19.1485	21.8146	21.3771	21.4474	16.9129	18.5222	18.3508	17.0429	18.1845	16.5739	17.9047	21.8438	18.739	20.6393	18.587	20.3796	GeneID:70984,Genbank:NM_001199484.1,MGI:MGI:1918234	RIKEN cDNA 4931406C07 gene		GO:0016604,GO:0016787,GO:0016788,GO:0046872,GO:0005634,GO:0005654,GO:0008270	nuclear body|hydrolase activity|hydrolase activity, acting on ester bonds|metal ion binding|nucleus|nucleoplasm|zinc ion binding
4931406P16Rik	20.6374	20.0376	20.3761	20.9034	19.26	20.6417	19.1532	20.3259	19.478	11.6553	13.2458	14.396	15.7161	11.9113	15.7402	19.0712	19.2154	20.9802	20.0222	17.8561	19.9085	15.6736	12.1288	16.4496	14.6622	15.5419	15.2174	18.9284	16.8268	17.8153	18.1665	15.7466	19.268	GeneID:233103,Genbank:XM_006539893.3,MGI:MGI:1924311	RIKEN cDNA 4931406P16 gene		GO:0003674,GO:0005575,GO:0008150	molecular_function|cellular_component|biological_process
4931408C20Rik	0	0	0	0	0	0	0	0	0	0	0	0	0	0	0.0126347	0	0	0	0	0	0	0	0	0	0.0130122	0.0288908	0	0	0	0	0	0	0	GeneID:210940,Genbank:NM_001033764.3,MGI:MGI:3588222	RIKEN cDNA 4931408C20 gene		GO:0003674,GO:0005575,GO:0008150	molecular_function|cellular_component|biological_process
4931409K22Rik	0	0	0	0.082848	0.0209659	0	0.0449217	0	0	0	0	0	0	0	0.0204948	0	0	0	0	0	0	0	0	0	0	0.0234318	0	0	0.0212476	0	0	0.0197369	0.0210556	GeneID:231045,Genbank:NM_177676.6,MGI:MGI:3045319	RIKEN cDNA 4931409K22 gene		GO:0005575,GO:0008150,GO:0000166,GO:0003674,GO:0005524	cellular_component|biological_process|nucleotide binding|molecular_function|ATP binding
4931414P19Rik	0.771122	0.7817	0.717002	0.962974	0.791486	0.876698	0.990732	1.00088	1.13195	0.615993	0.552107	0.561588	0.628391	0.627598	0.537519	1.09594	0.887673	0.810309	1.0002	0.796624	0.939814	0.828529	0.731966	0.788624	0.595513	0.838022	0.780486	1.19448	0.709243	1.08717	0.871359	1.10587	0.853442	GeneID:74359,Genbank:XM_006519619.3,MGI:MGI:1921609	RIKEN cDNA 4931414P19 gene		GO:0005575,GO:0005576,GO:0008150	cellular_component|extracellular region|biological_process
4931417E11Rik	0	0	0	0	0	0	0	0	0	0	0	0	0	0	0	0	0	0	0	0	0	0	0	0	0	0	0	0	0	0	0	0	0	GeneID:66740,Genbank:NM_025737.3,MGI:MGI:1913990	RIKEN cDNA 4931417E11 gene		GO:0003674,GO:0005575,GO:0008150	molecular_function|cellular_component|biological_process
4931423N10Rik	0	0.0159396	0.0164904	0.0813969	0.0164789	0.0556802	0.0264809	0.0946799	0.0417708	0.00858018	0.0075835	0.00828938	0.0161417	0.0471394	0.0161086	0.00802843	0	0.0231163	0.0449618	0.0574459	0.0242462	0	0	0.00857053	0	0.0460428	0	0.0319269	0.0167003	0.0545375	0.0161073	0.015513	0.0165494	GeneID:70981,Genbank:XM_017319257.1,MGI:MGI:1918231	RIKEN cDNA 4931423N10 gene		GO:0003674,GO:0005575,GO:0008150	molecular_function|cellular_component|biological_process
4931428F04Rik	0.546902	0.588005	0.26071	1.84451	1.2158	1.54261	1.45135	1.46058	1.47927	0.868167	1.07105	1.17074	1.15689	0.902599	0.925317	1.04081	0.957451	1.03142	0.916191	1.1331	0.885914	1.48162	0.852249	1.99634	0.874274	1.32968	1.21594	1.51427	1.21453	1.81478	1.34117	1.69227	1.23844	GeneID:74356,Genbank:NM_001166394.1,MGI:MGI:1921606	RIKEN cDNA 4931428F04 gene		GO:0003674,GO:0005575,GO:0008150	molecular_function|cellular_component|biological_process
4931429L15Rik	0.0221819	0	0	0	0	0	0	0	0	0	0	0	0	0	0	0	0	0	0	0	0	0	0	0	0	0.0779439	0	0	0	0	0	0	0	GeneID:74361,Genbank:XM_011242616.1,MGI:MGI:1921611	RIKEN cDNA 4931429L15 gene		GO:0003674,GO:0005575,GO:0008150	molecular_function|cellular_component|biological_process
4931431F19Rik	0	0	0	0	0	0	0	0	0	0	0	0	0	0	0	0	0	0	0	0	0	0	0	0	0	0	0	0	0	0	0	0	0	GeneID:70980,Genbank:NM_027634.1,MGI:MGI:1918230	RIKEN cDNA 4931431F19 gene		GO:0003674,GO:0005739,GO:0008150	molecular_function|mitochondrion|biological_process
4931440F15Rik	0.0326292	0.0330769	0.0342198	0	0.034196	0	0.0183172	0.0178613	0	0	0.0472104	0	0.0334962	0	0	0	0	0	0	0	0.0167714	0	0.0159804	0	0.0172131	0	0.017223	0	0	0	0	0	0	GeneID:216622,Genbank:NM_176829.2,MGI:MGI:2441689	RIKEN cDNA 4931440F15 gene		GO:0008150,GO:0003674,GO:0005575,GO:0005737	biological_process|molecular_function|cellular_component|cytoplasm
4932411N23Rik	0	0	0	0	0	0	0	0	0	0	0	0	0	0	0	0	0	0	0	0	0	0	0	0	0	0	0	0	0	0	0	0	0	GeneID:237029,Genbank:NM_177705.3,MGI:MGI:3045322	RIKEN cDNA 4932411N23 gene	MYB	GO:0006357,GO:0006361,GO:0006363,GO:0030154,GO:0043565,GO:0044212,GO:0000981,GO:0001135,GO:0005634	regulation of transcription by RNA polymerase II|transcription initiation from RNA polymerase I promoter|termination of RNA polymerase I transcription|cell differentiation|sequence-specific DNA binding|transcription regulatory region DNA binding|RNA polymerase II transcription factor activity, sequence-specific DNA binding|transcription factor activity, RNA polymerase II transcription factor recr…
4932414N04Rik	0	0	0	0	0	0	0	0	0	0	0	0	0	0	0	0	0	0	0	0	0	0	0	0	0	0	0	0	0	0	0	0	0	GeneID:75721,Genbank:XM_006500335.2,MGI:MGI:1922971	RIKEN cDNA 4932414N04 gene		GO:0003674,GO:0005575,GO:0008150	molecular_function|cellular_component|biological_process
4932429P05Rik	0	0	0	0	0	0	0	0	0	0	0	0	0	0	0	0	0	0	0	0	0	0	0	0	0	0	0	0	0	0	0	0	0	GeneID:245509,Genbank:NM_001085511.1,MGI:MGI:3588287	RIKEN cDNA 4932429P05 gene		GO:0003674,GO:0005575,GO:0008150	molecular_function|cellular_component|biological_process	mmu04922	Glucagon signaling pathway
4932438A13Rik	9.10103	8.0308	9.32649	9.06356	9.33385	8.9273	9.37653	8.84307	9.42518	7.14301	7.6734	7.76441	8.63432	6.02251	8.33248	8.98688	10.0103	8.58647	10.2264	7.69372	9.90241	7.06329	4.1856	7.35457	7.41073	7.15558	7.23719	7.436	7.89499	7.34675	8.44342	6.9753	8.96367	GeneID:229227,Genbank:XM_006535446.3,MGI:MGI:2444631	RIKEN cDNA 4932438A13 gene		GO:0006629,GO:0007283,GO:0016020,GO:0016021,GO:0019915,GO:0045444,GO:0051647,GO:0060612,GO:0001558,GO:0003674,GO:0005634	lipid metabolic process|spermatogenesis|membrane|integral component of membrane|lipid storage|fat cell differentiation|nucleus localization|adipose tissue development|regulation of cell growth|molecular_function|nucleus
4932438H23Rik	0.0224052	0.0302835	0.0156649	0.030929	0.0547892	0.0831177	0.117392	0.0981171	0.0555519	0.0815069	0.0648351	0.0472467	0.0230005	0.0820964	0.0688604	0.0228797	0.0652642	0.0731972	0.092541	0.155915	0.0614202	0.0571279	0.0365772	0.10584	0.118196	0.0524857	0.0157685	0.0909863	0.0237966	0.0444065	0.0382525	0.0515776	0.0235815	GeneID:74387,Genbank:XM_017317151.1,MGI:MGI:1921637	RIKEN cDNA 4932438H23 gene		GO:0003674,GO:0005575,GO:0008150	molecular_function|cellular_component|biological_process
4932443I19Rik	0	0	0.0527475	0	0.0175703	0	0.0188231	0	0	0.0182969	0	0	0	0	0	0.0342405	0	0	0.0479395	0	0	0	0	0	0	0	0	0	0	0	0	0	0.0176455	GeneID:403185,Genbank:XM_006508821.3,MGI:MGI:2685952	RIKEN cDNA 4932443I19 gene		GO:0003674,GO:0005575,GO:0008150	molecular_function|cellular_component|biological_process
4933402D24Rik	0.182508	0.185012	0.350909	0.12597	0.22315	0.0615508	0.102455	0.0666034	0.0969672	0.0995907	0.0293407	0.0641436	0.0624524	0.121589	0.0311623	0.0310622	0.0295349	0.0894373	0.0579861	0.0317513	0.125079	0.0290845	0	0.0994786	0.0320932	0.0712562	0.0963349	0	0.0323069	0.150719	0.0311597	0.06002	0.12806	GeneID:74426,Genbank:NM_001256158.1,MGI:MGI:1921676	RIKEN cDNA 4933402D24 gene		GO:0003674,GO:0005575,GO:0008150	molecular_function|cellular_component|biological_process
4933402E13Rik	0.0502484	0.0254689	0.0790468	0.0260118	0	0	0	0.027506	0	0	0.0727031	0	0.0773752	0	0.025739	0	0.0731843	0.024624	0.0239472	0.052451	0.077483	0.0240227	0	0	0	0	0.106092	0.025507	0.0266844	0.0248977	0.0514736	0.0247872	0.0793298	GeneID:74437,Genbank:XM_006528321.2,MGI:MGI:1921687	RIKEN cDNA 4933402E13 gene		GO:0003674,GO:0005575,GO:0008150	molecular_function|cellular_component|biological_process
4933402J07Rik	0.0522132	0	0	0	0	0	0	0	0	0	0	0.0550519	0	0	0.0534907	0	0	0.0511736	0	0.0545018	0	0.0998481	0	0.170757	0	0	0	0.0530086	0	0	0.0534863	0	0	GeneID:330820,Genbank:NM_177901.3,MGI:MGI:3607717	RIKEN cDNA 4933402J07 gene		GO:0003674,GO:0008150	molecular_function|biological_process
4933402N03Rik	0	0	0	0	0	0	0	0	0	0	0	0	0	0	0	0	0	0	0	0	0	0	0	0	0	0	0	0	0	0	0	0	0	GeneID:233918,Genbank:NM_173409.4,MGI:MGI:1914681	RIKEN cDNA 4933402N03 gene		GO:0008150,GO:0000151,GO:0003674,GO:0005634	biological_process|ubiquitin ligase complex|molecular_function|nucleus
4933402N22Rik	0	0	0	0	0	0	0	0	0	0	0	0	0	0	0	0	0	0	0	0	0	0	0	0	0	0	0	0	0	0	0	0	0	GeneID:545732,Genbank:NM_001177510.1,MGI:MGI:3703021	RIKEN cDNA 4933402N22 gene		GO:0003674,GO:0005575,GO:0008150	molecular_function|cellular_component|biological_process
4933402P03Rik	0	0	0	0	0	0	0	0	0	0	0	0	0.0328736	0	0	0	0	0	0	0	0	0	0	0	0	0	0.0676115	0	0	0	0	0	0	GeneID:108803,Genbank:XM_006531970.2,MGI:MGI:1918293	RIKEN cDNA 4933402P03 gene		GO:0016020,GO:0016021,GO:0003674,GO:0005575,GO:0008150	membrane|integral component of membrane|molecular_function|cellular_component|biological_process
4933403O08Rik	0	0	0	0	0	0	0	0	0	0	0	0	0	0	0	0	0	0	0	0.0202403	0	0	0	0	0	0	0	0.00656194	0	0.0256208	0.00662106	0	0.00680281	GeneID:71030,Genbank:XM_011247708.1,MGI:MGI:1918280	RIKEN cDNA 4933403O08 gene		GO:0005938,GO:0007165,GO:0007265,GO:0008150,GO:0019887,GO:0003674,GO:0005575,GO:0005886	cell cortex|signal transduction|Ras protein signal transduction|biological_process|protein kinase regulator activity|molecular_function|cellular_component|plasma membrane
4933405L10Rik	0.0878521	0	0.0460673	0	0	0	0.0493179	0	0.0466761	0	0.0423703	0	0	0.043896	0.0450008	0.0897124	0.0426507	0	0	0	0	0	0.0860526	0.047885	0	0	0	0.0445953	0	0	0	0	0.0462322	GeneID:71046,Genbank:XM_006531369.2,MGI:MGI:1918296	RIKEN cDNA 4933405L10 gene		GO:0003674,GO:0005575,GO:0008150	molecular_function|cellular_component|biological_process
4933405O20Rik	0	0	0	0	0	0	0	0	0	0	0	0	0	0	0	0	0	0	0	0	0	0	0	0	0	0	0	0	0	0	0	0	0	GeneID:243996,Genbank:NM_172901.2,MGI:MGI:2142174	RIKEN cDNA 4933405O20 gene		GO:0005739,GO:0006099,GO:0016616,GO:0046872,GO:0055114,GO:0000166,GO:0004449,GO:0005524	mitochondrion|tricarboxylic acid cycle|oxidoreductase activity, acting on the CH-OH group of donors, NAD or NADP as acceptor|metal ion binding|oxidation-reduction process|nucleotide binding|isocitrate dehydrogenase (NAD+) activity|ATP binding	mmu00020	Citrate cycle (TCA cycle)
4933406M09Rik	0	0	0	0	0	0	0	0	0	0	0	0	0	0	0	0	0	0	0	0	0	0	0	0	0	0	0	0	0	0	0	0	0	GeneID:240755,Genbank:NM_173771.4,MGI:MGI:3045320	RIKEN cDNA 4933406M09 gene
4933408B17Rik	0.36322	0.389243	0.380926	0.440517	0.206644	0.314989	0.419456	0.329484	0.551371	0.21519	0.180183	0.175071	0.234375	0.207412	0.276423	0.243742	0.282139	0.162738	0.484686	0.346643	0.426731	0.32745	0.233798	0.475147	0.306578	0.388967	0.41631	0.305539	0.363731	0.359946	0.393338	0.40954	0.38229	GeneID:271508,Genbank:XM_011246940.2,MGI:MGI:3045347	RIKEN cDNA 4933408B17 gene		GO:0003674,GO:0005575,GO:0008150	molecular_function|cellular_component|biological_process
4933409G03Rik	0	0	0	0	0	0	0	0	0	0	0	0	0	0	0	0	0	0	0	0	0	0	0	0	0	0	0	0	0	0	0	0	0	GeneID:227998,Genbank:XM_006499181.3,MGI:MGI:3045336	RIKEN cDNA 4933409G03 gene		GO:0003674,GO:0005575,GO:0008150	molecular_function|cellular_component|biological_process
4933411K16Rik	0.114377	0.115946	0.279889	0.473671	0.199782	0.617177	0.428055	0.45914	0.648201	0.124826	0.220652	0.080397	0.0391386	0.0380996	0.0781171	0.233598	0.370187	0.149466	0.436075	0.238781	0.274352	0.182271	0.0746895	0.0831237	0.160901	0.133968	0.160994	0.270946	0.202466	0.340038	0.312442	0.338528	0.481528	GeneID:66765,Genbank:NM_025752.2,MGI:MGI:1914015	RIKEN cDNA 4933411K16 gene		GO:0003674,GO:0005575,GO:0008150	molecular_function|cellular_component|biological_process
4933412E24Rik	0	0	0	0	0	0	0	0	0	0	0	0	0	0	0	0	0	0	0	0	0	0	0	0	0	0	0	0	0	0	0	0	0	GeneID:71088,Genbank:NM_027668.1,MGI:MGI:1918338	RIKEN cDNA 4933412E24 gene		GO:0003674,GO:0005575,GO:0008150	molecular_function|cellular_component|biological_process
4933413G19Rik	0	0	0	0	0.0512627	0.0494886	0.164754	0.214204	0	0.0533826	0	0.0515733	0.0502136	0	0	0	0.0949877	0	0.0466225	0	0	0.140309	0	0	0	0.0572921	0	0.148978	0.103903	0.048473	0.100213	0.0482578	0.566303	GeneID:71149,Genbank:NM_027697.1,MGI:MGI:1918399	RIKEN cDNA 4933413G19 gene		GO:0003674,GO:0005575,GO:0008150	molecular_function|cellular_component|biological_process
4933415F23Rik	0	0	0	0	0	0	0	0	0	0	0	0	0	0	0	0	0	0	0	0	0	0	0	0	0	0.035128	0	0	0.0318534	0.0297207	0	0	0	GeneID:66755,Genbank:NM_025746.2,MGI:MGI:1914005	RIKEN cDNA 4933415F23 gene		GO:0045087,GO:0004865,GO:0005575,GO:0035304	innate immune response|protein serine/threonine phosphatase inhibitor activity|cellular_component|regulation of protein dephosphorylation
4933416C03Rik	0	0	0	0	0	0	0	0	0	0.0258624	0.0457163	0	0.0486541	0	0	0	0	0	0	0	0	0	0	0	0	0	0	0	0	0	0	0	0	GeneID:619332,Genbank:NM_001161855.1,MGI:MGI:3588269	RIKEN cDNA 4933416C03 gene		GO:0008134,GO:0035035,GO:0044212,GO:0051123,GO:0003713,GO:0005669,GO:0006357	transcription factor binding|histone acetyltransferase binding|transcription regulatory region DNA binding|RNA polymerase II transcriptional preinitiation complex assembly|transcription coactivator activity|transcription factor TFIID complex|regulation of transcription by RNA polymerase II	mmu03022	Basal transcription factors
4933416I08Rik	0	0	0	0	0	0	0	0	0	0	0	0	0	0	0	0	0	0	0	0	0	0	0	0	0	0	0	0	0	0	0	0	0	GeneID:71159,Genbank:NM_027700.1,MGI:MGI:1918409	RIKEN cDNA 4933416I08 gene
4933417A18Rik	0	0	0	0	0	0	0	0	0	0	0	0	0	0	0	0	0	0	0	0	0	0	0	0	0	0	0	0	0	0	0	0	0	GeneID:66761,Genbank:XM_017315571.1,MGI:MGI:1914011	RIKEN cDNA 4933417A18 gene		GO:0003674,GO:0005575,GO:0008150	molecular_function|cellular_component|biological_process
4933421I07Rik	0	0	0	0	0	0	0	0	0	0	0	0	0	0	0	0	0	0	0	0	0	0	0	0.0409769	0	0	0	0	0	0	0	0	0	GeneID:71162,Genbank:NM_027702.2,MGI:MGI:1918412	RIKEN cDNA 4933421I07 gene		GO:0003674,GO:0005575,GO:0008150	molecular_function|cellular_component|biological_process
4933425L06Rik	0	0	0	0	0	0	0	0	0	0	0	0	0	0	0	0	0	0	0	0	0	0	0	0	0	0	0	0	0	0	0	0	0	GeneID:66763,Genbank:NM_025751.3,MGI:MGI:1914013	RIKEN cDNA 4933425L06 gene		GO:0003674,GO:0005575,GO:0008150	molecular_function|cellular_component|biological_process	mmu00230,mmu00240,mmu00760	Purine metabolism|Pyrimidine metabolism|Nicotinate and nicotinamide metabolism
4933427D14Rik	3.85161	3.32317	3.78974	5.71269	5.27247	4.76162	5.02892	5.37754	4.64458	3.67214	3.51692	3.85568	4.37599	3.14622	4.11211	4.0547	4.75877	5.20643	5.5377	4.33665	4.72688	3.4862	3.23224	4.06901	3.75552	4.1565	3.6092	4.26178	4.43552	4.2672	4.20043	4.70723	3.88302	GeneID:74477,Genbank:XM_006534367.2,MGI:MGI:1921727	RIKEN cDNA 4933427D14 gene		GO:0005829,GO:0005856,GO:0007099,GO:0034451,GO:0071539,GO:0003674,GO:0005737,GO:0005813	cytosol|cytoskeleton|centriole replication|centriolar satellite|protein localization to centrosome|molecular_function|cytoplasm|centrosome
4933427G17Rik	0.35214	0.620002	0.54424	0.307015	0.21366	0.206266	0.145661	0.182616	0.137858	0.0606805	0.250282	0.136789	0.209287	0.0555631	0.0949359	0.283892	0.287929	0.236141	0.317978	0.193461	0.152421	0.15949	0.254157	0.222245	0.175989	0.0651245	0.156525	0.169344	0.2559	0.146933	0.322755	0.10971	0.253588	GeneID:74466,Genbank:XM_006508266.2,MGI:MGI:1921716	RIKEN cDNA 4933427G17 gene		GO:0003674,GO:0005575,GO:0008150	molecular_function|cellular_component|biological_process
4933428G20Rik	0.52477	0.0379978	0.117932	0.0388077	0.2357	0.227544	0.126254	0.205185	0.199151	0.0818158	0.216936	0.355693	0.153918	0.149832	0.0768014	0.114832	0.0363953	0.0734746	0.0357276	0.0391266	0.192665	0.179201	0.440589	0.122586	0.55367	0.0878077	0.0395705	0.152218	0.159245	0.185728	0.0383975	0.147923	0.236709	GeneID:100141474,Genbank:NM_001289118.1,MGI:MGI:1918475	RIKEN cDNA 4933428G20 gene		GO:0003674,GO:0005575,GO:0008150	molecular_function|cellular_component|biological_process
4933430I17Rik	0.184991	0.187529	0.185573	0.524615	0.35403	0.309228	0.379274	0.334612	0.290585	0.166779	0.201714	0.118725	0.123852	0.152714	0.115358	0.188908	0.312382	0.283786	0.176324	0.444968	0.248048	0.192261	0.196958	0.201664	0.432787	0.339146	0.263218	0.424612	0.333159	0.454323	0.247176	0.603074	0.338614	GeneID:214106,Genbank:XM_006537739.3,MGI:MGI:3045314	RIKEN cDNA 4933430I17 gene		GO:0003674,GO:0005575,GO:0008150	molecular_function|cellular_component|biological_process
4933434E20Rik	23.1423	22.1023	22.7276	17.7502	17.5527	17.4032	17.682	18.1711	17.8772	21.0368	23.9419	21.3181	22.3244	20.9967	20.675	18.4514	21.0969	18.5224	20.0627	21.0855	22.4525	18.5931	21.5044	18.7103	20.4966	18.7335	21.265	16.8888	19.952	18.3731	21.4074	16.7285	18.6402	GeneID:99650,Genbank:NM_001287087.1,MGI:MGI:1914027	RIKEN cDNA 4933434E20 gene		GO:0003674,GO:0005575,GO:0008150	molecular_function|cellular_component|biological_process
4933436I01Rik	0	0	0	0	0	0	0	0	0	0	0	0	0	0	0	0	0	0	0	0	0	0	0	0	0	0	0	0	0	0	0	0	0	GeneID:66780,Genbank:NM_025763.1,MGI:MGI:1914030	RIKEN cDNA 4933436I01 gene		GO:0003674,GO:0005575,GO:0008150	molecular_function|cellular_component|biological_process
4933440N22Rik	0.724513	1.08901	1.04804	0.9829	0.628388	0.606641	1.03784	1.14877	1.03534	0.927029	0.602459	1.13268	0.974585	0.948713	0.921402	1.30112	1.47973	0.808031	0.785822	1.22568	1.41255	0.764413	0.954387	0.980456	0.896208	0.790084	0.870348	1.1921	0.928711	0.817013	1.02369	0.985922	0.97291	GeneID:74471,Genbank:XM_017321877.1,MGI:MGI:1921721	RIKEN cDNA 4933440N22 gene		GO:0003674,GO:0005575,GO:0008150	molecular_function|cellular_component|biological_process
5031410I06Rik	0	0	0	0	0	0	0	0	0	0	0	0	0	0	0	0	0	0	0	0	0	0	0	0.0790338	0	0.0212294	0	0	0	0	0	0	0	GeneID:381622,Genbank:NM_207657.3,MGI:MGI:3036277	RIKEN cDNA 5031410I06 gene		GO:0003674,GO:0005575,GO:0008150	molecular_function|cellular_component|biological_process
5031414D18Rik	0.728629	0.776502	0.548618	1.60545	1.89925	2.21157	2.32834	1.53404	2.30288	1.52922	0.973139	1.65468	1.59187	2.48311	1.09098	1.85061	1.26982	0.732433	1.13968	1.1701	0.845059	1.55414	1.73851	1.5886	1.63607	1.61933	1.9723	1.89674	1.84539	1.72184	2.48798	2.17499	1.33713	GeneID:271221,Genbank:XM_006519070.2,MGI:MGI:2685590	RIKEN cDNA 5031414D18 gene		GO:0003674,GO:0005575,GO:0008150	molecular_function|cellular_component|biological_process
5031439G07Rik	20.423	20.2082	19.8489	24.947	26.5099	23.5197	25.3254	22.4521	22.4912	33.7112	31.0854	32.121	31.5247	32.6503	29.7747	21.7769	20.1187	23.6473	19.3449	22.8805	20.4056	44.5868	28.2603	46.5062	32.9824	42.695	31.1075	26.0686	22.4015	22.8477	20.6274	23.8144	22.3332	GeneID:223739,Genbank:NM_001033273.2,MGI:MGI:2444899	RIKEN cDNA 5031439G07 gene		GO:0003674,GO:0005575,GO:0008150	molecular_function|cellular_component|biological_process
5330417C22Rik	0.0414899	0.00841181	0.0174049	0	0.00869642	0	0.0465827	0.0454232	0	0.00905605	0.00800408	0.0174982	0	0.0082923	0.00850102	0	0.00805706	0.00813277	0.031637	0	0.110894	0.0158684	0.016256	0.0180917	0.00875496	0.0291578	0.01752	0.0336976	0	0.0411159	0.0340012	0.0163733	0.0349345	GeneID:229722,Genbank:XM_006501412.2,MGI:MGI:1923930	RIKEN cDNA 5330417C22 gene		GO:0005770,GO:0005794,GO:0005802,GO:0005886,GO:0005887,GO:0006914,GO:0009267,GO:0016020,GO:0016021,GO:0044090,GO:2000786,GO:0000045,GO:0005764,GO:0005768	late endosome|Golgi apparatus|trans-Golgi network|plasma membrane|integral component of plasma membrane|autophagy|cellular response to starvation|membrane|integral component of membrane|positive regulation of vacuole organization|positive regulation of autophagosome assembly|autophagosome assembly|lysosome|endosome
5430401F13Rik	0	0	0	0	0	0	0	0	0	0	0	0	0	0	0	0	0	0	0	0	0	0	0	0	0	0	0	0	0	0	0	0	0	GeneID:71392,Genbank:NM_001244628.1,MGI:MGI:1918642	RIKEN cDNA 5430401F13 gene		GO:0008150,GO:0003674,GO:0004252,GO:0005575	biological_process|molecular_function|serine-type endopeptidase activity|cellular_component
5430402E10Rik	0	0	0	0	0	0	0	0	0	0	0	0	0	0	0	0	0	0	0	0	0	0	0	0	0	0	0	0	0	0	0	0	0	GeneID:71351,Genbank:NM_027768.3,MGI:MGI:1918601	RIKEN cDNA 5430402E10 gene		GO:0005549,GO:0005575,GO:0008150	odorant binding|cellular_component|biological_process
5430419D17Rik	0	0	0.0191318	0	0.0382369	0	0	0	0	0	0	0	0	0.01823	0	0	0	0	0	0	0.0187533	0	0	0.0397733	0	0.0427343	0	0	0.0193753	0.0180781	0.0186873	0.0179978	0	GeneID:71395,Genbank:NM_175166.3,MGI:MGI:1918645	RIKEN cDNA 5430419D17 gene		GO:0006952,GO:0008150,GO:0016020,GO:0031012,GO:0042494,GO:0050840,GO:0005044,GO:0005576,GO:0005615	defense response|biological_process|membrane|extracellular matrix|detection of bacterial lipoprotein|extracellular matrix binding|scavenger receptor activity|extracellular region|extracellular space	mmu04970	Salivary secretion
5430427O19Rik	0.288657	0.292617	0.276404	0.92255	0.85494	1.01582	0.958176	0.769444	0.786826	2.75307	1.86429	1.89227	1.55893	2.50834	1.3886	1.06373	0.670225	0.897931	0.681854	1.00873	0.941824	1.77601	2.20049	1.64177	2.06567	1.73459	1.41765	1.3506	1.14635	1.03228	1.33706	1.38678	1.12278	GeneID:71398,Genbank:XM_011247682.2,MGI:MGI:1918648	RIKEN cDNA 5430427O19 gene		GO:0003674,GO:0005575,GO:0008150	molecular_function|cellular_component|biological_process
5530400C23Rik	0	0	0	0	0	0	0	0	0	0	0	0	0	0	0	0	0	0	0	0	0	0	0	0	0	0	0	0	0	0	0	0	0	GeneID:232426,Genbank:NM_027784.1,MGI:MGI:1918650	RIKEN cDNA 5530400C23 gene		GO:0003674,GO:0005575,GO:0008150	molecular_function|cellular_component|biological_process
5730409E04Rik	11.7679	11.5121	11.8118	10.5953	11.9016	10.1458	10.5657	9.77019	11.7095	7.37095	9.69088	9.19237	8.79636	8.02066	8.9892	11.2338	12.9704	9.77334	12.5362	11.4245	10.8281	8.08571	8.79635	9.01466	7.69833	8.21755	8.47302	9.64895	9.04119	9.88198	10.2725	9.69044	10.5348	GeneID:230757,Genbank:NM_001145950.1,MGI:MGI:3609248	RIKEN cDNA 5730409E04Rik gene		GO:0003674,GO:0005575,GO:0008150	molecular_function|cellular_component|biological_process
5730455P16Rik	9.09151	7.94944	8.57281	7.41858	7.60563	7.05243	7.04097	7.5937	7.46785	4.4543	5.72838	5.50005	6.63789	4.0901	6.21323	6.72009	9.1949	7.44977	9.1027	7.95821	9.38143	4.4506	5.3005	4.78673	5.74564	5.39822	6.23306	6.2969	6.70933	6.13513	7.52806	6.60557	6.61251	GeneID:70591,Genbank:NM_027472.3,MGI:MGI:1917841	RIKEN cDNA 5730455P16 gene		GO:0003674,GO:0005575,GO:0008150	molecular_function|cellular_component|biological_process
5730507C01Rik	0.185594	0.112884	0.175177	0.749389	0.350111	0.413105	0.354239	0.325102	0.57192	0.182295	0.179021	0.273959	0.22863	0.352388	0.228163	0.341144	0.396453	0.309229	0.30073	0.426205	0.324345	0.301678	0.0908964	0.222554	0.156652	0.195645	0.137149	0.282633	0.413951	0.294274	0.304191	0.549314	0.117203	GeneID:236366,Genbank:XM_011243861.1,MGI:MGI:1917882	RIKEN cDNA 5730507C01 gene	zf-C2H2	GO:0003700,GO:0005575,GO:0006355	DNA binding transcription factor activity|cellular_component|regulation of transcription, DNA-templated
5730508B09Rik	4.23181	5.03299	4.71766	5.55425	4.60961	5.02321	4.9009	6.71236	3.18667	8.40041	6.84607	5.69153	5.81513	7.72526	5.32532	5.61444	5.4031	5.87842	4.92285	7.47811	5.75472	7.32791	7.53956	5.6303	5.97659	6.36167	4.99507	5.51412	4.56538	6.07585	4.60806	4.7339	4.10328	GeneID:70617,Genbank:NM_027482.3,MGI:MGI:1917867	RIKEN cDNA 5730508B09 gene		GO:0016020,GO:0016021,GO:0043231,GO:0003674,GO:0005794,GO:0008150	membrane|integral component of membrane|intracellular membrane-bounded organelle|molecular_function|Golgi apparatus|biological_process
5730559C18Rik	0	0	0.0100211	0.128607	0.130183	0.106343	0.107282	0.115073	0.0507676	0.385844	0.635964	0.181346	0.431603	0.190975	0.401353	0.0585458	0.0649451	0.0280951	0.100184	0.0299224	0.0687599	0.210137	0.346304	0.145831	0.413342	0.257415	0.353056	1.27081	0.568325	1.21205	0.724332	1.1124	0.69393	GeneID:67313,Genbank:NM_028872.3,MGI:MGI:1921579	RIKEN cDNA 5730559C18 gene		GO:0034334,GO:0002376,GO:0043123,GO:0003674,GO:0045087,GO:0005634,GO:0005737,GO:0031398,GO:0032494,GO:0060729,GO:0032495,GO:0070431,GO:0032731,GO:1903409,GO:0032733,GO:0032755,GO:0000187,GO:0032874,GO:0002221,GO:0002367	adherens junction maintenance|immune system process|positive regulation of I-kappaB kinase/NF-kappaB signaling|molecular_function|innate immune response|nucleus|cytoplasm|positive regulation of protein ubiquitination|response to peptidoglycan|intestinal epithelial structure maintenance|response to muramyl dipeptide|nucleotide-binding oligomerization domain containing 2 signaling pathway|positive …
5830411N06Rik	0	0.0316155	0	0.0215263	0.0326852	0.0315541	0.011672	0.0227629	0.0110467	0.0113456	0.0200554	0	0	0	0.0106503	0	0	0.0305667	0.0396355	0.0108516	0	0.00994012	0.0101829	0.0226657	0	0.0487061	0.0109747	0	0.0110415	0	0.0106494	0	0.0109417	GeneID:244234,Genbank:XM_006536189.1,MGI:MGI:2443685	RIKEN cDNA 5830411N06 gene		GO:0009897,GO:0032620,GO:0002365,GO:0003674	external side of plasma membrane|interleukin-17 production|gamma-delta T cell lineage commitment|molecular_function
5830473C10Rik	0.0170489	0	0	0.0706046	0.0536025	0.0172492	0	0.0746604	0.0181162	0	0	0	0	0	0.017466	0.0348198	0.0662155	0.0167094	0	0.106777	0.0525787	0.0163014	0	0	0.0719511	0.019969	0	0	0	0	0.0349291	0	0.017944	GeneID:622307,Genbank:XM_006535174.3,MGI:MGI:1923342	RIKEN cDNA 5830473C10 gene		GO:0003674,GO:0005575,GO:0008150	molecular_function|cellular_component|biological_process
6030419C18Rik	4.59476	5.79693	5.00206	6.10147	6.09774	6.26569	5.43912	7.38148	6.15609	5.47782	5.37142	5.45014	6.61382	7.58615	5.55141	6.12007	5.06752	5.67805	4.90314	6.17766	5.44219	7.09139	5.67472	7.21387	4.03105	8.9501	5.08784	9.98867	6.97534	8.587	7.36715	9.63288	6.80719	GeneID:319477,Genbank:NM_176921.3,MGI:MGI:2442108	RIKEN cDNA 6030419C18 gene		GO:0003674,GO:0005575,GO:0008150	molecular_function|cellular_component|biological_process
6030458C11Rik	3.68201	2.97593	3.60059	4.26713	4.9365	4.43844	4.44123	4.39423	4.35313	4.76957	4.27953	4.9839	4.84398	4.64909	4.46026	3.64989	4.02603	4.07199	4.22091	3.81744	4.27103	4.25801	3.87465	3.86018	4.48851	4.27383	4.70119	4.03278	4.23655	4.10082	4.50236	4.7535	4.99254	GeneID:77877,Genbank:NM_029998.3,MGI:MGI:1925127	RIKEN cDNA 6030458C11 gene		GO:0003674,GO:0005575,GO:0008150	molecular_function|cellular_component|biological_process
6030468B19Rik	0	0	0	0.134552	0	0.0438294	0.0486379	0	0.0460325	0.047278	0	0	0.0889428	0.129872	0.0443804	0.0442378	0	0.0849159	0	0.180877	0.0890668	0	0.0424331	0	0	0.0507404	0	0.131941	0.184042	0	0.13313	0.0427393	0.0911896	GeneID:77727,Genbank:XM_006534500.3,MGI:MGI:1924977	RIKEN cDNA 6030468B19 gene		GO:0008150,GO:0003674,GO:0005575,GO:0005576	biological_process|molecular_function|cellular_component|extracellular region
6030498E09Rik	0.812038	0.960375	0.80431	0.233535	0.141838	0.182573	0.0506508	0.29634	0.19175	0.0984692	0.304608	0.0951319	0.277871	0.0901648	0.231085	0.184274	0.350427	0.397935	0.214999	0.329635	0.463764	0.0862708	0.309324	0.0491792	0.380782	0	0.333375	0.0458005	0.383318	0.0447066	0.277279	0.0445081	0.569781	GeneID:77883,Genbank:NM_183126.2,MGI:MGI:1925133	RIKEN cDNA 6030498E09 gene		GO:0003674,GO:0005575,GO:0008150	molecular_function|cellular_component|biological_process
6330403K07Rik	2.44007	3.25288	3.08484	5.64084	3.18778	4.86983	3.41509	5.01343	3.01905	0.729584	1.03174	0.352428	1.02941	0.567846	1.33549	5.05174	2.79114	5.76578	3.40899	4.32645	2.852	0.447442	1.01497	0.182191	1.02273	0.274056	0.670446	7.90681	4.82817	5.63112	5.27305	7.18902	4.08094	GeneID:103712,Genbank:NM_134022.2,MGI:MGI:1918001	RIKEN cDNA 6330403K07 gene		GO:0003674,GO:0005575,GO:0008150	molecular_function|cellular_component|biological_process
6330408A02Rik	3.30347	3.02523	3.89966	3.40365	3.39519	3.68135	3.76272	4.03596	3.28983	2.54284	3.01714	2.50714	3.1455	2.69519	3.4824	3.22675	3.79638	3.14385	4.19828	2.83191	3.39597	3.79952	2.76685	4.14051	3.60326	4.1123	3.47055	3.48341	3.01707	3.11554	3.61289	3.14894	3.05699	GeneID:321008,Genbank:NM_177312.4,MGI:MGI:2447816	RIKEN cDNA 6330408A02 gene		GO:0007275,GO:0002244,GO:0005634,GO:0006511	multicellular organism development|hematopoietic progenitor cell differentiation|nucleus|ubiquitin-dependent protein catabolic process
6330409D20Rik	0	0.145166	0	0	0	0	0.053593	0.156777	0	0.104189	0.0920863	0	0	0.0477011	0	0	0	0	0	0	0	0	0.046756	0	0.100725	0	0.100783	0.048461	0	0	0	0	0.0502399	GeneID:70730,Genbank:NM_027529.1,MGI:MGI:1917980	RIKEN cDNA 6330409D20 gene		GO:0003674,GO:0005575,GO:0008150	molecular_function|cellular_component|biological_process
6330416G13Rik	1.36358	1.2959	1.34067	3.93747	3.33819	4.10647	3.50446	4.15199	3.32806	4.58072	3.2985	4.35808	3.20425	5.02477	3.56876	3.70959	2.23424	3.18447	2.75171	3.38046	2.48594	6.10138	5.59304	6.46851	4.90049	7.08731	5.12823	6.42428	4.22032	6.07025	3.72124	6.61084	3.78975	GeneID:230279,Genbank:XM_006537868.3,MGI:MGI:1913920	RIKEN cDNA 6330416G13 gene		GO:0016020,GO:0016021,GO:0003674,GO:0005575,GO:0008150	membrane|integral component of membrane|molecular_function|cellular_component|biological_process
6430531B16Rik	0.0767444	0.0388986	0.0402427	0.119183	0	0.077646	0.0430823	0.252059	0.203873	0.209389	0.148053	0.323667	0.512092	0.153384	0.0786222	0.156739	0.111774	0.0752164	0.146298	0.280379	0.0394466	0.293519	0.187931	0.292814	0.566796	0.134834	0.28356	0.11687	0.24453	0.152105	0.275155	0.265002	0.161547	GeneID:381933,Genbank:NM_001033465.2,MGI:MGI:2685939	RIKEN cDNA 6430531B16 gene		GO:0008150,GO:0031514,GO:0060285,GO:0003674,GO:0005575,GO:0005737	biological_process|motile cilium|cilium-dependent cell motility|molecular_function|cellular_component|cytoplasm
6430548M08Rik	5.08546	4.91703	5.06933	6.27295	6.47297	7.20838	7.67886	6.08205	7.62423	8.64561	7.45515	8.71536	7.6241	8.05066	6.80037	5.9644	5.83411	6.48111	7.32681	6.1493	6.03877	7.02896	6.7979	7.19962	6.74675	6.2219	6.85693	5.76783	5.61517	5.46374	6.0605	6.01075	5.89123	GeneID:234797,Genbank:NM_172286.4,MGI:MGI:2443793	RIKEN cDNA 6430548M08 gene		GO:0003674,GO:0005575,GO:0008150	molecular_function|cellular_component|biological_process
6430550D23Rik	0.596609	0.320185	0.47847	0.363345	0.331018	0.301809	0.492531	0.403427	0.186459	0.153203	0.152333	0.259019	0.180135	0.157818	0.197744	0.32254	0.323719	0.361157	0.535209	0.36633	0.324696	0.16778	0.103127	0.191288	0.203651	0.184976	0.222292	0.106888	0.18637	0.156502	0.0898759	0.259679	0.25856	GeneID:320095,Genbank:NM_001145352.1,MGI:MGI:2443361	RIKEN cDNA 6430550D23 gene		GO:0009311,GO:0018279,GO:0047288,GO:0097503,GO:0000139,GO:0003836,GO:0008373	oligosaccharide metabolic process|protein N-linked glycosylation via asparagine|monosialoganglioside sialyltransferase activity|sialylation|Golgi membrane|beta-galactoside (CMP) alpha-2,3-sialyltransferase activity|sialyltransferase activity
6430571L13Rik	0.439536	0.466783	0.263407	0.151688	0.197418	0	0.117497	0.20623	0.111203	0.0456848	0.20189	0.0882728	0.0644591	0.0627479	0.300194	0.277855	0.142258	0.184622	0.279297	0.28402	0.279712	0.140089	0.184514	0.06845	0.0662488	0.171607	0.110478	0.191242	0.15561	0.228158	0.107203	0.123897	0.154204	GeneID:235599,Genbank:NM_175486.3,MGI:MGI:2445137	RIKEN cDNA 6430571L13 gene		GO:0016020,GO:0016021,GO:0003674,GO:0005575,GO:0008150	membrane|integral component of membrane|molecular_function|cellular_component|biological_process
6430573F11Rik	0.460934	0.403124	0.492881	0.46786	0.369404	0.365764	0.466776	0.435367	0.316924	0.0986358	0.0871782	0.0762343	0.0927804	0.0812856	0.212958	0.479924	0.359796	0.336603	0.577172	0.433967	0.445967	0.164192	0.203614	0.187197	0.143035	0.148203	0.190822	0.311971	0.249578	0.313475	0.333298	0.392334	0.256835	GeneID:319582,Genbank:XM_006509136.3,MGI:MGI:2442328	RIKEN cDNA 6430573F11 gene		GO:0005737,GO:0008033,GO:0008152,GO:0008168,GO:0008175,GO:0008198,GO:0016300,GO:0016706,GO:0016740,GO:0032259,GO:0000049,GO:0002098,GO:0005634	cytoplasm|tRNA processing|metabolic process|methyltransferase activity|tRNA methyltransferase activity|ferrous iron binding|tRNA (uracil) methyltransferase activity|oxidoreductase activity, acting on paired donors, with incorporation or reduction of molecular oxygen, 2-oxoglutarate as one donor, and incorporation of one atom each of oxygen into both donors|transferase activity|methylation|tRNA bi…
6430590A07Rik	1.05866	1.21952	1.00933	1.24552	1.56337	1.16847	1.35069	1.5278	1.27834	0.997821	1.39249	0.811792	1.03739	0.865582	1.42965	1.13022	1.16809	1.32056	1.33013	1.5069	1.43458	0.552133	0.235676	0.681951	0.456938	0.56363	0.762	0.586247	0.562199	0.619931	1.08447	0.617178	0.962297	GeneID:619719,Genbank:XM_006500806.1,MGI:MGI:3648839	RIKEN cDNA 6430590A07 gene		GO:0003674,GO:0005575,GO:0008150	molecular_function|cellular_component|biological_process
6430628N08Rik	0	0	0	0	0.0339884	0	0	0	0	0	0	0	0	0	0	0	0	0	0	0	0	0	0.0635337	0	0	0	0	0	0	0	0	0	0	GeneID:76237,Genbank:XM_017320502.1,MGI:MGI:1923487	RIKEN cDNA 6430628N08 gene		GO:0003674,GO:0005575,GO:0008150	molecular_function|cellular_component|biological_process
6720489N17Rik	1.63975	1.46773	1.81116	1.96859	2.08412	1.99435	2.29149	2.36814	2.24289	1.63725	1.2788	1.60015	1.1819	1.60377	1.71562	2.102	1.94784	2.10292	2.32777	2.23968	2.24158	2.40183	1.99916	2.58623	2.44785	2.45185	2.11777	2.26687	2.39004	2.5066	3.21651	2.71921	2.90088	GeneID:211378,Genbank:XM_017315473.1,MGI:MGI:2443901	RIKEN cDNA 6720489N17 gene		GO:0003674,GO:0005575,GO:0008150	molecular_function|cellular_component|biological_process
6820408C15Rik	0.130134	0.035978	0.0620352	0.0122483	0.161179	0.0598467	0.0664125	0.0518075	0.12571	0	0.0456454	0.0249471	0.0121447	0.0118223	0.072719	0.0724853	0.0574344	0.0347845	0.101485	0.0864424	0.0364848	0.0791819	0.011588	0.0257932	0.0624094	0.0415701	0.0749343	0.0960848	0.012565	0.128961	0.0969505	0.0933733	0.0747089	GeneID:228778,Genbank:NM_001289738.1,MGI:MGI:3045333	RIKEN cDNA 6820408C15 gene		GO:0003674,GO:0005575,GO:0008150	molecular_function|cellular_component|biological_process
7420426K07Rik	0	0	0	0	0	0	0	0	0	0	0	0	0	0	0	0	0	0	0	0	0	0	0	0	0	0	0	0	0	0	0	0	0	GeneID:546157,Genbank:NM_001033983.3,MGI:MGI:3588253	RIKEN cDNA 7420426K07 gene		GO:0003674,GO:0005575,GO:0008150	molecular_function|cellular_component|biological_process
7420461P10Rik	0.247976	0.603307	0.0520128	0.154042	0.571743	0.100356	0.167049	0	0.316201	0.0541261	0.0478387	0	0.0509129	0	0.101618	0.0506455	0.0481553	0.0486078	0.283631	0.465922	0.101968	0.0474209	0.437214	0	0.15698	0.05809	0	0.251754	0.10535	0.0982963	0.203218	0.0978599	0.57419	GeneID:100038657,Genbank:NM_001177581.1,MGI:MGI:3642786	RIKEN cDNA 7420461P10 gene		GO:0003674,GO:0005575,GO:0008150	molecular_function|cellular_component|biological_process
7530416G11Rik	0	0	0	0	0	0	0	0	0	0	0	0	0	0	0	0	0	0	0	0	0	0	0	0.0257989	0	0	0	0	0	0	0	0	0	GeneID:328577,Genbank:NM_001256072.1,MGI:MGI:3036279	RIKEN cDNA 7530416G11 gene		GO:0003674,GO:0005575,GO:0008150	molecular_function|cellular_component|biological_process
8030411F24Rik	0	0	0	0	0	0	0	0	0	0	0	0	0	0	0	0	0	0	0	0	0	0	0	0	0	0	0	0	0	0	0	0	0	GeneID:78609,Genbank:NM_030135.2,MGI:MGI:1925859	RIKEN cDNA 8030411F24 gene		GO:0005615,GO:0010466,GO:0030414,GO:2000117,GO:0002020,GO:0004869,GO:0005576	extracellular space|negative regulation of peptidase activity|peptidase inhibitor activity|negative regulation of cysteine-type endopeptidase activity|protease binding|cysteine-type endopeptidase inhibitor activity|extracellular region
8030423J24Rik	0	0	0	0	0	0.0203011	0	0	0	0	0	0	0	0	0	0	0	0	0	0	0	0	0	0	0	0	0	0.0407422	0	0	0.0205546	0	0	GeneID:77166,Genbank:XM_011244587.2,MGI:MGI:1924416	RIKEN cDNA 8030423J24 gene		GO:0003674,GO:0005575,GO:0008150	molecular_function|cellular_component|biological_process
8030462N17Rik	3.32262	3.17272	3.60904	3.69339	3.42775	3.63929	3.47233	3.83248	3.9168	4.58127	5.19372	5.33309	4.90316	4.58771	4.84754	3.74894	3.59341	4.325	4.06474	3.7547	4.1247	3.85773	3.44344	3.70293	3.86555	3.53556	4.01653	3.65936	3.37141	3.58666	3.39604	3.5561	3.6766	GeneID:212163,Genbank:XM_006526426.1,MGI:MGI:2444951	RIKEN cDNA 8030462N17 gene		GO:0003674,GO:0005575,GO:0008150	molecular_function|cellular_component|biological_process
8030474K03Rik	0.090686	0.0689476	0.07133	0.0938897	0.0950405	0.0688136	0.40727	0.0744623	0.144545	0	0.0218685	0	0	0.067968	0.0232262	0.0231516	0.0880531	0.0888805	0.108047	0.0473305	0.163144	0	0.0444142	0	0	0	0.0239338	0.0230169	0.0481587	0	0.0232243	0.0447347	0.0238618	GeneID:382231,Genbank:XM_017318680.1,MGI:MGI:2685988	RIKEN cDNA 8030474K03 gene		GO:0003674,GO:0005575,GO:0008150	molecular_function|cellular_component|biological_process
8430408G22Rik	10.9099	13.5675	26.2012	7.22231	5.65314	6.56542	5.55536	5.50588	4.65442	4.29347	2.34726	3.54928	2.41483	4.74197	3.82258	5.46694	6.41892	28.5802	13.762	12.0232	32.2287	6.98027	4.68774	5.5708	6.67539	7.07812	9.89038	4.24105	3.91991	7.43548	5.60875	5.60186	5.37853	GeneID:213393,Genbank:NM_145980.2,MGI:MGI:1918730	RIKEN cDNA 8430408G22 gene		GO:0005739,GO:0005777,GO:0006914,GO:0010506,GO:0003674,GO:0005737	mitochondrion|peroxisome|autophagy|regulation of autophagy|molecular_function|cytoplasm
9030025P20Rik	0.571274	0.533391	0.441458	0.57589	0.756258	0.501934	0.506365	0.987522	0.351443	0.42658	0.507537	0.9352	0.540153	0.856325	0.954884	0.890408	0.423314	0.530431	1.10335	0.470774	0.525451	0.632475	0.544846	0.409711	0.412397	0.422604	0.539598	0.503664	0.81432	0.566124	0.446602	0.385628	0.933545	GeneID:100041574,Genbank:XM_011246223.2,MGI:MGI:3583895	RIKEN cDNA 9030025P20 gene		GO:0003674,GO:0005575,GO:0008150	molecular_function|cellular_component|biological_process
9030617O03Rik	3.10635	2.88783	2.89227	3.87499	3.62076	3.87873	3.60674	3.43401	3.57455	4.13431	2.98172	3.81844	2.62888	4.14907	2.6235	3.23403	3.13387	2.99995	2.80195	3.47977	2.91294	4.98408	4.6754	5.20337	5.80344	5.53749	4.87896	6.15351	5.06958	5.34581	5.01373	5.69582	4.7686	GeneID:217830,Genbank:XM_006515735.2,MGI:MGI:2444813	RIKEN cDNA 9030617O03 gene		GO:0016829,GO:0047820,GO:0005739,GO:0005759,GO:0006536	lyase activity|D-glutamate cyclase activity|mitochondrion|mitochondrial matrix|glutamate metabolic process
9030624G23Rik	0.494575	0.0716228	0.172895	0.292598	0.518323	0.357418	0.581725	0.412542	0.550564	0.205622	0.204454	0.223484	0.217592	0.117675	0.0965098	0.408848	0.297276	0.553975	0.31427	0.319585	0.266317	0.270224	0.115344	0.179717	0.372723	0.441361	0.472386	0.57384	0.525287	0.536794	0.410132	0.534411	0.32224	GeneID:66808,Genbank:NM_001256489.1,MGI:MGI:1914058	RIKEN cDNA 9030624G23 gene		GO:0003674,GO:0005575,GO:0008150	molecular_function|cellular_component|biological_process
9030624J02Rik	17.5267	18.1231	17.3224	22.0083	20.6835	21.4923	21.1236	20.3575	19.6656	21.3472	21.9298	21.287	21.1012	20.6873	20.8333	19.1379	19.4896	20.2176	20.4707	20.1733	19.5665	23.4169	22.6706	22.9659	23.8636	24.1101	22.5645	22.2347	20.8682	21.3122	22.7348	22.6321	20.4179	GeneID:71517,Genbank:XM_006508212.1,MGI:MGI:1918767	RIKEN cDNA 9030624J02 gene		GO:0015031,GO:0016020,GO:0016021,GO:0003674,GO:0005768,GO:0006893	protein transport|membrane|integral component of membrane|molecular_function|endosome|Golgi to plasma membrane transport
9130008F23Rik	2.49876	2.30732	2.20543	1.71615	1.76311	1.67707	2.69437	1.43554	2.18199	1.67402	1.47957	2.06074	1.82862	1.58229	2.25575	2.17271	2.54632	1.62459	1.57994	2.35004	1.704	0.946222	1.26014	1.13274	2.00991	1.47787	1.80212	1.53214	1.6817	1.93686	1.90076	1.14719	1.92689	GeneID:71583,Genbank:NM_027834.3,MGI:MGI:1918833	RIKEN cDNA 9130008F23 gene		GO:0003674,GO:0005575,GO:0008150	molecular_function|cellular_component|biological_process
9130011E15Rik	5.95757	6.81144	5.63459	6.39335	6.0013	5.57343	5.75729	5.97137	6.31609	6.02681	6.08769	6.68302	6.18567	5.42339	6.27055	5.61147	5.81101	5.99893	5.95073	6.2187	5.84473	4.59092	5.42252	5.2045	4.52051	4.69979	5.49952	5.52359	5.33072	5.6208	5.40616	4.99197	5.46866	GeneID:71617,Genbank:XM_011247345.2,MGI:MGI:1918867	RIKEN cDNA 9130011E15 gene		GO:0016020,GO:0016021,GO:0003674,GO:0005575,GO:0008150	membrane|integral component of membrane|molecular_function|cellular_component|biological_process
9130019O22Rik	1.08812	1.35437	1.66118	2.26737	1.67446	2.02064	2.165	2.15635	2.12221	1.30778	1.22229	1.67008	1.44224	1.43148	1.35462	1.9832	1.85895	1.86292	1.86423	1.99845	1.57168	1.15894	1.28169	1.3063	1.43868	1.0809	1.06146	1.83183	1.62381	1.44684	2.45504	1.75296	1.62364	GeneID:78921,Genbank:NM_030226.3,MGI:MGI:1926171	RIKEN cDNA 9130019O22 gene	zf-C2H2	GO:0003700,GO:0005634,GO:0006355	DNA binding transcription factor activity|nucleus|regulation of transcription, DNA-templated
9130023H24Rik	1.26786	1.66326	2.04924	2.76428	2.26667	2.53532	2.61251	2.07391	2.31407	2.18134	1.99989	1.79287	1.68435	2.04209	1.94068	2.54371	2.65037	2.41213	2.48801	2.19534	2.36138	1.88259	2.04546	1.91872	2.15603	2.13144	2.25174	1.9989	2.7407	2.37982	2.42947	2.1338	2.57465	GeneID:100043133,Genbank:NM_177001.3,MGI:MGI:2442738	RIKEN cDNA 9130023H24 gene	zf-C2H2	GO:0003700,GO:0005575,GO:0006355	DNA binding transcription factor activity|cellular_component|regulation of transcription, DNA-templated
9130204L05Rik	0	0	0	0	0	0	0	0	0	0	0	0	0	0	0	0	0	0	0	0	0	0	0	0	0	0	0	0	0	0	0	0	0	GeneID:229550,Genbank:XM_011240089.2,MGI:MGI:2684973	RIKEN cDNA 9130204L05 gene		GO:0003674,GO:0005575,GO:0008150	molecular_function|cellular_component|biological_process
9130401M01Rik	13.833	12.3268	15.6199	14.3217	14.9248	14.656	15.76	14.2509	14.6123	21.6431	21.0183	18.9304	18.8083	22.1829	17.4321	14.5426	15.5709	13.9975	14.4684	16.782	15.4787	17.1672	20.1046	15.1687	16.6613	16.4413	15.4216	18.3521	17.6824	16.0941	17.5979	16.3044	14.8599	GeneID:75758,Genbank:NM_029418.4,MGI:MGI:1923008	RIKEN cDNA 9130401M01 gene		GO:0003674,GO:0005575,GO:0008150	molecular_function|cellular_component|biological_process
9130409I23Rik	0	0	0	0	0	0	0	0	0	0	0	0	0	0	0	0	0	0	0	0	0	0.023257	0	0.132578	0.17964	0	0	0	0	0	0	0	0	GeneID:619326,Genbank:XM_017321873.1,MGI:MGI:3588271	RIKEN cDNA 9130409I23 gene		GO:0005575,GO:0042284,GO:0046513	cellular_component|sphingolipid delta-4 desaturase activity|ceramide biosynthetic process	mmu00600,mmu04071	Sphingolipid metabolism|Sphingolipid signaling pathway
9230104L09Rik	0.113647	0.076804	0.0794579	0.0196103	0.0198507	0.134146	0	0	0.060381	0.0413431	0	0.0199709	0	0	0	0.0386845	0.128739	0.018564	0.0722153	0.0593142	0.0973575	0.072443	0	0.0206483	0	0	0	0.0192297	0.100587	0.0375408	0.038806	0.0747483	0.0199356	GeneID:77705,Genbank:XM_011239843.2,MGI:MGI:1924955	RIKEN cDNA 9230104L09 gene		GO:2000117,GO:0002020,GO:0004869,GO:0005615	negative regulation of cysteine-type endopeptidase activity|protease binding|cysteine-type endopeptidase inhibitor activity|extracellular space
9230110C19Rik	3.76376	4.48309	3.092	4.44876	5.22645	4.47438	4.96526	4.73866	5.16589	3.66261	3.75148	3.57155	2.89782	3.63582	3.6952	4.64419	5.69491	4.94918	4.33482	4.77997	3.6112	4.6184	3.93245	5.74418	4.40124	4.59211	4.2051	3.88479	4.16405	4.75554	5.10858	4.20838	4.52256	GeneID:234912,Genbank:NM_199017.2,MGI:MGI:3045346	RIKEN cDNA 9230110C19 gene		GO:0003674,GO:0005575,GO:0008150	molecular_function|cellular_component|biological_process
9230110F15Rik	0	0	0	0	0	0	0	0	0	0	0	0	0	0	0	0	0	0	0	0	0	0	0	0	0	0	0	0	0	0	0	0	0	GeneID:77080,Genbank:NM_029863.1,MGI:MGI:1924330	RIKEN cDNA 9230110F15 gene		GO:0003674,GO:0005575,GO:0008150	molecular_function|cellular_component|biological_process
9230112D13Rik	0	0	0	0	0	0	0	0.225493	0	0	0	0	0	0	0.0703355	0	0	0	0	0	0	0	0	0	0	0	0	0	0	0	0	0	0	GeneID:78243,Genbank:NM_030062.1,MGI:MGI:1925493	RIKEN cDNA 9230112D13 gene		GO:0003674,GO:0005575,GO:0008150	molecular_function|cellular_component|biological_process
9230113P08Rik	0	0	0	0	0	0	0	0	0	0	0	0	0	0	0	0	0	0	0	0	0	0	0	0	0	0	0	0	0	0	0	0	0	GeneID:77908,Genbank:XM_017313710.1,MGI:MGI:1925158	RIKEN cDNA 9230113P08 gene		GO:0003674,GO:0005575,GO:0008150	molecular_function|cellular_component|biological_process
9330159F19Rik	6.78195	6.4358	7.14749	3.5884	3.18707	3.91129	2.75952	4.18676	3.02781	1.8822	1.89662	2.81986	2.80538	2.10646	3.09838	2.17806	2.03052	3.70725	2.50151	2.71341	3.11763	1.8004	2.8237	2.4432	2.3998	1.92246	2.753	2.46144	2.61931	2.20449	2.56897	2.30978	2.74471	GeneID:212448,Genbank:XM_006512646.3,MGI:MGI:3036239	RIKEN cDNA 9330159F19 gene		GO:0003674,GO:0005575,GO:0008150	molecular_function|cellular_component|biological_process
9330182L06Rik	0.0978606	0.0721477	0.0279903	0.101318	0.046618	0.0720075	0	0.126617	0.0661737	0.0873824	0.0429066	0.0844208	0.109593	0.0889033	0.0820269	0.127187	0.0604668	0.12207	0.093276	0.0371455	0.109746	0.170128	0.130713	0.16487	0.122023	0.218825	0.0657422	0.189671	0.0755909	0.0969784	0.02734	0.0789936	0.112362	GeneID:231014,Genbank:XM_006503570.1,MGI:MGI:2443264	RIKEN cDNA 9330182L06 gene		GO:0016020,GO:0016021,GO:0003674,GO:0005575,GO:0008150	membrane|integral component of membrane|molecular_function|cellular_component|biological_process
9330182O14Rik	0	0	0	0	0	0	0	0	0	0	0	0	0	0	0	0	0.0757866	0.101998	0	0	0	0	0	0	0	0	0	0	0	0	0	0	0	GeneID:328531,Genbank:NM_001256056.1,MGI:MGI:3045378	RIKEN cDNA 9330182O14 gene		GO:0003674,GO:0005575,GO:0008150	molecular_function|cellular_component|biological_process
9430007A20Rik	0	0	0	0	0	0	0	0	0	0	0	0	0	0	0	0	0	0	0	0	0	0	0	0	0	0	0	0	0	0	0	0	0	GeneID:381572,Genbank:NM_198662.3,MGI:MGI:2685880	RIKEN cDNA 9430007A20 gene		GO:0016020,GO:0016021,GO:0016787,GO:0005575,GO:0008152,GO:0009056	membrane|integral component of membrane|hydrolase activity|cellular_component|metabolic process|catabolic process
9430015G10Rik	6.40409	6.16734	6.38045	8.84734	7.76028	8.68634	7.19017	6.94547	8.97412	4.95792	4.67156	5.00089	6.22498	5.53975	5.63817	5.0887	6.76224	7.10038	7.55379	6.22521	7.09773	7.15663	7.23345	7.4176	7.77029	6.72745	6.63389	6.60324	6.80177	7.06032	8.11829	7.14744	7.22477	GeneID:230996,Genbank:NM_177205.1,MGI:MGI:2444364	RIKEN cDNA 9430015G10 gene		GO:0003674,GO:0005575,GO:0008150	molecular_function|cellular_component|biological_process
9430016H08Rik	7.94157	7.39666	7.52541	10.3507	9.25236	9.01373	8.05642	10.2391	8.78145	10.6469	8.43799	9.26592	8.98023	10.6352	7.88809	8.60373	9.31582	10.075	9.2986	7.70055	7.79095	11.0625	9.51631	9.4044	8.76171	9.49069	8.89441	9.98611	9.80483	10.3069	9.58054	9.82362	10.1405	GeneID:68115,Genbank:NM_001081181.2,MGI:MGI:1915365	RIKEN cDNA 9430016H08 gene		GO:0007007,GO:0032979,GO:0036444,GO:0043022,GO:0051204,GO:0051560,GO:0005739,GO:0005743,GO:0005759	inner mitochondrial membrane organization|protein insertion into mitochondrial membrane from inner side|calcium import into the mitochondrion|ribosome binding|protein insertion into mitochondrial membrane|mitochondrial calcium ion homeostasis|mitochondrion|mitochondrial inner membrane|mitochondrial matrix
9430020K01Rik	22.3903	21.3582	23.7878	21.6465	20.8653	21.9617	23.7502	23.529	25.4653	11.8029	11.9804	14.9582	12.5216	12.6344	14.2822	20.425	22.5009	23.3673	21.5903	19.3709	22.6303	14.8796	12.3389	16.6797	14.1254	16.4909	15.5201	17.1636	17.3195	16.8069	16.8776	15.7017	17.9876	GeneID:240185,Genbank:XM_006525904.3,MGI:MGI:2685174	RIKEN cDNA 9430020K01 gene		GO:0007155,GO:0030054,GO:0032587,GO:0043410,GO:0048471,GO:0090050,GO:1900748,GO:1903589,GO:1903672,GO:0003674,GO:0005911,GO:0005912	cell adhesion|cell junction|ruffle membrane|positive regulation of MAPK cascade|perinuclear region of cytoplasm|positive regulation of cell migration involved in sprouting angiogenesis|positive regulation of vascular endothelial growth factor signaling pathway|positive regulation of blood vessel endothelial cell proliferation involved in sprouting angiogenesis|positive regulation of sprouting ang…
9430038I01Rik	0.948179	1.00391	1.25957	1.28709	1.2587	1.66282	1.67965	1.63784	1.83596	2.50652	1.6666	2.51043	1.90348	2.65309	1.61897	1.46314	1.86176	1.46623	1.32551	1.82552	1.36462	1.89381	2.74499	1.88351	2.11195	1.4561	2.38009	2.33169	1.90222	1.46165	1.68358	1.5591	1.26408	GeneID:77252,Genbank:XM_011241948.2,MGI:MGI:1924502	RIKEN cDNA 9430038I01 gene		GO:0003674,GO:0005575,GO:0008150	molecular_function|cellular_component|biological_process
9430069I07Rik	0.840431	0.851961	0.195867	0	0	0.283435	0.209687	0.817871	0	0.101912	0.180148	0.0984582	0.191725	0	0.191332	0	0.09067	0.274566	0.178013	0.0974744	0	0.0892873	0.731748	0.101797	0.886715	0.328127	0	1.61167	0.29754	0.555237	0.860923	0	1.17941	GeneID:77358,Genbank:NM_001256161.1,MGI:MGI:1924608	RIKEN cDNA 9430069I07 gene		GO:0003674,GO:0005575,GO:0008150	molecular_function|cellular_component|biological_process
9530002B09Rik	0	0	0	0	0	0	0	0	0	0	0	0	0	0	0	0	0	0	0	0	0	0	0	0	0	0	0	0	0	0	0	0	0	GeneID:77432,Genbank:NM_023865.3,MGI:MGI:1924682	RIKEN cDNA 9530002B09 gene
9530003J23Rik	0	0	0	0	0	0	0	0	0	0	0	0	0.0899642	0	0	0	0	0	0	0	0	0	0	0	0	0	0	0	0	0	0	0	0	GeneID:77397,Genbank:NM_029906.3,MGI:MGI:1924647	RIKEN cDNA 9530003J23 gene		GO:0050829,GO:0050830,GO:0003796,GO:0005615,GO:0016998	defense response to Gram-negative bacterium|defense response to Gram-positive bacterium|lysozyme activity|extracellular space|cell wall macromolecule catabolic process
9530053A07Rik	0.013485	0	0	0.0349035	0.0211988	0.0204651	0.00757012	0	0	0	0.0195111	0.00710907	0	0.0269516	0.00690748	0.0275411	0.00654674	0.0132165	0.00642663	0	0.0277251	0.10315	0.0132088	0.0514513	0.0426829	0.118461	0.0284716	0.123214	0.0071612	0.126953	0.0345345	0.0931287	0.028386	GeneID:319482,Genbank:NM_001164655.1,MGI:MGI:2442118	RIKEN cDNA 9530053A07 gene		GO:0003674,GO:0005575,GO:0008150	molecular_function|cellular_component|biological_process
9530057J20Rik	0.24577	0.103809	0.0644377	0.0636132	0.0214643	0	0.0689845	0.0224225	0.0652893	0.0894076	0.039511	0.0431887	0.04205	0.122801	0.062946	0.0209146	0.0596587	0.0200731	0	0.0427572	0.0842173	0.0391659	0.0802454	0.0223267	0.0216088	0.0719666	0.0648635	0	0.065258	0.0202962	0.0419605	0.0202061	0.107781	GeneID:78672,Genbank:XM_017313049.1,MGI:MGI:1925922	RIKEN cDNA 9530057J20 gene		GO:0003674,GO:0005575,GO:0008150	molecular_function|cellular_component|biological_process
9530068E07Rik	88.0347	90.8885	86.5131	118.403	104.674	112.946	104.31	116.884	107.005	80.0328	82.4524	82.9818	81.3941	79.8175	80.3625	106.415	97.735	112.807	101.287	109.251	97.444	91.4002	100.589	93.892	86.2126	95.7591	93.2562	111.863	99.8944	111.036	103.799	114.943	97.1232	GeneID:213673,Genbank:NM_153117.2,MGI:MGI:2654705	RIKEN cDNA 9530068E07 gene		GO:0016020,GO:0016021,GO:0003674,GO:0005575,GO:0008150	membrane|integral component of membrane|molecular_function|cellular_component|biological_process
9530077C05Rik	1.17917	0.873521	1.0345	0.704322	0.617894	0.745639	0.763793	0.446869	0.891552	0.334097	0.4484	0.394501	0.803119	0.645833	0.441392	0.509443	0.869709	0.822319	0.907788	0.745614	0.967417	0.596259	0.54419	0.766323	0.681867	0.929613	0.478778	0.679143	0.818872	0.764045	0.638804	0.525745	0.632472	GeneID:68283,Genbank:XM_006510570.3,MGI:MGI:1915533	RIKEN cDNA 9530077C05 gene		GO:0003674,GO:0005575,GO:0008150	molecular_function|cellular_component|biological_process
9830107B12Rik	0	0	0.0302418	0.049758	0.110809	0.0875246	0.0215838	0.105233	0.0204276	0.881173	0.584111	0.304038	0.414431	0.72041	0.315111	0.127603	0	0.0659446	0.0183235	0.130434	0.059287	0.2941	0.131812	0.25148	0.141979	0.180135	0.131914	0.0683093	0.102089	0.0666777	0.10831	0.132763	0.101167	GeneID:328829,Genbank:XM_017317514.1,MGI:MGI:3608415	RIKEN cDNA 9830107B12 gene		GO:0003674,GO:0005575,GO:0008150	molecular_function|cellular_component|biological_process
9830147E19Rik	0.352283	0.34364	0.386883	0.375051	0.35875	0.440483	0.339554	0.520304	0.339023	0.359077	0.26928	0.346907	0.194468	0.249086	0.197475	0.414044	0.35819	0.416929	0.34845	0.496081	0.375813	0.235151	0.270194	0.275345	0.234932	0.303628	0.305236	0.310413	0.36357	0.296412	0.401726	0.403297	0.356787	GeneID:208111,Genbank:XM_017322076.1,MGI:MGI:3036263	RIKEN cDNA 9830147E19 gene		GO:0006355,GO:0034605,GO:0003700,GO:0005575,GO:0005634	regulation of transcription, DNA-templated|cellular response to heat|DNA binding transcription factor activity|cellular_component|nucleus
9930012K11Rik	7.10036	7.11597	7.33365	2.67316	3.32604	2.55786	3.65379	2.41449	3.80102	1.52632	2.54239	1.8716	3.72733	2.0964	4.71163	2.85634	5.82352	3.42678	4.89635	2.52668	4.47904	1.31153	2.39734	1.0555	2.29849	1.22858	2.47017	2.10249	3.85634	2.15888	4.05001	2.06969	3.76488	GeneID:268759,Genbank:NM_001112735.1,MGI:MGI:2145726	RIKEN cDNA 9930012K11 gene		GO:0003674,GO:0008150	molecular_function|biological_process
9930021J03Rik	5.28744	4.69721	5.43091	5.92012	5.79148	5.86404	5.83743	5.72621	5.72874	3.74883	4.62469	4.36036	4.8846	3.70231	4.4706	5.71733	5.90981	5.87889	6.27618	5.51921	5.9369	4.15763	2.96314	3.93128	4.2045	4.49136	4.34934	5.42594	4.53561	5.07523	5.66619	4.68923	5.52135	GeneID:240613,Genbank:XM_006527069.3,MGI:MGI:2444398	RIKEN cDNA 9930021J03 gene		GO:0003674,GO:0005575,GO:0008150	molecular_function|cellular_component|biological_process
9930104L06Rik	3.97052	4.5219	4.00984	5.26113	5.103	5.60419	4.75141	5.27713	6.00744	4.79689	4.9962	5.59907	5.83725	6.44972	5.30638	4.30488	4.82301	4.83631	5.2952	5.56019	4.51841	4.35888	4.62541	3.40213	3.7582	3.7511	4.36408	3.84853	4.35591	3.96711	4.16776	4.2719	4.16178	GeneID:194268,Genbank:XM_006502884.3,MGI:MGI:3041172	RIKEN cDNA 9930104L06 gene		GO:0008150,GO:0003674,GO:0005634,GO:0005737	biological_process|molecular_function|nucleus|cytoplasm
9930111J21Rik1	0.566911	0.39247	0.551043	1.27409	1.33318	1.45491	1.11775	1.25645	1.04319	1.62975	0.973629	1.21004	0.979418	1.03632	0.949083	1.18607	0.61758	1.05704	0.738043	0.649493	0.611213	1.29565	0.555299	1.10035	1.59016	1.45759	0.934205	1.47396	1.55669	1.34284	1.10481	1.00948	1.46986	GeneID:667214,Genbank:NM_001114679.1,MGI:MGI:3041173	RIKEN cDNA 9930111J21 gene 1		GO:0035458,GO:0003924,GO:0005789,GO:0006952	cellular response to interferon-beta|GTPase activity|endoplasmic reticulum membrane|defense response
9930111J21Rik2	0	0.112665	0.349674	0.184107	0.279545	0.202403	0.174696	0.0973413	0.236197	0.363881	0.278731	0.351548	0.319461	0.199916	0.159404	0.18159	0.129496	0.130713	0.148307	0.0928096	0.228505	0.233789	0.108864	0.121157	0.492497	0.0781061	0.305054	0.180534	0.165259	0.198249	0.13662	0.109649	0.140371	GeneID:245240,Genbank:NM_173434.1,MGI:MGI:3711310	RIKEN cDNA 9930111J21 gene 2		GO:0003674,GO:0005575,GO:0008150	molecular_function|cellular_component|biological_process
a	0.0123344	0.0062518	0.0194035	0	0.00646332	0	0.0069242	0.0202555	0	0	0.00594877	0.00650249	0.00633105	0.0184889	0.0126362	0.00629779	0	0.0181332	0	0.012875	0.00633988	0	0.00604087	0.0134461	0.00650683	0.0216706	0	0.00626115	0	0.0061116	0.0126351	0.00608446	0.019473	GeneID:50518,Genbank:XM_017319113.1,MGI:MGI:87853	nonagouti		GO:0008343,GO:0031779,GO:0031781,GO:0031782,GO:0032402,GO:0032438,GO:0040030,GO:0042438,GO:0043473,GO:0048023,GO:0071514,GO:0005515,GO:0006091	adult feeding behavior|melanocortin receptor binding|type 3 melanocortin receptor binding|type 4 melanocortin receptor binding|melanosome transport|melanosome organization|regulation of molecular function, epigenetic|melanin biosynthetic process|pigmentation|positive regulation of melanin biosynthetic process|genetic imprinting|protein binding|generation of precursor metabolites and energy	mmu04916	Melanogenesis
A130010J15Rik	1.72059	1.96221	1.8708	1.85996	1.65736	1.4592	1.77554	1.84215	2.19128	2.49909	2.07456	1.77411	2.40269	1.93434	1.99598	2.01541	1.74434	1.88472	1.97762	1.51868	1.46963	1.94757	1.92079	1.68258	2.09565	1.57074	1.80303	2.7358	2.25742	2.10627	2.00878	2.28414	2.06392	GeneID:319266,Genbank:NM_001160360.1,MGI:MGI:2441776	RIKEN cDNA A130010J15 gene		GO:0003674,GO:0005575,GO:0008150	molecular_function|cellular_component|biological_process
A1bg	0	0	0	0	0	0	0	0	0	0	0	0	0	0	0	0	0	0	0	0	0	0	0	0	1.11289	0	0	0.059493	0	0	0	0	0	GeneID:117586,Genbank:NM_001081067.1,MGI:MGI:2152878	alpha-1-B glycoprotein		GO:0031012,GO:0003674,GO:0005576,GO:0008150	extracellular matrix|molecular_function|extracellular region|biological_process
A1cf	0	0	0	0.00814089	0	0	0.00882828	0	0.00835538	0	0	0	0	0	0	0	0	0	0	0	0	0.0150368	0	0.0257154	0.0663691	0	0	0	0	0	0	0	0	GeneID:69865,Genbank:XM_006527331.1,MGI:MGI:1917115	APOBEC1 complementation factor		GO:0016554,GO:0003729,GO:0016556,GO:0005515,GO:0030895,GO:0005634,GO:0005654,GO:0005720,GO:0005737,GO:0005783,GO:0045293,GO:0006397,GO:0050821,GO:0007566,GO:0010609,GO:0003676,GO:0003723,GO:0003727	cytidine to uridine editing|mRNA binding|mRNA modification|protein binding|apolipoprotein B mRNA editing enzyme complex|nucleus|nucleoplasm|nuclear heterochromatin|cytoplasm|endoplasmic reticulum|mRNA editing complex|mRNA processing|protein stabilization|embryo implantation|mRNA localization resulting in posttranscriptional regulation of gene expression|nucleic acid binding|RNA binding|single-str…
A230046K03Rik	10.038	9.73935	9.82888	13.8232	13.1755	12.5634	13.9144	13.2391	12.0472	12.9758	11.9464	13.3667	12.2055	12.0033	12.1556	11.5526	11.6706	12.1464	11.3868	11.4953	12.3645	15.0647	11.4552	14.546	14.8751	13.8595	14.3949	12.9777	12.7832	13.1346	12.113	13.8534	12.4968	GeneID:319277,Genbank:NM_001033375.2,MGI:MGI:2441787	RIKEN cDNA A230046K03 gene		GO:0005768,GO:0007032,GO:0015031,GO:0016197,GO:0031083,GO:0071203,GO:0003674,GO:0005654	endosome|endosome organization|protein transport|endosomal transport|BLOC-1 complex|WASH complex|molecular_function|nucleoplasm
A230050P20Rik	5.60382	5.92097	5.93025	11.0252	10.6812	11.3564	11.1958	9.95327	9.93042	6.85483	6.46682	7.24727	7.5602	6.19214	6.7469	9.21476	9.56717	8.91039	9.27869	9.75498	8.61499	5.13151	5.43929	5.25991	4.89428	6.00843	5.46901	8.55958	9.63798	8.65712	9.20901	9.18657	8.49958	GeneID:319278,Genbank:XM_006510405.3,MGI:MGI:2441788	RIKEN cDNA A230050P20 gene		GO:0005737,GO:0005829,GO:0034340,GO:0034341,GO:0034342,GO:0045071,GO:0051607,GO:0003723,GO:0005634,GO:0005654	cytoplasm|cytosol|response to type I interferon|response to interferon-gamma|response to type III interferon|negative regulation of viral genome replication|defense response to virus|RNA binding|nucleus|nucleoplasm
A230065H16Rik	0.14948	0.15153	0.104511	0.309521	0.208876	0.100824	0.279713	0.16365	0.105892	0.108757	0.0961237	0.0525355	0.153451	0	0	0.203527	0.19352	0.195338	0.189969	0.156032	0.153665	0.190568	0.146418	0.380221	0	0.058361	0.105202	0.303514	0.211683	0.493774	0.612498	0.196633	0.0524426	GeneID:380787,Genbank:XM_006516048.1,MGI:MGI:2685744	RIKEN cDNA A230065H16 gene		GO:0003674,GO:0005575,GO:0008150	molecular_function|cellular_component|biological_process
A2m	8.89807	9.2021	9.46629	2.56638	6.29751	3.38138	4.70244	3.26592	5.10451	8.27438	13.2248	10.4363	13.5569	8.59303	13.0563	3.53509	6.34078	2.57187	7.51985	3.57784	8.27731	9.96274	10.1559	10.2032	9.92019	10.272	10.8553	5.91829	9.75021	6.91198	9.07125	5.51515	8.12374	GeneID:232345,Genbank:XM_011241322.1,MGI:MGI:2449119	alpha-2-macroglobulin		GO:0043120,GO:0004867,GO:0048306,GO:0005102,GO:0048403,GO:0005515,GO:0005576,GO:0005615,GO:0007565,GO:0010466,GO:0048406,GO:0019838,GO:0048863,GO:0019899,GO:0019959,GO:0019966,GO:0001869,GO:0030414,GO:0002020,GO:0042803,GO:0004866	tumor necrosis factor binding|serine-type endopeptidase inhibitor activity|calcium-dependent protein binding|signaling receptor binding|brain-derived neurotrophic factor binding|protein binding|extracellular region|extracellular space|female pregnancy|negative regulation of peptidase activity|nerve growth factor binding|growth factor binding|stem cell differentiation|enzyme binding|interleukin-8 …	mmu04610	Complement and coagulation cascades
A330070K13Rik	0	0	0	0	0	0	0	0	0	0	0	0	0	0	0	0	0	0	0	0	0.0867451	0	0	0	0	0	0	0	0	0	0	0	0	GeneID:381673,Genbank:NM_198665.1,MGI:MGI:2685897	RIKEN cDNA A330070K13 gene		GO:0003674,GO:0005575,GO:0008150	molecular_function|cellular_component|biological_process
A3galt2	0.14749	0.161014	0.142781	0.105716	0.202133	0.229573	0.31845	0.149051	0.204946	0.0990548	0.164153	0.191395	0.314464	0.158727	0.197591	0.173784	0.209304	0.344705	0.464997	0.165798	0.326565	0.184416	0.188921	0.111311	0.119702	0.159464	0.215587	0.230365	0.132549	0.134917	0.197574	0.123125	0.167175	GeneID:215493,Genbank:NM_001009819.2,MGI:MGI:2685279	alpha 1,3-galactosyltransferase 2 (isoglobotriaosylceramide synthase)		GO:0031982,GO:0005794,GO:0046872,GO:0005975,GO:0047276,GO:0006688,GO:0016020,GO:0016021,GO:0016740,GO:0016757,GO:0016758,GO:0030259,GO:0001962	vesicle|Golgi apparatus|metal ion binding|carbohydrate metabolic process|N-acetyllactosaminide 3-alpha-galactosyltransferase activity|glycosphingolipid biosynthetic process|membrane|integral component of membrane|transferase activity|transferase activity, transferring glycosyl groups|transferase activity, transferring hexosyl groups|lipid glycosylation|alpha-1,3-galactosyltransferase activity	mmu00603	Glycosphingolipid biosynthesis - globo and isoglobo series
A430005L14Rik	11.432	14.3011	11.7342	15.5629	13.5104	13.7811	14.7468	14.433	13.8535	19.5905	18.9103	17.6956	16.2302	21.4871	15.4993	12.8663	15.1622	14.1127	14.6058	15.7415	14.6026	19.0242	20.1561	16.1215	16.6295	22.1079	15.9201	15.6066	16.1719	16.1497	18.0395	15.982	13.1586	GeneID:97159,Genbank:NM_175287.4,MGI:MGI:2140680	RIKEN cDNA A430005L14 gene		GO:0003674,GO:0005634,GO:0008150	molecular_function|nucleus|biological_process
A430033K04Rik	3.20078	2.90134	2.59309	3.08592	3.30123	3.90662	3.68874	3.67108	3.45516	2.31031	2.07461	2.0713	2.55564	1.777	1.94317	3.32044	3.53538	3.28644	3.38981	3.55321	2.88998	2.31558	2.10673	1.86463	1.91188	2.18197	1.6448	3.07761	2.3563	3.22227	3.29617	3.04088	2.53108	GeneID:243308,Genbank:NM_183025.2,MGI:MGI:3583896	RIKEN cDNA A430033K04 gene	zf-C2H2	GO:0005634,GO:0043565,GO:0045892,GO:0003674,GO:0003700	nucleus|sequence-specific DNA binding|negative regulation of transcription, DNA-templated|molecular_function|DNA binding transcription factor activity
A430078G23Rik	0.0720109	0.0364994	0.151042	0.242303	0.207539	0.236785	0.262763	0.374478	0.210428	0.275063	0.191016	0.37963	0.221772	0.395789	0.202875	0.275759	0.1748	0.229376	0.102956	0.375837	0.185068	0.654111	0.211608	0.549507	0.531837	0.274122	0.266071	0.310709	0.210327	0.231926	0.276625	0.14209	0.36001	GeneID:319493,Genbank:NM_001033378.3,MGI:MGI:2442135	RIKEN cDNA A430078G23 gene		GO:0003674,GO:0005575,GO:0008150	molecular_function|cellular_component|biological_process
A430089I19Rik	0	0	0	0	0	0	0	0	0	0	0	0	0	0	0	0	0	0	0	0	0	0	0	0	0	0	0	0	0	0	0	0	0	GeneID:331195,Genbank:NM_177913.4,MGI:MGI:2683305	RIKEN cDNA A430089I19 gene
A430105I19Rik	4.68076	4.58069	4.76896	6.26738	5.41505	5.78707	5.15898	6.47086	5.09537	9.37403	15.8438	10.4736	17.9678	10.4602	15.0109	6.26933	5.63711	5.07342	6.06071	6.0303	5.50763	7.92109	7.9932	7.97091	8.1672	7.84968	9.48019	7.96529	6.5307	8.03955	6.7773	7.16679	5.95997	GeneID:214239,Genbank:NM_001001982.2,MGI:MGI:2685199	RIKEN cDNA A430105I19 gene		GO:0005575,GO:0008150	cellular_component|biological_process
A4galt	13.0158	14.0906	14.3972	10.9585	12.5341	11.2556	14.1172	10.6739	14.5353	11.2299	7.31972	11.2377	6.83209	11.7799	7.62321	12.0877	15.0463	10.7349	14.8171	11.2536	15.4757	7.44364	11.8111	9.04879	8.39505	10.0388	9.30727	12.9399	12.233	12.8985	11.0691	13.2531	12.5102	GeneID:239559,Genbank:NM_001004150.3,MGI:MGI:3512453	alpha 1,4-galactosyltransferase		GO:0006629,GO:0007009,GO:0008378,GO:0015643,GO:0016020,GO:0016021,GO:0016740,GO:0016757,GO:0050512,GO:0001576,GO:0005794	lipid metabolic process|plasma membrane organization|galactosyltransferase activity|toxic substance binding|membrane|integral component of membrane|transferase activity|transferase activity, transferring glycosyl groups|lactosylceramide 4-alpha-galactosyltransferase activity|globoside biosynthetic process|Golgi apparatus	mmu00601,mmu00603	Glycosphingolipid biosynthesis - lacto and neolacto series|Glycosphingolipid biosynthesis - globo and isoglobo series
A4gnt	0.0534497	0.0722439	0	0.0737839	0.0186721	0.0180259	0.040007	0.097528	0.056796	0.0388884	0.0343711	0.0187852	0.0731597	0.0178044	0.0182525	0.0181939	0.0172993	0.0698474	0.0849095	0	0	0.0170355	0	0.155379	0.075191	0.0417365	0.0940427	0.018088	0.0567688	0.0353119	0.036502	0.0175776	0.0937599	GeneID:333424,Genbank:XM_006511246.3,MGI:MGI:2143261	alpha-1,4-N-acetylglucosaminyltransferase		GO:0008375,GO:0009101,GO:0016020,GO:0016021,GO:0016740,GO:0016757,GO:0050680,GO:0005575,GO:0005794,GO:0006493	acetylglucosaminyltransferase activity|glycoprotein biosynthetic process|membrane|integral component of membrane|transferase activity|transferase activity, transferring glycosyl groups|negative regulation of epithelial cell proliferation|cellular_component|Golgi apparatus|protein O-linked glycosylation
A530016L24Rik	5.07872	4.74007	5.05079	1.83128	2.01891	2.30341	1.29772	2.95265	0.651323	2.82868	0.388529	1.40334	0.701146	2.1001	1.36354	6.42023	2.83973	4.22238	2.38701	5.55726	3.18656	1.8587	1.30371	2.44367	0.794523	2.33842	0.665564	1.93798	1.87863	2.36027	1.20197	2.74718	1.64047	GeneID:319942,Genbank:XM_006515980.3,MGI:MGI:2443020	RIKEN cDNA A530016L24 gene		GO:0008150,GO:0016020,GO:0016021,GO:0003674,GO:0005886	biological_process|membrane|integral component of membrane|molecular_function|plasma membrane
A530032D15Rik	0.0180027	0	0.0755212	0.0559161	0.0754686	0.1275	0.08085	0.197094	0.133909	0.668011	0.295207	0.303704	0.35114	0.359808	0.350421	0.238991	0.0524401	0.0352886	0.0343187	0.225502	0	0.172135	0.211608	0.294379	0.303907	0.210863	0.11403	0.146216	0.28681	0.124883	0.129092	0.177612	0.0568437	GeneID:381287,Genbank:NM_213615.2,MGI:MGI:3037746	RIKEN cDNA A530032D15Rik gene		GO:0005634,GO:0006338,GO:0006355,GO:0008150,GO:0003674,GO:0003682,GO:0005575	nucleus|chromatin remodeling|regulation of transcription, DNA-templated|biological_process|molecular_function|chromatin binding|cellular_component
A530064D06Rik	0.084338	0.17099	0.0884492	2.64863	1.6499	1.79191	1.83068	1.41578	1.85211	13.1621	11.362	9.42587	9.55252	11.8273	6.96973	2.32535	2.37479	1.84605	1.04503	2.20087	1.41609	5.9674	7.1045	4.07597	8.54234	5.59774	7.21173	2.25474	2.20952	2.00587	1.92947	1.55319	2.42627	GeneID:328830,Genbank:NM_001113556.1,MGI:MGI:2443476	RIKEN cDNA A530064D06 gene		GO:0005515,GO:0005575,GO:0008150	protein binding|cellular_component|biological_process
A530099J19Rik	0.17311	0.643444	0.504302	1.05544	0.604741	0.720036	0.51829	0.863374	0.694914	0.629749	0.148426	0.547565	0.276437	0.576639	0.315281	1.43385	0.74704	0.904872	0.458334	1.26489	0.652509	0.570127	0.39565	0.73388	0.223231	0.743456	0.406108	0.70299	0.531151	0.667137	0.827544	0.569293	1.17417	GeneID:319293,Genbank:NM_175688.4,MGI:MGI:2441809	RIKEN cDNA A530099J19 gene		GO:0003674,GO:0005575,GO:0008150	molecular_function|cellular_component|biological_process
A630001G21Rik	1.12554	1.06657	1.53966	4.4332	4.41061	4.10944	6.31847	4.52714	4.49801	6.70258	4.67312	6.24323	4.27011	7.13983	4.96325	3.74795	2.23323	3.18948	3.24175	4.34192	3.8233	8.07144	8.22068	7.38855	8.80316	7.59468	8.49824	4.79431	4.59981	5.43147	4.71218	5.28665	5.15056	GeneID:319997,Genbank:NM_177055.3,MGI:MGI:2443131	RIKEN cDNA A630001G21 gene		GO:0003674,GO:0005575,GO:0008150	molecular_function|cellular_component|biological_process
A630023A22Rik	0	0	0	0	0	0	0	0	0	0	0.0385069	0	0	0	0	0.0407662	0	0.0782521	0	0	0	0	0	0	0.0421193	0	0	0.040529	0.0423998	0	0.0408942	0.0787706	0.0420168	GeneID:105518,Genbank:NM_001251843.1,MGI:MGI:2145657	RIKEN cDNA A630023A22 gene		GO:0003674,GO:0005575,GO:0008150	molecular_function|cellular_component|biological_process
A630033H20Rik	0.315127	0.44723	0.495733	2.21857	2.72463	1.88109	2.70663	1.46626	2.15982	3.71429	2.05177	2.44211	1.84395	3.10188	1.46891	1.59291	1.48399	1.09643	1.14138	1.48023	1.47398	3.7664	3.31823	3.19482	4.77112	4.85371	3.82574	3.83914	4.97024	3.66937	3.56706	3.77743	3.41622	GeneID:213438,Genbank:NM_001122596.1,MGI:MGI:2441814	RIKEN cDNA A630033H20 gene		GO:0035025,GO:0051482,GO:0004930,GO:0005623,GO:0005887	positive regulation of Rho protein signal transduction|positive regulation of cytosolic calcium ion concentration involved in phospholipase C-activating G-protein coupled signaling pathway|G-protein coupled receptor activity|cell|integral component of plasma membrane
A630073D07Rik	0	0	0	0	0	0	0	0	0	0	0	0	0	0	0	0	0	0	0	0	0	0	0	0	0	0	0	0	0	0	0	0	0	GeneID:381819,Genbank:NM_001142969.1,MGI:MGI:2686534	RIKEN cDNA A630073D07 gene		GO:0003674,GO:0005575,GO:0008150	molecular_function|cellular_component|biological_process
A630076J17Rik	0	0	0	0	0	0	0	0	0	0	0	0	0	0	0	0	0	0	0	0	0	0	0	0	0	0	0	0	0	0	0	0	0	GeneID:319929,Genbank:NM_001256174.1,MGI:MGI:2442999	RIKEN cDNA A630076J17 gene		GO:0003674,GO:0005575,GO:0008150	molecular_function|cellular_component|biological_process
A630095E13Rik	0	0	0	0	0	0	0	0	0	0	0	0	0	0	0	0	0	0	0	0	0	0	0	0	0	0	0	0	0	0.171026	0	0	0	GeneID:235973,Genbank:NM_001033325.2,MGI:MGI:3055869	RIKEN cDNA A630095E13 gene		GO:0005576,GO:0005615	extracellular region|extracellular space
A630095N17Rik	0	0	0	0	0	0	0	0	0	0	0	0	0	0	0	0	0	0	0	0	0	0	0	0	0	0	0	0	0	0.0416137	0	0	0	GeneID:381272,Genbank:XM_006496500.3,MGI:MGI:2686470	RIKEN cDNA A630095N17 gene		GO:0003674,GO:0005575,GO:0008150	molecular_function|cellular_component|biological_process
A730017C20Rik	0.120792	0.122449	0.228024	0.100047	0.101273	0.195537	0.0542474	0.132243	0.436403	0	0.0466054	0	0.0744006	0	0.0247494	0.0493398	0	0.142064	0.184213	0.126086	0.198678	0.115496	0.0236635	0.0263357	0	0.0565925	0.0765102	0.245264	0.230927	0.0957622	0.222726	0.190674	0.30512	GeneID:225583,Genbank:XM_006525876.3,MGI:MGI:2442934	RIKEN cDNA A730017C20 gene		GO:0016020,GO:0016021,GO:0003674,GO:0005575,GO:0008150	membrane|integral component of membrane|molecular_function|cellular_component|biological_process
A830005F24Rik	0	0.225847	0	0.115331	0.116744	0.056352	0.125069	0.182934	0	0.060786	0.32235	0.293629	0.400242	0.166979	0.0570605	0.170631	0	0	0.159265	0.348834	0	0.426047	0.109114	0.182153	0.293825	0.456664	0.235195	0.113092	0.236626	0.0551956	0.342334	0.329703	0.234488	GeneID:442803,Genbank:XM_001473764.3,MGI:MGI:3045249	RIKEN cDNA A830005F24 gene		GO:0003674,GO:0005575,GO:0008150	molecular_function|cellular_component|biological_process
A830010M20Rik	2.90947	1.9155	2.52064	1.93177	1.98859	1.6718	1.95286	1.49743	1.93226	0.88873	1.20493	1.05034	1.42846	0.900687	1.32834	2.04262	2.24925	1.76672	2.59985	1.66705	2.67396	1.14149	0.944795	0.991154	1.23455	1.24089	1.37715	1.14781	1.52828	1.07338	1.44971	0.975014	1.71418	GeneID:231570,Genbank:NM_001007574.2,MGI:MGI:2445097	RIKEN cDNA A830010M20 gene		GO:0003674,GO:0005575,GO:0008150	molecular_function|cellular_component|biological_process
A830018L16Rik	0.0749307	0.0350578	0.0302244	0.011935	0.018122	0.0349897	0.0129428	0.00631032	0.0122495	0.00629047	0.00555976	0.0121545	0.00591704	0.0230398	0.0177148	0.0294298	0.0223862	0.0112983	0.0164816	0.0601655	0.0355517	0	0.00564584	0.0188502	0.00608133	0.00675116	0.0243393	0.0292586	0.00612183	0.0342717	0	0.0227463	0.0181996	GeneID:320492,Genbank:XM_006495540.2,MGI:MGI:2444149	RIKEN cDNA A830018L16 gene		GO:0003674,GO:0005575,GO:0008150	molecular_function|cellular_component|biological_process
A830021F12Rik	0	0	0	0	0	0	0	0	0	0	0	0	0	0	0	0	0	0	0	0	0	0	0	0	0	0	0	0	0	0	0	0	0	GeneID:442838,Genbank:XM_017318024.1,MGI:MGI:3045372	RIKEN cDNA A830021F12 gene
A830080D01Rik	4.53059	3.81673	4.57121	4.99796	5.0101	4.64704	5.26211	5.38769	4.79763	3.56344	4.20436	4.01919	4.65096	4.05913	4.35336	4.64248	5.49123	4.34852	4.94376	4.58241	5.50863	4.16765	4.03992	4.90486	4.49988	4.15379	4.50247	3.77485	4.51326	5.00065	4.64106	3.80705	4.81778	GeneID:382252,Genbank:XM_006528900.3,MGI:MGI:2685992	RIKEN cDNA A830080D01 gene		GO:0008150,GO:0003674,GO:0005575,GO:0005739	biological_process|molecular_function|cellular_component|mitochondrion
A930009A15Rik	0.689556	0.967868	1.11257	1.318	2.55713	0.858655	1.78661	1.626	1.86	0.173666	0.409313	0.279633	0.163356	0.106013	0.380385	1.73331	1.39057	1.61159	1.87064	1.32883	1.79942	0.304304	0.519563	0.404764	1.11928	0.372768	0.391972	0.753912	1.23941	0.735905	1.19539	0.41865	0.725759	GeneID:77798,Genbank:NM_029982.1,MGI:MGI:1925048	RIKEN cDNA A930009A15 gene		GO:0003674,GO:0005575,GO:0008150	molecular_function|cellular_component|biological_process
A930018P22Rik	0.0652187	0	0.205194	0	0	0	0	0	0.0693017	0.142354	0.0629088	0.275058	0.267806	0.0651741	0.467701	0.0665997	0	0.191761	0.124327	0.0680774	0.268179	0.124719	0	0.284387	0	0.152779	0.0688499	0.0662123	0	0	0.0668088	0.193031	0.205928	GeneID:68243,Genbank:NM_026634.2,MGI:MGI:1915493	RIKEN cDNA A930018P22 gene		GO:0003674,GO:0008150	molecular_function|biological_process
AA414768	3.5524	4.02289	4.12834	5.50028	4.76273	5.86071	4.5993	5.95639	4.59098	5.72809	6.32838	4.45415	4.36957	5.37294	5.31145	4.41198	5.43803	4.98727	3.84355	5.97975	5.16526	6.02831	5.95614	5.51231	5.63895	6.93478	5.94625	5.19859	6.0504	5.64529	5.01595	5.74653	5.35574	GeneID:245350,Genbank:NM_001272033.1,MGI:MGI:3035137	expressed sequence AA414768
AA415398	1.73477	2.18403	2.05408	2.9548	2.55116	2.43456	2.54458	1.77669	2.52721	1.58789	1.45741	1.03255	1.43618	1.34213	1.26125	2.62868	2.74394	1.97446	3.14698	2.48256	1.78334	1.12364	1.23332	1.43359	1.38749	1.11427	1.09291	2.07367	1.72362	1.94095	2.03503	1.79431	1.76695	GeneID:433752,Genbank:NM_001004178.1,MGI:MGI:3035485	expressed sequence AA415398
AA467197	0.148372	0.25068	0	1.1265	2.12512	1.10085	1.16609	0.812191	1.15618	27.6895	33.4895	15.3832	24.7765	32.669	19.355	0.909086	1.29658	0.87251	0.89567	1.23901	1.37274	11.3494	15.5991	5.60716	18.733	11.2382	17.6996	3.81603	3.62448	3.3818	3.69843	3.75714	2.70681	GeneID:433470,Genbank:XM_006499873.3,MGI:MGI:3034182	expressed sequence AA467197		GO:0005739,GO:0005751,GO:0008150,GO:0004129,GO:0005634	mitochondrion|mitochondrial respiratory chain complex IV|biological_process|cytochrome-c oxidase activity|nucleus
AA623943	0	0	0	0	0	0	0	0	0	0	0	0	0	0	0	0	0	0	0	0	0	0	0	0	0	0	0	0	0	0	0	0	0	GeneID:544808,Genbank:XM_006534607.3,MGI:MGI:3035046	expressed sequence AA623943
AA792892	0	0	0	0	0	0	0	0	0	0	0	0	0	0	0	0	0	0	0	0	0	0	0	0	0	0	0	0	0	0	0	0	0	GeneID:100554,Genbank:NM_178894.4,MGI:MGI:2140789	expressed sequence AA792892		GO:0003674,GO:0005575,GO:0008150	molecular_function|cellular_component|biological_process
AA986860	2.34272	2.13737	2.04114	1.19408	1.52979	0.948098	1.31514	1.28241	1.39789	0.826025	1.14726	1.14004	1.81297	1.02649	1.68003	1.38019	1.88975	1.4483	1.71767	1.12865	1.42647	0.58585	1.35919	0.667934	1.10278	0.675444	0.913166	0.786706	0.995281	0.607189	1.19992	0.817843	0.872486	GeneID:212439,Genbank:XM_017319617.1,MGI:MGI:2138143	expressed sequence AA986860		GO:0005829,GO:0005886,GO:0008150,GO:0003674,GO:0005737	cytosol|plasma membrane|biological_process|molecular_function|cytoplasm
Aaas	6.64735	6.52982	6.90969	10.4755	7.61386	10.5345	8.8833	9.0164	9.18882	11.6844	10.7527	12.2188	11.806	12.8153	10.4259	7.56904	6.99697	6.71679	7.17699	9.05718	6.62181	17.6897	14.9815	16.8656	14.5544	15.7785	12.9792	12.7806	11.1525	12.213	11.5399	14.4222	10.4945	GeneID:223921,Genbank:NM_153416.2,MGI:MGI:2443767	achalasia, adrenocortical insufficiency, alacrimia		GO:0005643,GO:0005654,GO:0005813,GO:0005829,GO:0006913,GO:0007612,GO:0009566,GO:0015031,GO:0031965,GO:0051028,GO:0003674,GO:0005634	nuclear pore|nucleoplasm|centrosome|cytosol|nucleocytoplasmic transport|learning|fertilization|protein transport|nuclear membrane|mRNA transport|molecular_function|nucleus	mmu03013	RNA transport
Aacs	47.9599	48.6519	41.0468	12.3395	14.1138	14.3577	13.835	14.9281	15.3478	24.3794	17.553	23.3579	22.9149	22.3738	24.5926	15.8667	23.0467	14.4529	20.6503	15.7268	16.6131	11.9432	11.8062	12.332	11.5979	11.7712	11.6046	9.10918	15.4477	9.4588	13.4851	9.94826	15.6448	GeneID:78894,Genbank:NM_030210.1,MGI:MGI:1926144	acetoacetyl-CoA synthetase		GO:0034201,GO:0005524,GO:0042493,GO:0005623,GO:0045471,GO:0005737,GO:0005829,GO:0006629,GO:0006631,GO:0007584,GO:0047760,GO:0008152,GO:0071333,GO:0010243,GO:0014070,GO:0016874,GO:0000166,GO:0030729,GO:0001889,GO:0032024,GO:0003824	response to oleic acid|ATP binding|response to drug|cell|response to ethanol|cytoplasm|cytosol|lipid metabolic process|fatty acid metabolic process|response to nutrient|butyrate-CoA ligase activity|metabolic process|cellular response to glucose stimulus|response to organonitrogen compound|response to organic cyclic compound|ligase activity|nucleotide binding|acetoacetate-CoA ligase activity|liver…	mmu00650,mmu00280	Butanoate metabolism|Valine, leucine and isoleucine degradation
Aadac	0	0	0	0	0	0	0	0	0	0	0	0	0.042375	0	0	0	0	0	0	0	0	0.0394686	0.0404327	0	4.09384	0	0	0	0.0876831	0	0	0	0	GeneID:67758,Genbank:NM_023383.1,MGI:MGI:1915008	arylacetamide deacetylase (esterase)		GO:0017171,GO:0005789,GO:0019213,GO:0008152,GO:0009056,GO:0010898,GO:0043231,GO:0016020,GO:0052689,GO:0016021,GO:0016298,GO:0016787,GO:0004806,GO:0005783	serine hydrolase activity|endoplasmic reticulum membrane|deacetylase activity|metabolic process|catabolic process|positive regulation of triglyceride catabolic process|intracellular membrane-bounded organelle|membrane|carboxylic ester hydrolase activity|integral component of membrane|lipase activity|hydrolase activity|triglyceride lipase activity|endoplasmic reticulum
Aadacl2	0	0	0	0	0	0	0	0	0	0.0366627	0	0	0	0	0	0	0	0	0	0	0	0	0	0	0	0	0	0	0	0	0	0	0	GeneID:639634,Genbank:NM_001128091.1,MGI:MGI:3646333	arylacetamide deacetylase-like 2		GO:0005575,GO:0009056,GO:0016787	cellular_component|catabolic process|hydrolase activity
Aadacl3	0	0	0	0	0	0	0	0	0	0	0	0	0	0	0	0	0	0	0	0	0	0	0	0	0	0	0	0	0	0	0	0	0	GeneID:230883,Genbank:NM_001085503.2,MGI:MGI:2685281	arylacetamide deacetylase-like 3		GO:0016020,GO:0016021,GO:0016787,GO:0052689,GO:0005575,GO:0008152,GO:0009056	membrane|integral component of membrane|hydrolase activity|carboxylic ester hydrolase activity|cellular_component|metabolic process|catabolic process
Aadat	0.126935	0	0.0798733	0.0262838	0.0532118	0.0256852	0	0.0555872	0	0.0277062	0.0244878	0.0267671	0.0260614	0.0253696	0.0780243	0.051849	0.0246498	0.0497629	0	0.0794991	0.0260977	0.12137	0.0497338	0.027675	0.723196	0.0297353	0.0804012	0.0515474	0.0539268	0	0.0520118	0.150278	0.0267198	GeneID:23923,Genbank:XM_006509397.3,MGI:MGI:1345167	aminoadipate aminotransferase		GO:0006103,GO:0006536,GO:0008483,GO:0009058,GO:0016212,GO:0016740,GO:0019441,GO:0030170,GO:0042803,GO:0047536,GO:0070189,GO:0003824,GO:0005739	2-oxoglutarate metabolic process|glutamate metabolic process|transaminase activity|biosynthetic process|kynurenine-oxoglutarate transaminase activity|transferase activity|tryptophan catabolic process to kynurenine|pyridoxal phosphate binding|protein homodimerization activity|2-aminoadipate transaminase activity|kynurenine metabolic process|catalytic activity|mitochondrion	mmu00310,mmu00380	Lysine degradation|Tryptophan metabolism
Aaed1	17.2002	16.0992	20.0558	16.4424	18.89	16.9019	22.89	15.8227	17.4012	14.9933	12.3505	12.8048	9.75941	11.8617	11.4284	19.0796	18.9418	17.1809	18.5419	16.4627	20.1109	21.0174	15.6099	21.6858	19.1911	22.0129	18.5059	18.5223	18.852	22.0008	18.6329	16.9153	17.9297	GeneID:66129,Genbank:NM_025370.2,MGI:MGI:1913379	AhpC/TSA antioxidant enzyme domain containing 1		GO:0005575,GO:0016209,GO:0055114	cellular_component|antioxidant activity|oxidation-reduction process
Aagab	15.4465	15.3913	14.8601	14.1033	14.4674	14.7461	13.9742	14.4253	14.238	12.9861	13.3547	14.0635	13.006	13.8761	15.2637	12.5651	13.8564	11.9006	12.385	12.3148	13.5034	12.7535	17.4929	12.1539	15.185	13.0587	16.0711	12.5331	16.621	12.8364	16.5707	13.1194	14.3586	GeneID:66939,Genbank:XM_006511371.2,MGI:MGI:1914189	alpha- and gamma-adaptin binding protein		GO:0008150,GO:0015031,GO:0016607,GO:0003674,GO:0005737,GO:0005829	biological_process|protein transport|nuclear speck|molecular_function|cytoplasm|cytosol
Aak1	1.50656	1.32895	1.62158	1.08911	1.24096	1.30765	1.35022	1.18929	1.18802	1.00671	1.05293	1.23176	1.35394	0.686732	1.21578	1.24156	1.38839	1.20197	1.38811	1.10909	1.14933	1.36975	0.432354	1.46082	1.05968	1.24761	0.848234	1.36583	1.11166	1.24415	1.13716	1.10563	1.27965	GeneID:269774,Genbank:XM_006506191.1,MGI:MGI:1098687	AP2 associated kinase 1		GO:0050821,GO:0005634,GO:0071439,GO:0005737,GO:2000369,GO:0006468,GO:0030100,GO:0031252,GO:0032880,GO:0035612,GO:0043195,GO:0045747,GO:0004674,GO:0046777,GO:0005112	protein stabilization|nucleus|clathrin complex|cytoplasm|regulation of clathrin-dependent endocytosis|protein phosphorylation|regulation of endocytosis|cell leading edge|regulation of protein localization|AP-2 adaptor complex binding|terminal bouton|positive regulation of Notch signaling pathway|protein serine/threonine kinase activity|protein autophosphorylation|Notch binding
Aamdc	23.6203	21.4411	24.265	18.4522	20.0286	18.8467	17.5994	20.6288	20.3645	13.0062	18.0716	10.6976	13.8874	13.8406	16.1138	21.5988	22.7781	21.3085	21.6439	26.0565	22.5157	12.9349	16.5636	12.1138	12.6871	12.4497	13.7711	17.2221	20.7539	18.1939	21.4466	16.9479	18.3063	GeneID:66273,Genbank:XM_006508115.2,MGI:MGI:1913523	adipogenesis associated Mth938 domain containing		GO:0043066,GO:0045600,GO:0045944,GO:0003674,GO:0005737	negative regulation of apoptotic process|positive regulation of fat cell differentiation|positive regulation of transcription by RNA polymerase II|molecular_function|cytoplasm
Aamp	61.9593	64.3169	58.82	62.2169	63.2437	62.1262	63.2818	60.9615	63.9366	68.555	72.068	68.2249	71.4203	72.6731	74.5539	64.9703	62.7058	64.4068	60.4262	62.7281	60.6364	62.4485	73.3566	58.8602	59.095	55.7723	59.6611	63.8245	61.0949	62.9995	57.6601	64.4855	58.0756	GeneID:227290,Genbank:NM_146110.3,MGI:MGI:107809	angio-associated migratory protein		GO:0015630,GO:0030687,GO:0042273,GO:0045171,GO:0051082,GO:0005829,GO:0008201,GO:0009986	microtubule cytoskeleton|preribosome, large subunit precursor|ribosomal large subunit biogenesis|intercellular bridge|unfolded protein binding|cytosol|heparin binding|cell surface
Aanat	0.0979356	0.0794233	0.0205419	0.0405581	0.0410553	0	0.131948	0.042888	0.0624402	0	0.0755736	0	0	0.0195737	0.0802655	0.0400038	0	0.0959857	0.0933476	0	0.0201356	0.0187284	0.0191859	0	0.0826633	0.0917682	0.0827107	0	0.0208034	0.0194105	0.0401294	0	0.041231	GeneID:11298,Genbank:XM_017314224.1,MGI:MGI:1328365	arylalkylamine N-acetyltransferase		GO:0030187,GO:0005737,GO:0032868,GO:0005829,GO:0006474,GO:0007623,GO:0008080,GO:0034695,GO:0009416,GO:0046688,GO:0009648,GO:0048471,GO:0010043,GO:0048511,GO:0014070,GO:0004059,GO:0071320,GO:0016740,GO:0071889,GO:0016746,GO:0004060	melatonin biosynthetic process|cytoplasm|response to insulin|cytosol|N-terminal protein amino acid acetylation|circadian rhythm|N-acetyltransferase activity|response to prostaglandin E|response to light stimulus|response to copper ion|photoperiodism|perinuclear region of cytoplasm|response to zinc ion|rhythmic process|response to organic cyclic compound|aralkylamine N-acetyltransferase activity|c…	mmu00380	Tryptophan metabolism
Aar2	6.30991	5.69732	6.38665	6.51762	6.41296	6.38404	6.57369	6.77956	6.42427	6.64613	6.48275	6.42088	7.29101	7.78667	6.67476	6.35361	6.63964	6.73079	6.81155	5.57554	6.24522	6.06133	7.37367	6.14275	5.85232	7.0813	6.27394	5.48237	6.04715	5.19146	7.15523	6.08048	7.28986	GeneID:68295,Genbank:XM_006500097.3,MGI:MGI:1915545	AAR2 splicing factor homolog		GO:0005681,GO:0006397,GO:0008380,GO:0000244,GO:0003674,GO:0005575	spliceosomal complex|mRNA processing|RNA splicing|spliceosomal tri-snRNP complex assembly|molecular_function|cellular_component
Aard	0.158499	0.120505	0.124669	0.123074	0.249164	0.0400902	0.088977	0.0867623	0	0.0432446	0.114664	0.167116	0.122032	0	0.0811885	0	0.423217	0.194179	0.151073	0.330892	0.122202	0.0378875	0.116439	0.043196	0.250841	0.0464117	0.209154	0.0804567	0.168341	0.117802	0.202954	0.156372	0.25023	GeneID:239435,Genbank:NM_175503.3,MGI:MGI:2181621	alanine and arginine rich domain containing protein		GO:0003674,GO:0005575,GO:0008150	molecular_function|cellular_component|biological_process
Aars	14.0989	13.2522	13.0012	17.3839	15.5602	19.8946	16.8053	19.7833	15.6614	30.2205	31.6935	30.3672	31.1155	32.6659	29.37	16.493	14.1467	14.9066	14.4624	17.0353	14.2703	27.5502	23.8012	28.3574	23.7649	25.2373	22.8993	20.4902	18.8462	19.8692	18.5727	21.7221	18.8411	GeneID:234734,Genbank:XM_006530921.2,MGI:MGI:2384560	alanyl-tRNA synthetase		GO:0016597,GO:0005829,GO:0002161,GO:0016874,GO:0006400,GO:0021680,GO:0002196,GO:0043039,GO:0003676,GO:0003723,GO:0004812,GO:0004813,GO:0006412,GO:0043524,GO:0006419,GO:0046872,GO:0005515,GO:0050885,GO:0005524,GO:0000049,GO:0050905,GO:0005737,GO:0140018,GO:0005739,GO:0000166	amino acid binding|cytosol|aminoacyl-tRNA editing activity|ligase activity|tRNA modification|cerebellar Purkinje cell layer development|Ser-tRNA(Ala) hydrolase activity|tRNA aminoacylation|nucleic acid binding|RNA binding|aminoacyl-tRNA ligase activity|alanine-tRNA ligase activity|translation|negative regulation of neuron apoptotic process|alanyl-tRNA aminoacylation|metal ion binding|protein bind…	mmu00970	Aminoacyl-tRNA biosynthesis
Aars2	3.07187	2.5879	2.67732	3.41275	2.70486	3.78916	2.70875	3.07131	3.27909	2.61771	2.82777	3.00225	3.44148	3.57439	3.29073	3.35178	3.15974	2.73576	3.50286	3.36758	2.33597	2.84331	2.89903	2.76767	2.88586	2.69441	2.4729	3.00475	2.71141	3.41949	2.87376	2.90611	3.0117	GeneID:224805,Genbank:NM_198608.2,MGI:MGI:2681839	alanyl-tRNA synthetase 2, mitochondrial		GO:0016874,GO:0003723,GO:0033108,GO:0004812,GO:0043039,GO:0004813,GO:0005524,GO:0005737,GO:0005739,GO:0046872,GO:0070143,GO:0006400,GO:0006412,GO:0000049,GO:0006419,GO:0000166,GO:0016597,GO:0003676	ligase activity|RNA binding|mitochondrial respiratory chain complex assembly|aminoacyl-tRNA ligase activity|tRNA aminoacylation|alanine-tRNA ligase activity|ATP binding|cytoplasm|mitochondrion|metal ion binding|mitochondrial alanyl-tRNA aminoacylation|tRNA modification|translation|tRNA binding|alanyl-tRNA aminoacylation|nucleotide binding|amino acid binding|nucleic acid binding	mmu00970	Aminoacyl-tRNA biosynthesis
Aarsd1	13.9023	12.0797	10.7066	13.3834	12.3059	13.0433	11.4621	13.6563	12.5142	16.8835	14.9895	15.4296	14.2359	16.9569	14.2425	11.3858	14.1415	12.7376	12.1883	12.4022	11.8917	15.3583	16.8598	14.3196	13.6018	13.9981	13.7568	12.4515	14.0995	12.8792	14.741	13.0283	11.0016	GeneID:69684,Genbank:XM_006534121.2,MGI:MGI:1916934	alanyl-tRNA synthetase domain containing 1		GO:0002196,GO:0003676,GO:0004812,GO:0004813,GO:0005515,GO:0005524,GO:0005737,GO:0006412,GO:0006419,GO:0006450,GO:0000166,GO:0043039,GO:0002161,GO:0046872	Ser-tRNA(Ala) hydrolase activity|nucleic acid binding|aminoacyl-tRNA ligase activity|alanine-tRNA ligase activity|protein binding|ATP binding|cytoplasm|translation|alanyl-tRNA aminoacylation|regulation of translational fidelity|nucleotide binding|tRNA aminoacylation|aminoacyl-tRNA editing activity|metal ion binding
Aasdh	2.37561	2.11318	2.2004	2.90099	2.62445	2.10223	2.40125	2.07473	2.16475	1.35172	1.48195	1.62703	1.78562	1.53532	1.6849	1.97667	2.31321	2.23545	2.65139	2.23954	2.37255	1.62432	1.55793	1.69697	1.58527	1.47449	1.67907	1.86898	2.01276	1.89811	1.96902	1.99652	2.03019	GeneID:231326,Genbank:XM_006534859.3,MGI:MGI:2442517	aminoadipate-semialdehyde dehydrogenase		GO:0004043,GO:0005524,GO:0005575,GO:0006629,GO:0006631,GO:0008152,GO:0016491,GO:0016874,GO:0019482,GO:0043041,GO:0055114,GO:0000166,GO:0003674,GO:0003824	L-aminoadipate-semialdehyde dehydrogenase activity|ATP binding|cellular_component|lipid metabolic process|fatty acid metabolic process|metabolic process|oxidoreductase activity|ligase activity|beta-alanine metabolic process|amino acid activation for nonribosomal peptide biosynthetic process|oxidation-reduction process|nucleotide binding|molecular_function|catalytic activity
Aasdhppt	8.26123	8.57882	8.39499	7.75656	7.81324	8.06176	7.65056	8.84386	7.94147	8.81603	8.62239	8.92282	8.14224	8.53016	9.62685	8.00594	9.15966	8.6892	8.38054	9.4264	10.1308	8.51205	8.37909	6.66948	7.74987	7.01581	8.25709	6.43444	9.76645	7.89632	8.81918	8.52992	7.78883	GeneID:67618,Genbank:NM_001326359.1,MGI:MGI:1914868	aminoadipate-semialdehyde dehydrogenase-phosphopantetheinyl transferase		GO:0008897,GO:0016740,GO:0019878,GO:0046872,GO:0000287,GO:0005737,GO:0005829	holo-[acyl-carrier-protein] synthase activity|transferase activity|lysine biosynthetic process via aminoadipic acid|metal ion binding|magnesium ion binding|cytoplasm|cytosol	mmu00770	Pantothenate and CoA biosynthesis
Aass	2.38134	2.13603	2.5731	0.373555	0.589888	0.219028	0.421301	0.474016	0.460077	0.409521	1.01625	0.365208	0.66671	0.418252	0.754059	0.353711	1.10705	0.39606	0.756592	0.768312	1.03855	0.510585	1.00371	0.723722	1.70544	0.490226	1.06651	0.322349	0.981028	0.343254	0.975759	0.398684	0.911404	GeneID:30956,Genbank:NM_013930.4,MGI:MGI:1353573	aminoadipate-semialdehyde synthase		GO:0005739,GO:0006091,GO:0008152,GO:0016491,GO:0019477,GO:0019878,GO:0043231,GO:0047130,GO:0047131,GO:0003824,GO:0055114,GO:0004753,GO:0005737	mitochondrion|generation of precursor metabolites and energy|metabolic process|oxidoreductase activity|L-lysine catabolic process|lysine biosynthetic process via aminoadipic acid|intracellular membrane-bounded organelle|saccharopine dehydrogenase (NADP+, L-lysine-forming) activity|saccharopine dehydrogenase (NAD+, L-glutamate-forming) activity|catalytic activity|oxidation-reduction process|saccha…	mmu00310	Lysine degradation
Aatf	10.0396	10.3535	10.962	9.51682	8.99579	8.17879	8.75892	8.7788	9.37502	15.6288	17.23	17.2528	17.2887	17.5681	16.9194	8.43253	9.4527	8.51922	9.81781	10.1394	10.3207	9.51632	11.8561	8.5992	11.9223	9.72297	9.95623	7.92018	9.32438	7.55872	10.1731	9.60476	9.17152	GeneID:56321,Genbank:NM_019816.1,MGI:MGI:1929608	apoptosis antagonizing transcription factor		GO:0042985,GO:0005634,GO:0043066,GO:0005730,GO:0043522,GO:0005737,GO:0005794,GO:0006357,GO:0045893,GO:0007155,GO:0045944,GO:0007346,GO:0048156,GO:0019904,GO:2000378,GO:0032929,GO:0003700,GO:0040016,GO:0005515,GO:0042254	negative regulation of amyloid precursor protein biosynthetic process|nucleus|negative regulation of apoptotic process|nucleolus|leucine zipper domain binding|cytoplasm|Golgi apparatus|regulation of transcription by RNA polymerase II|positive regulation of transcription, DNA-templated|cell adhesion|positive regulation of transcription by RNA polymerase II|regulation of mitotic cell cycle|tau prot…
Aatk	186.481	177.844	172.572	166.71	146.531	168.429	133.154	166.784	154.965	38.0573	84.1407	57.8047	122.087	40.5468	117.972	156.155	142.611	177.402	169.748	161.88	143.497	21.164	72.4965	24.0864	69.9688	20.1132	95.6543	67.3909	98.1435	63.5644	99.6047	64.2224	100.672	GeneID:11302,Genbank:XM_006531991.2,MGI:MGI:1197518	apoptosis-associated tyrosine kinase		GO:0051402,GO:0030517,GO:0004713,GO:0055037,GO:0005515,GO:0032482,GO:0005524,GO:0005737,GO:0005783,GO:0006468,GO:0006915,GO:0038083,GO:0007420,GO:0016020,GO:0042995,GO:0016021,GO:0044295,GO:0016301,GO:0000166,GO:0046777,GO:0016310,GO:0004672,GO:0048471,GO:0016740,GO:0004674	neuron apoptotic process|negative regulation of axon extension|protein tyrosine kinase activity|recycling endosome|protein binding|Rab protein signal transduction|ATP binding|cytoplasm|endoplasmic reticulum|protein phosphorylation|apoptotic process|peptidyl-tyrosine autophosphorylation|brain development|membrane|cell projection|integral component of membrane|axonal growth cone|kinase activity|nuc…
AB124611	2.66085	2.19784	2.23934	11.3255	9.53637	17.3159	12.5768	12.6234	11.2748	29.3261	19.8991	22.9636	17.7382	28.9211	18.1057	14.693	5.13529	12.3954	4.41486	16.1505	5.43693	41.0212	36.2636	34.3066	36.4614	31.32	32.2861	18.7763	12.5604	18.8812	12.3162	21.0336	12.4123	GeneID:382062,Genbank:XM_011242566.2,MGI:MGI:3043001	cDNA sequence AB124611		GO:0016020,GO:0016021,GO:0003674,GO:0005575,GO:0008150	membrane|integral component of membrane|molecular_function|cellular_component|biological_process
Abat	31.6037	29.2692	32.7818	13.2646	16.3855	12.6245	15.2255	13.7239	15.0343	7.64508	12.2026	12.8526	14.0513	7.63359	15.1085	13.801	20.1367	12.907	20.3713	12.7723	19.0336	4.15321	11.0147	5.28776	10.4421	5.24957	12.005	8.08271	14.4153	7.94674	14.5761	7.90008	14.382	GeneID:268860,Genbank:NM_172961.3,MGI:MGI:2443582	4-aminobutyrate aminotransferase		GO:0007568,GO:0007620,GO:0007626,GO:0008483,GO:0009448,GO:0009449,GO:0009450,GO:0042493,GO:0010039,GO:0042803,GO:0014053,GO:0043005,GO:0016740,GO:0045471,GO:0045776,GO:0045964,GO:0046872,GO:0047298,GO:0048148,GO:0051536,GO:0001666,GO:0003824,GO:0003867,GO:0005739,GO:0005759,GO:0030170,GO:0031652,GO:0032024,GO:0032144,GO:0033602,GO:0035094,GO:0070474,GO:0035640,GO:0090331,GO:0042135,GO:0097151,GO:…	aging|copulation|locomotory behavior|transaminase activity|gamma-aminobutyric acid metabolic process|gamma-aminobutyric acid biosynthetic process|gamma-aminobutyric acid catabolic process|response to drug|response to iron ion|protein homodimerization activity|negative regulation of gamma-aminobutyric acid secretion|neuron projection|transferase activity|response to ethanol|negative regulation of …	mmu00640,mmu00650,mmu00250,mmu00280,mmu00410,mmu04727	Propanoate metabolism|Butanoate metabolism|Alanine, aspartate and glutamate metabolism|Valine, leucine and isoleucine degradation|beta-Alanine metabolism|GABAergic synapse
Abca1	10.8767	10.1975	11.8647	77.0872	47.8618	93.8488	48.6819	96.9017	49.213	32.7972	29.2371	29.3952	26.2026	30.4319	25.8786	81.3513	29.5489	79.2273	31.9819	75.2517	31.248	149.582	55.0493	171.802	77.3525	156.52	70.6297	95.9911	42.0361	98.0741	49.4704	95.9862	45.2835	GeneID:11303,Genbank:NM_013454.3,MGI:MGI:99607	ATP-binding cassette, sub-family A (ABC1), member 1		GO:0005886,GO:0005887,GO:0006497,GO:0006869,GO:0006911,GO:0016197,GO:0007040,GO:0016887,GO:0007186,GO:0017127,GO:0007189,GO:0019905,GO:0030139,GO:0034364,GO:0030301,GO:0034380,GO:0031267,GO:0042157,GO:0032367,GO:0042158,GO:0042626,GO:0000166,GO:0055091,GO:0042632,GO:0002790,GO:0060155,GO:0043231,GO:0005102,GO:0071222,GO:0005515,GO:0071300,GO:0005524,GO:0071403,GO:0005548,GO:0090554,GO:0090556,GO:…	plasma membrane|integral component of plasma membrane|protein lipidation|lipid transport|phagocytosis, engulfment|endosomal transport|lysosome organization|ATPase activity|G-protein coupled receptor signaling pathway|cholesterol transporter activity|adenylate cyclase-activating G-protein coupled receptor signaling pathway|syntaxin binding|endocytic vesicle|high-density lipoprotein particle|choles…	mmu02010,mmu04975,mmu04979	ABC transporters|Fat digestion and absorption|Cholesterol metabolism
Abca12	0.0513412	0.0520455	0.0336524	0.312285	0.181597	0.337638	0.165724	0.281042	0.170486	0.0140079	0.00619035	0	0.0131763	0.0192398	0.0328734	0.235928	0.112164	0.283044	0.042819	0.227764	0.105557	0.0122726	0.0125724	0.00699606	0.00677108	0	0.00677496	0.0586388	0.0272647	0.0826773	0.0657413	0.0696471	0.0540367	GeneID:74591,Genbank:NM_175210.3,MGI:MGI:2676312	ATP-binding cassette, sub-family A (ABC1), member 12		GO:0055088,GO:0034191,GO:0005737,GO:0061436,GO:0035627,GO:0005743,GO:0072659,GO:0042626,GO:0005829,GO:0097209,GO:0005886,GO:0006869,GO:0010875,GO:0043129,GO:2000010,GO:0043231,GO:0030216,GO:0045055,GO:0031424,GO:0005102,GO:0048286,GO:0032940,GO:0005319,GO:0033700,GO:0005515	lipid homeostasis|apolipoprotein A-I receptor binding|cytoplasm|establishment of skin barrier|ceramide transport|mitochondrial inner membrane|protein localization to plasma membrane|ATPase activity, coupled to transmembrane movement of substances|cytosol|epidermal lamellar body|plasma membrane|lipid transport|positive regulation of cholesterol efflux|surfactant homeostasis|positive regulation of …	mmu02010	ABC transporters
Abca13	0.00965024	0.00326087	0.0067471	0.0166519	0.0033712	0.0162727	0.0144464	0.0140868	0.0205088	0.00702123	0.0217197	0.0101749	0.0132088	0.0257164	0.0131818	0.0131395	0.00312335	0.0346797	0	0.0335775	0.0132273	0.0307572	0.00630171	0.0490933	0.0203634	0.0452126	0.0169792	0.0195945	0.0102495	0.0159387	0.0263614	0.00634719	0.0236994	GeneID:268379,Genbank:NM_178259.3,MGI:MGI:2388707	ATP-binding cassette, sub-family A (ABC1), member 13		GO:0016020,GO:0016021,GO:0016887,GO:0042626,GO:0043231,GO:0055085,GO:0000166,GO:0005524,GO:0006869	membrane|integral component of membrane|ATPase activity|ATPase activity, coupled to transmembrane movement of substances|intracellular membrane-bounded organelle|transmembrane transport|nucleotide binding|ATP binding|lipid transport	mmu02010	ABC transporters
Abca14	0.00901808	0	0	0.0186733	0	0.0547442	0.02025	0	0	0	0	0	0.00925767	0	0	0.00920904	0.00875625	0	0	0.00941337	0	0	0	0.0196617	0	0.0211254	0.00952018	0	0	0	0	0	0.00949154	GeneID:67928,Genbank:XM_017312273.1,MGI:MGI:2388708	ATP-binding cassette, sub-family A (ABC1), member 14		GO:0006869,GO:0042626,GO:0043231	lipid transport|ATPase activity, coupled to transmembrane movement of substances|intracellular membrane-bounded organelle	mmu02010	ABC transporters
Abca15	0	0	0	0	0	0	0	0	0	0	0	0	0	0	0	0	0	0	0	0	0	0	0	0	0	0	0	0	0	0	0	0	0	GeneID:320631,Genbank:XM_006507945.3,MGI:MGI:2388709	ATP-binding cassette, sub-family A (ABC1), member 15		GO:0043231,GO:0002244,GO:0006869,GO:0042626	intracellular membrane-bounded organelle|hematopoietic progenitor cell differentiation|lipid transport|ATPase activity, coupled to transmembrane movement of substances
Abca16	0	0	0	0	0	0	0	0	0	0	0	0	0	0	0	0	0	0	0	0	0	0	0	0	0	0	0	0	0	0	0	0	0	GeneID:233810,Genbank:NM_001278943.1,MGI:MGI:2388711	ATP-binding cassette, sub-family A (ABC1), member 16		GO:0006869,GO:0042626,GO:0043231	lipid transport|ATPase activity, coupled to transmembrane movement of substances|intracellular membrane-bounded organelle
Abca17	0.0958616	0.0194353	0.0469161	0	0.0669764	0.0129317	0.00717522	0	0.0203726	0.034873	0.00616443	0.0134764	0.0131211	0.0383184	0.04583	0.0391566	0.0186157	0.0125271	0.0426397	0.0133418	0.00656971	0.0427741	0.0125197	0.027867	0	0.0074854	0.033733	0.00648813	0.00678763	0.0316658	0.0130932	0.0126101	0.0067263	GeneID:381072,Genbank:XM_017317536.1,MGI:MGI:3625331	ATP-binding cassette, sub-family A (ABC1), member 17		GO:0005783,GO:0006629,GO:0006638,GO:0006869,GO:0016020,GO:0016021,GO:0016887,GO:0042626,GO:0043231,GO:0055085,GO:0000166,GO:0005524,GO:0005737	endoplasmic reticulum|lipid metabolic process|neutral lipid metabolic process|lipid transport|membrane|integral component of membrane|ATPase activity|ATPase activity, coupled to transmembrane movement of substances|intracellular membrane-bounded organelle|transmembrane transport|nucleotide binding|ATP binding|cytoplasm	mmu02010	ABC transporters
Abca2	50.3774	48.4832	46.4274	21.2317	25.7092	21.8375	23.0913	21.4464	26.8158	11.2689	15.2772	15.9773	22.5038	11.1168	24.7604	28.0503	38.1615	29.3047	39.5944	24.6795	31.4819	5.99204	12.7386	7.95668	15.5848	6.70089	18.5481	9.26382	16.6952	8.482	18.3642	7.89606	19.8396	GeneID:11305,Genbank:XM_006497612.1,MGI:MGI:99606	ATP-binding cassette, sub-family A (ABC1), member 2		GO:0055085,GO:0005765,GO:0005768,GO:0005815,GO:0006357,GO:0006869,GO:0008203,GO:0016020,GO:0016021,GO:0016887,GO:0031410,GO:0032383,GO:0000166,GO:0042626,GO:0005524,GO:0043231,GO:0005764	transmembrane transport|lysosomal membrane|endosome|microtubule organizing center|regulation of transcription by RNA polymerase II|lipid transport|cholesterol metabolic process|membrane|integral component of membrane|ATPase activity|cytoplasmic vesicle|regulation of intracellular cholesterol transport|nucleotide binding|ATPase activity, coupled to transmembrane movement of substances|ATP binding|…	mmu02010,mmu04142	ABC transporters|Lysosome
Abca3	17.3364	16.5947	16.2569	15.9312	15.8371	15.4534	15.0701	14.1349	16.2388	10.4128	12.0699	12.3715	13.9042	10.2487	12.8193	15.871	16.1472	15.0017	17.2673	14.4771	15.2926	13.067	12.0341	15.066	14.2303	13.7433	15.9443	14.031	13.0055	12.344	13.991	11.9607	14.9221	GeneID:27410,Genbank:NM_013855.3,MGI:MGI:1351617	ATP-binding cassette, sub-family A (ABC1), member 3		GO:0006810,GO:0006869,GO:0016020,GO:0016021,GO:0016887,GO:0042626,GO:0043231,GO:0055085,GO:0097208,GO:0097233,GO:0000166,GO:0005524,GO:0005886	transport|lipid transport|membrane|integral component of membrane|ATPase activity|ATPase activity, coupled to transmembrane movement of substances|intracellular membrane-bounded organelle|transmembrane transport|alveolar lamellar body|alveolar lamellar body membrane|nucleotide binding|ATP binding|plasma membrane	mmu02010	ABC transporters
Abca4	0.202258	0.277398	0.143491	0.178609	0.218205	0.174541	0.233764	0.0846654	0.195957	0.155814	0.304119	0.219527	0.341982	0.130784	0.304717	0.133644	0.300355	0.180741	0.204123	0.0993525	0.214037	0.142199	0.186462	0.0972739	0.257332	0.0905801	0.320279	0.0845517	0.139	0.0943224	0.158439	0.0762967	0.219138	GeneID:11304,Genbank:XM_017319439.1,MGI:MGI:109424	ATP-binding cassette, sub-family A (ABC1), member 4		GO:0045332,GO:0005524,GO:0045494,GO:0005548,GO:0050896,GO:0005887,GO:0006649,GO:0006869,GO:0007601,GO:0055085,GO:0016020,GO:0090555,GO:0016021,GO:0016887,GO:0042626,GO:0000166,GO:0001750,GO:0043231,GO:0004012	phospholipid translocation|ATP binding|photoreceptor cell maintenance|phospholipid transporter activity|response to stimulus|integral component of plasma membrane|phospholipid transfer to membrane|lipid transport|visual perception|transmembrane transport|membrane|phosphatidylethanolamine-translocating ATPase activity|integral component of membrane|ATPase activity|ATPase activity, coupled to trans…	mmu02010	ABC transporters
Abca5	5.40469	5.19736	5.62074	1.87189	3.03174	2.15591	2.81293	1.97235	2.93671	2.02957	3.28243	2.77097	3.7784	2.16169	4.34619	2.8288	4.15684	3.16433	4.22829	2.65566	4.57359	2.04363	2.18843	2.11176	2.8682	2.32947	3.21068	2.09779	3.60741	2.19486	3.10227	2.36349	3.69035	GeneID:217265,Genbank:NM_147219.2,MGI:MGI:2386607	ATP-binding cassette, sub-family A (ABC1), member 5		GO:0043691,GO:0005768,GO:0055085,GO:0005770,GO:0005794,GO:0006869,GO:0010745,GO:0016020,GO:0016021,GO:0016887,GO:0030301,GO:0033344,GO:0034375,GO:0000166,GO:0042626,GO:0005524,GO:0043231,GO:0005764	reverse cholesterol transport|endosome|transmembrane transport|late endosome|Golgi apparatus|lipid transport|negative regulation of macrophage derived foam cell differentiation|membrane|integral component of membrane|ATPase activity|cholesterol transport|cholesterol efflux|high-density lipoprotein particle remodeling|nucleotide binding|ATPase activity, coupled to transmembrane movement of substan…	mmu02010	ABC transporters
Abca6	49.1818	45.9831	52.8454	19.7249	30.2628	19.477	23.2002	21.7294	24.6149	3.52572	8.01756	7.28106	8.62813	3.17534	13.5647	28.3971	38.2662	24.4979	40.0238	26.3889	41.2777	12.0767	13.5348	14.2895	18.4703	13.5506	19.5033	11.7655	24.5609	14.2915	22.3704	13.0173	23.934	GeneID:76184,Genbank:XM_006534413.1,MGI:MGI:1923434	ATP-binding cassette, sub-family A (ABC1), member 6		GO:0006869,GO:0016020,GO:0016021,GO:0016887,GO:0042626,GO:0043231,GO:0055085,GO:0000166,GO:0005524,GO:0005654	lipid transport|membrane|integral component of membrane|ATPase activity|ATPase activity, coupled to transmembrane movement of substances|intracellular membrane-bounded organelle|transmembrane transport|nucleotide binding|ATP binding|nucleoplasm	mmu02010	ABC transporters
Abca7	5.07351	5.02294	4.49203	5.54729	4.85332	5.70879	5.01307	5.641	5.57588	7.56379	6.2278	7.11579	8.06395	6.86272	6.81685	5.89917	5.51704	5.45271	5.54388	5.58461	5.02059	7.94912	6.28552	8.17555	6.737	7.84004	7.26646	5.55998	5.24588	5.17657	5.01911	4.79494	5.45632	GeneID:27403,Genbank:XM_006513714.2,MGI:MGI:1351646	ATP-binding cassette, sub-family A (ABC1), member 7		GO:0006869,GO:0006909,GO:0007613,GO:0009986,GO:0010875,GO:0016020,GO:0016021,GO:0038027,GO:0016324,GO:0042626,GO:0016887,GO:0042985,GO:0018149,GO:0043231,GO:0045332,GO:0050766,GO:0055085,GO:0070374,GO:0090554,GO:0090556,GO:0000166,GO:0001891,GO:0005515,GO:0005524,GO:0005548,GO:0005622,GO:0005768,GO:0005794,GO:0005886,GO:0030054,GO:0032587,GO:0033344,GO:0033700,GO:0034188,GO:1900223,GO:0034380,GO:…	lipid transport|phagocytosis|memory|cell surface|positive regulation of cholesterol efflux|membrane|integral component of membrane|apolipoprotein A-I-mediated signaling pathway|apical plasma membrane|ATPase activity, coupled to transmembrane movement of substances|ATPase activity|negative regulation of amyloid precursor protein biosynthetic process|peptide cross-linking|intracellular membrane-bou…	mmu02010	ABC transporters
Abca8a	135.381	126.897	139.955	97.389	105.065	89.2831	108.392	89.5796	105.741	18.8679	26.2864	30.5811	29.0586	17.3702	45.5515	94.7981	111.343	93.8025	112.536	93.4733	109.539	26.4473	42.511	33.6124	44.9822	31.0324	49.7145	49.3821	83.1898	54.6441	79.826	51.6819	78.0055	GeneID:217258,Genbank:XM_006533063.2,MGI:MGI:2386846	ATP-binding cassette, sub-family A (ABC1), member 8a		GO:0005886,GO:0006869,GO:0016020,GO:0016021,GO:0016887,GO:0042626,GO:0043231,GO:0055085,GO:0000166,GO:0005524,GO:0005743	plasma membrane|lipid transport|membrane|integral component of membrane|ATPase activity|ATPase activity, coupled to transmembrane movement of substances|intracellular membrane-bounded organelle|transmembrane transport|nucleotide binding|ATP binding|mitochondrial inner membrane	mmu02010	ABC transporters
Abca8b	42.3005	40.1135	45.5076	34.5109	33.8131	30.0172	33.1845	29.157	34.6732	3.88516	6.93264	7.04173	8.47604	3.99846	14.1744	32.3743	38.0079	31.0497	39.4491	29.1189	38.0031	9.24622	14.4682	10.5662	17.3596	10.5994	19.2881	16.3321	27.595	18.8103	28.4001	16.646	27.8337	GeneID:27404,Genbank:XM_006533462.3,MGI:MGI:1351668	ATP-binding cassette, sub-family A (ABC1), member 8b		GO:0005743,GO:0005886,GO:0006810,GO:0006869,GO:0016020,GO:0016021,GO:0016887,GO:0042626,GO:0043231,GO:0055085,GO:0000166,GO:0005524	mitochondrial inner membrane|plasma membrane|transport|lipid transport|membrane|integral component of membrane|ATPase activity|ATPase activity, coupled to transmembrane movement of substances|intracellular membrane-bounded organelle|transmembrane transport|nucleotide binding|ATP binding	mmu02010	ABC transporters
Abca9	42.945	41.254	44.0431	32.3389	40.3474	33.2657	36.3112	34.3602	35.7637	9.22359	10.4731	12.8898	11.5604	9.1402	16.5281	33.5985	34.2829	29.1195	34.7864	31.8246	35.0675	31.2021	24.4838	36.0545	28.0202	34.835	28.8093	30.8389	38.7704	35.197	37.0492	33.6032	38.5774	GeneID:217262,Genbank:XM_017314486.1,MGI:MGI:2386796	ATP-binding cassette, sub-family A (ABC1), member 9		GO:0006869,GO:0016020,GO:0016021,GO:0016887,GO:0042626,GO:0043231,GO:0055085,GO:0000166,GO:0005524,GO:0005739	lipid transport|membrane|integral component of membrane|ATPase activity|ATPase activity, coupled to transmembrane movement of substances|intracellular membrane-bounded organelle|transmembrane transport|nucleotide binding|ATP binding|mitochondrion	mmu02010	ABC transporters
Abcb10	6.56506	5.44729	5.04823	5.68677	4.98228	5.79835	5.13689	5.89604	5.57073	5.66944	6.59688	5.7411	6.16461	5.97714	6.39612	5.37786	5.19442	5.58189	5.9168	5.64643	5.56078	4.70508	4.70331	5.45524	4.78954	4.91237	4.86776	5.10465	5.23904	4.74657	5.35814	5.00762	5.12901	GeneID:56199,Genbank:NM_019552.2,MGI:MGI:1860508	ATP-binding cassette, sub-family B (MDR/TAP), member 10		GO:0005524,GO:0005739,GO:0005743,GO:0016020,GO:0016021,GO:0016887,GO:0032592,GO:0042626,GO:0042803,GO:0000166,GO:0055085,GO:0005215,GO:0005515	ATP binding|mitochondrion|mitochondrial inner membrane|membrane|integral component of membrane|ATPase activity|integral component of mitochondrial membrane|ATPase activity, coupled to transmembrane movement of substances|protein homodimerization activity|nucleotide binding|transmembrane transport|transporter activity|protein binding	mmu02010	ABC transporters
Abcb11	0.0614258	0.0800594	0.0276086	0	0.0275894	0	0.0295567	0.019214	0.0372979	0.00957676	0.00846432	0.0370087	0.036033	0.00876911	0	0	0.0170407	0	0.016728	0.0183195	0	0.0167808	0	0	0.50921	0	0.0463184	0	0.01864	0.008696	0	0	0	GeneID:27413,Genbank:XM_006499669.3,MGI:MGI:1351619	ATP-binding cassette, sub-family B (MDR/TAP), member 11		GO:0042493,GO:0005794,GO:0042626,GO:0005886,GO:0015126,GO:0015238,GO:0015721,GO:0015722,GO:0045177,GO:0046581,GO:0016020,GO:0046618,GO:0016021,GO:0055085,GO:0000139,GO:0016324,GO:0000166,GO:0016887,GO:0005524	response to drug|Golgi apparatus|ATPase activity, coupled to transmembrane movement of substances|plasma membrane|canalicular bile acid transmembrane transporter activity|drug transmembrane transporter activity|bile acid and bile salt transport|canalicular bile acid transport|apical part of cell|intercellular canaliculus|membrane|drug export|integral component of membrane|transmembrane transport|…	mmu02010,mmu04976,mmu04979,mmu01522	ABC transporters|Bile secretion|Cholesterol metabolism|Endocrine resistance
Abcb1a	34.3243	29.3795	37.3623	12.1056	13.5051	13.1763	13.9408	13.9258	15.3046	10.7639	9.22097	14.9177	10.2957	10.8437	12.4498	16.0368	20.5496	14.4902	19.2586	13.4205	19.926	7.84936	11.5489	10.3678	12.4398	8.62977	13.2836	9.78465	15.0999	10.0358	14.1126	9.58576	14.5824	GeneID:18671,Genbank:XM_006503555.3,MGI:MGI:97570	ATP-binding cassette, sub-family B (MDR/TAP), member 1A		GO:0016020,GO:0016021,GO:0016324,GO:0016787,GO:0016887,GO:0050892,GO:0031526,GO:0055085,GO:0033231,GO:0035633,GO:0060548,GO:0060856,GO:0072089,GO:0090554,GO:0090555,GO:0000086,GO:0000166,GO:0005524,GO:0005886,GO:0006855,GO:0008559,GO:0009914,GO:0009986,GO:0015893,GO:0042623,GO:0042626,GO:0043215,GO:0045177,GO:0045332,GO:0099038,GO:0046581,GO:0046618,GO:0099040,GO:0047484,GO:1901529,GO:1904478,GO:…	membrane|integral component of membrane|apical plasma membrane|hydrolase activity|ATPase activity|intestinal absorption|brush border membrane|transmembrane transport|carbohydrate export|maintenance of permeability of blood-brain barrier|negative regulation of cell death|establishment of blood-brain barrier|stem cell proliferation|phosphatidylcholine-translocating ATPase activity|phosphatidylethan…	mmu02010,mmu04976,mmu05206,mmu05226	ABC transporters|Bile secretion|MicroRNAs in cancer|Gastric cancer
Abcb1b	2.69284	2.3683	3.26255	2.81343	3.27317	2.8862	2.84391	2.74619	3.08354	5.46169	4.43585	6.3656	4.61993	6.20527	4.00582	2.86287	2.63853	2.27769	2.50808	2.83654	2.46487	4.8909	4.6611	5.0132	5.88984	4.93994	5.04948	3.40796	3.98318	3.88708	3.84174	3.74851	3.57189	GeneID:18669,Genbank:NM_011075.2,MGI:MGI:97568	ATP-binding cassette, sub-family B (MDR/TAP), member 1B		GO:0042493,GO:0005524,GO:0042626,GO:0005739,GO:0005886,GO:0008559,GO:0014045,GO:0015238,GO:0015893,GO:0046581,GO:0016020,GO:0055085,GO:0016021,GO:0016324,GO:0000139,GO:0016787,GO:0000166,GO:0016887,GO:0005215	response to drug|ATP binding|ATPase activity, coupled to transmembrane movement of substances|mitochondrion|plasma membrane|xenobiotic transmembrane transporting ATPase activity|establishment of endothelial blood-brain barrier|drug transmembrane transporter activity|drug transport|intercellular canaliculus|membrane|transmembrane transport|integral component of membrane|apical plasma membrane|Golg…	mmu02010,mmu04976,mmu05206,mmu05226	ABC transporters|Bile secretion|MicroRNAs in cancer|Gastric cancer
Abcb4	0.229027	0.141881	0.186815	0.342503	0.40004	0.450561	0.471421	0.487547	0.446169	0.111089	0.0859114	0.160985	0.0130617	0.165295	0.0782101	0.792581	0.271794	0.586107	0.557871	0.544538	0.300839	0.121659	0.261725	0.152575	0.590674	0.163933	0.161185	0.568372	0.351359	0.643059	0.325848	0.338931	0.214267	GeneID:18670,Genbank:XM_006503552.1,MGI:MGI:97569	ATP-binding cassette, sub-family B (MDR/TAP), member 4		GO:1903413,GO:0042626,GO:0016021,GO:0005654,GO:2001140,GO:0045332,GO:0005737,GO:0046581,GO:0016324,GO:0005829,GO:0055085,GO:0005886,GO:0005925,GO:0016787,GO:0006855,GO:0016887,GO:0006869,GO:0055088,GO:0031410,GO:0008525,GO:0061092,GO:0032376,GO:0008559,GO:0000139,GO:0090554,GO:0032782,GO:0015629,GO:0000166,GO:1901557,GO:0016020,GO:0005524	cellular response to bile acid|ATPase activity, coupled to transmembrane movement of substances|integral component of membrane|nucleoplasm|positive regulation of phospholipid transport|phospholipid translocation|cytoplasm|intercellular canaliculus|apical plasma membrane|cytosol|transmembrane transport|plasma membrane|focal adhesion|hydrolase activity|drug transmembrane transport|ATPase activity|l…	mmu02010,mmu04976	ABC transporters|Bile secretion
Abcb5	0	0	0	0.0251483	0	0.0122878	0	0.0398893	0	0	0.0117149	0	0	0	0	0	0	0	0	0.0126774	0	0.0696758	0	0.0264794	0	0.0142253	0	0.0123301	0	0.060178	0	0.0119822	0	GeneID:77706,Genbank:XM_006516370.3,MGI:MGI:1924956	ATP-binding cassette, sub-family B (MDR/TAP), member 5		GO:0055085,GO:0005887,GO:0015562,GO:0016020,GO:0016021,GO:0016887,GO:0030154,GO:0042391,GO:0042626,GO:0000166,GO:0048058,GO:0005524,GO:0005886	transmembrane transport|integral component of plasma membrane|efflux transmembrane transporter activity|membrane|integral component of membrane|ATPase activity|cell differentiation|regulation of membrane potential|ATPase activity, coupled to transmembrane movement of substances|nucleotide binding|compound eye corneal lens development|ATP binding|plasma membrane	mmu02010	ABC transporters
Abcb6	5.84518	5.74743	5.48581	5.86994	4.94851	6.1092	5.91231	6.74522	6.00595	6.07267	6.97574	7.71759	7.42402	7.05152	7.80445	6.91897	5.23234	6.02127	6.44135	6.15636	6.13516	5.55535	5.27842	5.0134	4.88922	5.36607	4.68819	5.56	4.8845	5.44459	4.44133	5.17797	5.63477	GeneID:74104,Genbank:NM_023732.3,MGI:MGI:1921354	ATP-binding cassette, sub-family B (MDR/TAP), member 6		GO:0042626,GO:0015439,GO:0005739,GO:0015562,GO:0043588,GO:0015886,GO:0055085,GO:0005740,GO:0005741,GO:0005768,GO:0005783,GO:0016020,GO:0005794,GO:0016021,GO:0005829,GO:0005886,GO:0016887,GO:0006779,GO:0000166,GO:0020037,GO:0006810,GO:0005524,GO:0031307,GO:0007420,GO:0005654	ATPase activity, coupled to transmembrane movement of substances|heme-transporting ATPase activity|mitochondrion|efflux transmembrane transporter activity|skin development|heme transport|transmembrane transport|mitochondrial envelope|mitochondrial outer membrane|endosome|endoplasmic reticulum|membrane|Golgi apparatus|integral component of membrane|cytosol|plasma membrane|ATPase activity|porphyrin…	mmu02010	ABC transporters
Abcb7	5.13829	4.77628	4.58142	6.4049	6.00711	6.16519	6.11264	6.61035	5.65709	7.23738	6.65612	7.24634	6.51257	7.00702	6.37573	6.09004	5.45739	5.59958	5.57828	6.16707	6.41677	7.68878	6.71375	6.83491	7.68175	7.45237	7.71553	5.33898	6.15678	5.34932	6.36569	6.03931	6.01329	GeneID:11306,Genbank:NM_009592.1,MGI:MGI:109533	ATP-binding cassette, sub-family B (MDR/TAP), member 7		GO:0005743,GO:0006879,GO:0016020,GO:0016021,GO:0016887,GO:0042626,GO:0055085,GO:0000166,GO:0005524,GO:0005739	mitochondrial inner membrane|cellular iron ion homeostasis|membrane|integral component of membrane|ATPase activity|ATPase activity, coupled to transmembrane movement of substances|transmembrane transport|nucleotide binding|ATP binding|mitochondrion	mmu02010	ABC transporters
Abcb8	9.79198	10.5478	9.22914	9.24173	9.18492	8.81232	8.13915	8.13398	9.42775	6.65202	6.88819	7.37725	8.14538	6.5055	7.22347	8.74711	8.75477	9.10215	9.38482	7.7553	9.28755	5.72451	6.65923	6.99839	7.15386	6.44217	6.91048	7.50622	8.15915	7.2197	6.68716	7.61463	7.2693	GeneID:74610,Genbank:XM_006535812.1,MGI:MGI:1351667	ATP-binding cassette, sub-family B (MDR/TAP), member 8		GO:0005730,GO:0005739,GO:0005743,GO:0016020,GO:0016021,GO:0016887,GO:0042626,GO:0055085,GO:0000166,GO:0005524,GO:0005634	nucleolus|mitochondrion|mitochondrial inner membrane|membrane|integral component of membrane|ATPase activity|ATPase activity, coupled to transmembrane movement of substances|transmembrane transport|nucleotide binding|ATP binding|nucleus	mmu02010	ABC transporters
Abcb9	3.0943	3.35308	3.14443	2.52975	2.31475	2.70964	2.07249	3.07224	1.9388	1.31586	1.61586	1.51877	1.90591	1.05561	2.05504	2.73489	2.59006	2.73988	2.74594	2.7176	2.40216	3.70341	1.7872	4.51309	1.58733	4.19919	1.65582	2.35067	1.64323	2.15706	1.7379	2.30539	1.74068	GeneID:56325,Genbank:NM_019875.2,MGI:MGI:1861729	ATP-binding cassette, sub-family B (MDR/TAP), member 9		GO:0042803,GO:0005765,GO:0043231,GO:0005789,GO:0055085,GO:0015031,GO:0015440,GO:0015833,GO:0016020,GO:0016021,GO:0016887,GO:0022857,GO:0030176,GO:0000166,GO:0042626,GO:0005524,GO:0005764	protein homodimerization activity|lysosomal membrane|intracellular membrane-bounded organelle|endoplasmic reticulum membrane|transmembrane transport|protein transport|peptide-transporting ATPase activity|peptide transport|membrane|integral component of membrane|ATPase activity|transmembrane transporter activity|integral component of endoplasmic reticulum membrane|nucleotide binding|ATPase activit…	mmu02010,mmu04142	ABC transporters|Lysosome
Abcc1	7.6612	7.60337	8.22194	8.8563	8.71219	8.21194	8.35096	8.14309	8.4919	18.6127	18.0957	17.1722	18.1952	17.7747	17.7555	7.68666	6.77118	7.19362	7.48102	7.88516	6.88436	15.641	13.3205	13.6275	17.2402	14.6733	15.5062	8.70256	8.58267	7.96378	8.53401	9.611	9.33214	GeneID:17250,Genbank:XM_017316888.1,MGI:MGI:102676	ATP-binding cassette, sub-family C (CFTR/MRP), member 1		GO:0006855,GO:0006979,GO:0008514,GO:0008559,GO:0015238,GO:0033700,GO:0015431,GO:0034040,GO:0034634,GO:0015562,GO:0034775,GO:0042493,GO:1901215,GO:0042626,GO:1905701,GO:0042908,GO:0000166,GO:0004012,GO:0005324,GO:0005524,GO:0005737,GO:0005774,GO:0005886,GO:0005887,GO:0015911,GO:0016020,GO:0016021,GO:0016323,GO:0016787,GO:0016887,GO:0045332,GO:0022857,GO:0046618,GO:0030335,GO:0046623,GO:0046624,GO:…	drug transmembrane transport|response to oxidative stress|organic anion transmembrane transporter activity|xenobiotic transmembrane transporting ATPase activity|drug transmembrane transporter activity|phospholipid efflux|glutathione S-conjugate-exporting ATPase activity|lipid-transporting ATPase activity|glutathione transmembrane transporter activity|efflux transmembrane transporter activity|glut…	mmu02010,mmu04071,mmu04977,mmu05206,mmu01523	ABC transporters|Sphingolipid signaling pathway|Vitamin digestion and absorption|MicroRNAs in cancer|Antifolate resistance
Abcc10	2.46383	2.04116	2.1206	2.84993	2.77802	2.45839	2.6041	2.30674	2.48266	1.33518	1.41774	1.57658	1.69201	1.28201	2.06281	2.516	2.3428	2.43143	2.72091	2.47427	2.60268	1.55971	1.46466	1.67636	1.3625	1.75141	2.0539	2.05284	2.41831	1.827	1.81895	1.59258	1.84205	GeneID:224814,Genbank:XM_006524142.3,MGI:MGI:2386976	ATP-binding cassette, sub-family C (CFTR/MRP), member 10		GO:0005887,GO:0016020,GO:0016021,GO:0016887,GO:0042626,GO:0055085,GO:0000166,GO:0005524,GO:0005886	integral component of plasma membrane|membrane|integral component of membrane|ATPase activity|ATPase activity, coupled to transmembrane movement of substances|transmembrane transport|nucleotide binding|ATP binding|plasma membrane	mmu02010	ABC transporters
Abcc12	0.0217396	0.0110189	0.0341989	0.0675226	0.0569585	0.0439899	0.0732241	0.0952019	0.0693017	0	0.0209696	0.0114607	0.0223171	0.0108623	0.044543	0.0554998	0.0316626	0.0319601	0.0621633	0.0453849	0.0111741	0	0.0106471	0.0118494	0.0114684	0.0254632	0.0344249	0.0110354	0.0115448	0.0107718	0.0445392	0	0.0343214	GeneID:244562,Genbank:XM_006530984.3,MGI:MGI:2441679	ATP-binding cassette, sub-family C (CFTR/MRP), member 12		GO:0016020,GO:0016021,GO:0016887,GO:0042626,GO:0055085,GO:0000166,GO:0005524,GO:0005739	membrane|integral component of membrane|ATPase activity|ATPase activity, coupled to transmembrane movement of substances|transmembrane transport|nucleotide binding|ATP binding|mitochondrion	mmu02010	ABC transporters
Abcc2	0.00946219	0.019184	0.0297703	0.0391859	0.118998	0.181894	0.0637419	0.0828737	0.0402183	0.113593	0.00912707	0.0399065	0.0679951	0.104013	0.067856	0.0773005	0.0459373	0.092738	0.0541135	0.0395078	0.0583628	0.153805	0.0463419	0.14441	0.0399332	0.144078	0.0299671	0.0768508	0.120597	0.0281307	0.0872361	0.0840173	0.0398359	GeneID:12780,Genbank:NM_013806.2,MGI:MGI:1352447	ATP-binding cassette, sub-family C (CFTR/MRP), member 2		GO:0031526,GO:0009986,GO:0032870,GO:0015694,GO:0042493,GO:0015722,GO:0015732,GO:0016020,GO:0042626,GO:0016324,GO:0043627,GO:0046581,GO:0055085,GO:0016999,GO:0005515,GO:0070327,GO:0019904,GO:0005887,GO:1901086,GO:0030644,GO:0006855	brush border membrane|cell surface|cellular response to hormone stimulus|mercury ion transport|response to drug|canalicular bile acid transport|prostaglandin transport|membrane|ATPase activity, coupled to transmembrane movement of substances|apical plasma membrane|response to estrogen|intercellular canaliculus|transmembrane transport|antibiotic metabolic process|protein binding|thyroid hormone tr…	mmu02010,mmu04976,mmu01524,mmu01523	ABC transporters|Bile secretion|Platinum drug resistance|Antifolate resistance
Abcc3	1.03758	1.03035	0.832772	6.19328	4.93768	7.30552	5.78903	5.85357	5.9177	6.40134	5.88243	6.36299	6.35826	7.26866	5.96562	6.86545	3.413	5.6657	3.44121	6.852	3.0584	13.4438	14.6537	10.9531	17.1469	11.7561	16.1284	8.77104	5.35262	8.11038	6.56164	8.25194	5.81685	GeneID:76408,Genbank:XM_006534428.3,MGI:MGI:1923658	ATP-binding cassette, sub-family C (CFTR/MRP), member 3		GO:0016323,GO:0005887,GO:0006855,GO:0016887,GO:0008514,GO:0008559,GO:0015238,GO:0022857,GO:0015432,GO:0042626,GO:0015722,GO:0015893,GO:0042908,GO:0016020,GO:0000166,GO:0055085,GO:0005524,GO:0016021	basolateral plasma membrane|integral component of plasma membrane|drug transmembrane transport|ATPase activity|organic anion transmembrane transporter activity|xenobiotic transmembrane transporting ATPase activity|drug transmembrane transporter activity|transmembrane transporter activity|bile acid-exporting ATPase activity|ATPase activity, coupled to transmembrane movement of substances|canalicul…	mmu02010,mmu04976,mmu01523	ABC transporters|Bile secretion|Antifolate resistance
Abcc4	2.2204	2.18775	2.53901	2.85744	2.74022	3.52019	2.83466	2.98371	2.90332	4.14443	3.40279	3.97479	4.16113	4.02302	3.27391	3.07267	2.73353	2.90837	2.55152	2.65708	2.48167	3.91541	3.32674	4.30566	4.13071	4.99078	4.05275	3.63064	3.07826	3.5919	2.95477	3.91035	3.74207	GeneID:239273,Genbank:NM_001163676.1,MGI:MGI:2443111	ATP-binding cassette, sub-family C (CFTR/MRP), member 4		GO:0060271,GO:0005887,GO:0005929,GO:0006855,GO:0015132,GO:0015238,GO:0016020,GO:0016323,GO:0031088,GO:0032310,GO:0042626,GO:0005886,GO:0048661,GO:0055085	cilium assembly|integral component of plasma membrane|cilium|drug transmembrane transport|prostaglandin transmembrane transporter activity|drug transmembrane transporter activity|membrane|basolateral plasma membrane|platelet dense granule membrane|prostaglandin secretion|ATPase activity, coupled to transmembrane movement of substances|plasma membrane|positive regulation of smooth muscle cell prol…	mmu02010,mmu04024,mmu04976,mmu01523	ABC transporters|cAMP signaling pathway|Bile secretion|Antifolate resistance
Abcc5	13.1197	12.6459	12.747	17.2045	16.4933	16.2164	15.5548	15.1162	14.708	8.30571	7.64575	8.98784	9.42165	7.36198	9.31049	13.3583	14.045	13.3691	14.862	12.4555	13.5836	9.57989	8.25775	9.44165	10.0257	10.2596	11.2623	12.6215	12.4421	12.5909	11.0115	12.0252	12.2532	GeneID:27416,Genbank:NM_013790.2,MGI:MGI:1351644	ATP-binding cassette, sub-family C (CFTR/MRP), member 5		GO:0008514,GO:0015711,GO:0016020,GO:0016021,GO:0016887,GO:0042626,GO:0048471,GO:0055085,GO:0000166,GO:0005524,GO:0005887	organic anion transmembrane transporter activity|organic anion transport|membrane|integral component of membrane|ATPase activity|ATPase activity, coupled to transmembrane movement of substances|perinuclear region of cytoplasm|transmembrane transport|nucleotide binding|ATP binding|integral component of plasma membrane	mmu02010,mmu01523	ABC transporters|Antifolate resistance
Abcc6	0.220833	0.153906	0.224361	0.357242	0.296529	0.202481	0.317673	0.113329	0.241992	0.030126	0.0399398	0.0218287	0.0283376	0.0551706	0.0353495	0.190274	0.281429	0.182618	0.289421	0.151274	0.219922	0.013197	0.0878759	0.0526611	0.0800921	0.0404154	0.0655675	0.112099	0.153921	0.109421	0.120178	0.108935	0.181584	GeneID:27421,Genbank:XM_006540945.3,MGI:MGI:1351634	ATP-binding cassette, sub-family C (CFTR/MRP), member 6		GO:0005774,GO:0005886,GO:0016020,GO:0016021,GO:0016323,GO:0016324,GO:0016328,GO:0016887,GO:0042626,GO:0000166,GO:0055085,GO:0005524,GO:0005634	vacuolar membrane|plasma membrane|membrane|integral component of membrane|basolateral plasma membrane|apical plasma membrane|lateral plasma membrane|ATPase activity|ATPase activity, coupled to transmembrane movement of substances|nucleotide binding|transmembrane transport|ATP binding|nucleus	mmu02010	ABC transporters
Abcc8	0.0107733	0.0109211	0.0451939	0.0669234	0.0451625	0.0435995	0.08467	0.0235893	0.0343434	0.0352725	0.0207835	0.0227181	0.0110595	0.0215319	0.0110369	0.0220029	0.0523026	0.0422353	0.0205372	0.0449821	0.011075	0.030903	0.0422105	0.0352329	0	0.0378558	0.0227463	0.0109374	0.0572116	0	0.011036	0.0106288	0.0226779	GeneID:20927,Genbank:XM_006540749.1,MGI:MGI:1352629	ATP-binding cassette, sub-family C (CFTR/MRP), member 8		GO:0007613,GO:0008076,GO:0008282,GO:0008542,GO:0009268,GO:0010043,GO:0050768,GO:0010989,GO:0055085,GO:0016020,GO:0060253,GO:0016525,GO:0061045,GO:0061855,GO:0071310,GO:1900721,GO:1903818,GO:1905075,GO:1905604,GO:0001678,GO:0005267,GO:0005524,GO:0005739,GO:0005886,GO:0005887,GO:0006813,GO:0019905,GO:0030672,GO:0032760,GO:0042383,GO:0042493,GO:0042626,GO:0043268,GO:0044325,GO:0046676	memory|voltage-gated potassium channel complex|inward rectifying potassium channel|visual learning|response to pH|response to zinc ion|negative regulation of neurogenesis|negative regulation of low-density lipoprotein particle clearance|transmembrane transport|membrane|negative regulation of glial cell proliferation|negative regulation of angiogenesis|negative regulation of wound healing|negative…	mmu02010,mmu04911,mmu04930	ABC transporters|Insulin secretion|Type II diabetes mellitus
Abcc9	5.09518	5.04527	5.13698	7.88558	6.95005	6.7826	7.1139	7.54784	5.91652	6.02644	1.72269	5.54527	2.55461	4.96047	2.78482	5.48469	4.69224	5.26402	4.9003	4.56461	5.35259	4.65207	2.26388	4.92452	2.5632	6.02942	3.41031	9.2124	8.86356	9.14852	8.54881	9.35405	10.9396	GeneID:20928,Genbank:NM_021042.2,MGI:MGI:1352630	ATP-binding cassette, sub-family C (CFTR/MRP), member 9		GO:0055085,GO:0030315,GO:0008282,GO:0005267,GO:0042383,GO:0010107,GO:0015459,GO:0005524,GO:0042493,GO:0005739,GO:0005886,GO:0005887,GO:0016020,GO:0006813,GO:0042626,GO:0042802,GO:0016021,GO:0008076,GO:0044325,GO:0016887,GO:0008144,GO:0000166,GO:0051607,GO:0019905,GO:0008281,GO:0001669,GO:0030017	transmembrane transport|T-tubule|inward rectifying potassium channel|potassium channel activity|sarcolemma|potassium ion import|potassium channel regulator activity|ATP binding|response to drug|mitochondrion|plasma membrane|integral component of plasma membrane|membrane|potassium ion transport|ATPase activity, coupled to transmembrane movement of substances|identical protein binding|integral comp…	mmu02010	ABC transporters
Abcd1	10.2055	10.6423	10.3344	14.8106	13.8566	15.8214	13.3651	13.4012	12.9915	13.6147	11.3129	12.7055	11.5739	13.915	12.3902	13.1429	11.8142	13.2742	12.5884	12.8231	11.2739	16.8001	15.0305	17.3344	16.3135	15.5378	16.0601	14.5381	13.8095	13.3347	11.8792	14.4745	14.1162	GeneID:11666,Genbank:NM_007435.2,MGI:MGI:1349215	ATP-binding cassette, sub-family D (ALD), member 1		GO:0016887,GO:0005524,GO:0019899,GO:0005737,GO:0042626,GO:0005739,GO:0005777,GO:0005778,GO:0005779,GO:0042758,GO:0006635,GO:0042760,GO:0042802,GO:0007031,GO:0042803,GO:0015910,GO:0000166,GO:0048471,GO:0016020,GO:0005324,GO:0055085,GO:0016021,GO:0005515	ATPase activity|ATP binding|enzyme binding|cytoplasm|ATPase activity, coupled to transmembrane movement of substances|mitochondrion|peroxisome|peroxisomal membrane|integral component of peroxisomal membrane|long-chain fatty acid catabolic process|fatty acid beta-oxidation|very long-chain fatty acid catabolic process|identical protein binding|peroxisome organization|protein homodimerization activi…	mmu02010,mmu04146	ABC transporters|Peroxisome
Abcd2	5.23928	5.53841	5.68625	5.26103	5.75191	6.72895	4.45607	6.1723	3.67035	10.2306	3.49996	6.45211	2.81283	6.64627	3.7768	6.94427	4.47445	7.20197	3.71965	6.70832	5.11284	5.82731	3.73307	5.86536	3.88962	6.88553	3.83926	5.57199	4.17127	6.98582	4.54198	6.63532	4.93757	GeneID:26874,Genbank:XM_006521017.3,MGI:MGI:1349467	ATP-binding cassette, sub-family D (ALD), member 2		GO:0005739,GO:0005777,GO:0005778,GO:0006635,GO:0016020,GO:0016021,GO:0016887,GO:0032000,GO:0042626,GO:0042760,GO:0000038,GO:0042803,GO:0000166,GO:0055085,GO:0005524	mitochondrion|peroxisome|peroxisomal membrane|fatty acid beta-oxidation|membrane|integral component of membrane|ATPase activity|positive regulation of fatty acid beta-oxidation|ATPase activity, coupled to transmembrane movement of substances|very long-chain fatty acid catabolic process|very long-chain fatty acid metabolic process|protein homodimerization activity|nucleotide binding|transmembrane …	mmu02010,mmu04146	ABC transporters|Peroxisome
Abcd3	33.21	34.8548	32.4745	29.6298	28.4903	26.8596	27.9526	27.8277	29.6256	22.1289	27.228	25.2576	29.8996	22.9257	31.0848	27.9381	31.0505	31.47	31.9027	29.5104	30.8197	23.085	27.4368	24.1091	26.4053	22.4263	26.3134	21.3647	31.0575	22.9929	28.4858	23.048	27.9415	GeneID:19299,Genbank:XM_006501152.2,MGI:MGI:1349216	ATP-binding cassette, sub-family D (ALD), member 3		GO:0016020,GO:0005524,GO:0016021,GO:0005739,GO:0016887,GO:0005743,GO:0005777,GO:0005778,GO:0042626,GO:0042760,GO:0005782,GO:0042803,GO:0006633,GO:0043231,GO:0006635,GO:0000166,GO:0043621,GO:0007031,GO:0005324,GO:0055085,GO:0015910,GO:0005515	membrane|ATP binding|integral component of membrane|mitochondrion|ATPase activity|mitochondrial inner membrane|peroxisome|peroxisomal membrane|ATPase activity, coupled to transmembrane movement of substances|very long-chain fatty acid catabolic process|peroxisomal matrix|protein homodimerization activity|fatty acid biosynthetic process|intracellular membrane-bounded organelle|fatty acid beta-oxid…	mmu02010,mmu04146	ABC transporters|Peroxisome
Abcd4	7.80829	7.29459	6.76389	8.77763	9.22618	8.98434	8.12213	7.60567	8.7242	5.78552	5.63035	6.05354	6.26721	5.18285	6.274	8.0909	8.15764	7.65283	8.5917	6.59236	7.57442	6.8987	6.87977	6.65524	7.34986	6.97137	7.53591	7.57752	6.99228	7.13101	7.31252	7.13711	7.04996	GeneID:19300,Genbank:NM_008992.2,MGI:MGI:1349217	ATP-binding cassette, sub-family D (ALD), member 4		GO:0005789,GO:0009235,GO:0016020,GO:0016021,GO:0016887,GO:0042626,GO:0055085,GO:1990830,GO:0000166,GO:0005524,GO:0005777	endoplasmic reticulum membrane|cobalamin metabolic process|membrane|integral component of membrane|ATPase activity|ATPase activity, coupled to transmembrane movement of substances|transmembrane transport|cellular response to leukemia inhibitory factor|nucleotide binding|ATP binding|peroxisome	mmu02010,mmu04146	ABC transporters|Peroxisome
Abce1	22.7637	20.9885	22.7421	30.1233	27.6151	30.3869	27.2565	32.0378	27.1808	53.9825	52.5898	51.1781	48.5633	54.1335	47.2871	29.4827	25.816	27.8572	24.7148	30.517	27.2748	43.3438	34.8114	39.5365	39.7283	38.6404	35.2702	31.6578	35.0979	33.5809	33.4498	32.8237	30.9474	GeneID:24015,Genbank:NM_015751.2,MGI:MGI:1195458	ATP-binding cassette, sub-family E (OABP), member 1		GO:0005524,GO:0005737,GO:0005739,GO:0005829,GO:0005852,GO:0006413,GO:0006415,GO:0016887,GO:0043024,GO:0060698,GO:0000054,GO:0060702,GO:0000166,GO:0005506	ATP binding|cytoplasm|mitochondrion|cytosol|eukaryotic translation initiation factor 3 complex|translational initiation|translational termination|ATPase activity|ribosomal small subunit binding|endoribonuclease inhibitor activity|ribosomal subunit export from nucleus|negative regulation of endoribonuclease activity|nucleotide binding|iron ion binding
Abcf1	25.9027	25.3685	24.4726	31.9996	27.5381	33.4575	29.1916	30.5109	28.4913	38.0763	36.9763	39.5614	37.9345	40.4676	36.0589	27.397	26.3655	29.273	27.8334	28.3441	23.4707	37.7099	32.3598	38.5649	32.0955	34.4886	34.344	30.3557	26.0269	29.534	26.6508	30.1885	26.7324	GeneID:224742,Genbank:XM_006524122.2,MGI:MGI:1351658	ATP-binding cassette, sub-family F (GCN20), member 1		GO:0005635,GO:0005654,GO:0005737,GO:0005829,GO:0005840,GO:0006413,GO:0008494,GO:0016887,GO:0042788,GO:0043022,GO:0045727,GO:0000166,GO:0005524,GO:0005634	nuclear envelope|nucleoplasm|cytoplasm|cytosol|ribosome|translational initiation|translation activator activity|ATPase activity|polysomal ribosome|ribosome binding|positive regulation of translation|nucleotide binding|ATP binding|nucleus
Abcf2	15.8893	15.1128	15.8187	19.0806	17.9925	19.6386	16.9743	19.3328	18.0569	30.8963	32.4443	29.8861	28.4867	32.2121	29.3078	17.6391	16.2615	17.8394	17.4827	17.4087	17.2707	27.2028	24.178	24.1392	25.1743	23.0841	21.8413	23.7258	19.8903	21.5966	23.4371	21.4143	20.8722	GeneID:27407,Genbank:NM_001190443.1,MGI:MGI:1351657	ATP-binding cassette, sub-family F (GCN20), member 2		GO:0008150,GO:0016887,GO:0000166,GO:0005524,GO:0005739	biological_process|ATPase activity|nucleotide binding|ATP binding|mitochondrion
Abcf3	12.8499	10.8854	12.42	12.9843	13.3648	14.0364	13.3511	13.2144	13.2574	16.3464	17.0017	16.3405	15.8096	16.3315	16.8756	13.0557	13.3444	13.2469	13.657	12.1753	15.4308	14.9272	15.9124	13.4236	14.0889	13.072	13.8398	13.6394	14.1827	13.0722	14.5777	13.1584	11.1821	GeneID:27406,Genbank:NM_013852.2,MGI:MGI:1351656	ATP-binding cassette, sub-family F (GCN20), member 3		GO:0016887,GO:0045296,GO:0051607,GO:0000166,GO:0005515,GO:0005524	ATPase activity|cadherin binding|defense response to virus|nucleotide binding|protein binding|ATP binding
Abcg1	9.22198	9.13455	8.25688	12.5498	10.5111	16.024	10.1479	14.9284	9.59457	11.3163	10.3469	9.44278	9.63655	10.8204	9.85185	15.1426	8.41965	15.001	8.4576	16.7142	8.51802	18.8725	21.0682	17.2854	21.5509	19.346	19.8099	14.6166	11.0909	13.8947	10.6876	15.2	11.3576	GeneID:11307,Genbank:NM_009593.2,MGI:MGI:107704	ATP-binding cassette, sub-family G (WHITE), member 1		GO:0009897,GO:0010033,GO:0010745,GO:0010872,GO:0010875,GO:0010888,GO:0033993,GO:0016020,GO:0034041,GO:0016021,GO:0016887,GO:0034374,GO:0034375,GO:0034436,GO:0034437,GO:0042626,GO:0042632,GO:0042803,GO:0000166,GO:0005524,GO:0005548,GO:0005739,GO:0005768,GO:0005886,GO:0006355,GO:0006869,GO:0008203,GO:0017127,GO:0019534,GO:0030301,GO:0032367,GO:0033344,GO:0042987,GO:0043531,GO:0043691,GO:0033700,GO:…	external side of plasma membrane|response to organic substance|negative regulation of macrophage derived foam cell differentiation|regulation of cholesterol esterification|positive regulation of cholesterol efflux|negative regulation of lipid storage|response to lipid|membrane|sterol-transporting ATPase activity|integral component of membrane|ATPase activity|low-density lipoprotein particle remod…	mmu02010	ABC transporters
Abcg2	33.4273	33.5142	37.4414	22.5533	23.5791	24.1731	26.4751	24.9529	27.3561	27.636	20.6584	30.218	20.7248	28.5303	23.5565	23.4995	25.264	22.0868	25.3598	23.1596	27.8789	24.528	28.7913	25.526	25.7112	24.3121	22.6868	22.7299	31.7834	23.6952	30.0349	26.1045	26.71	GeneID:26357,Genbank:XM_011241362.1,MGI:MGI:1347061	ATP-binding cassette, sub-family G (WHITE), member 2		GO:0046618,GO:0016887,GO:0005739,GO:0046983,GO:0017127,GO:0005886,GO:0055085,GO:0019389,GO:0006855,GO:0008092,GO:0008559,GO:0015238,GO:0033344,GO:0015747,GO:0060136,GO:0042626,GO:0015893,GO:1904479,GO:0042802,GO:0016020,GO:0042803,GO:0016021,GO:0000166,GO:0043235,GO:0016324,GO:0005524,GO:0046415,GO:0005634	drug export|ATPase activity|mitochondrion|protein dimerization activity|cholesterol transporter activity|plasma membrane|transmembrane transport|glucuronoside metabolic process|drug transmembrane transport|cytoskeletal protein binding|xenobiotic transmembrane transporting ATPase activity|drug transmembrane transporter activity|cholesterol efflux|urate transport|embryonic process involved in femal…	mmu02010,mmu04976,mmu01523	ABC transporters|Bile secretion|Antifolate resistance
Abcg3	0.476036	0.49676	0.352406	2.21784	1.92221	1.98318	1.79204	2.1613	1.59191	1.98642	1.01289	1.03336	0.675534	1.651	0.860619	2.08744	1.06038	1.72901	1.0943	1.66608	1.52567	3.02552	2.56457	2.48786	4.04756	2.67307	3.57691	3.25509	2.87001	2.55297	2.73941	2.79028	2.66724	GeneID:27405,Genbank:XM_017320904.1,MGI:MGI:1351624	ATP-binding cassette, sub-family G (WHITE), member 3		GO:0016020,GO:0016021,GO:0016324,GO:0016887,GO:0017127,GO:0033344,GO:0042626,GO:0043235,GO:0055085,GO:0005524,GO:0005886,GO:0006855	membrane|integral component of membrane|apical plasma membrane|ATPase activity|cholesterol transporter activity|cholesterol efflux|ATPase activity, coupled to transmembrane movement of substances|receptor complex|transmembrane transport|ATP binding|plasma membrane|drug transmembrane transport	mmu02010	ABC transporters
Abcg4	1.42691	1.27773	1.44659	1.29266	1.60759	1.14291	1.1882	1.2888	1.08664	0.532067	0.630838	0.576721	1.02538	0.285187	0.670004	1.52998	1.42012	1.16542	1.51874	1.34051	1.50354	0.670808	0.757079	0.661094	0.853114	0.974935	1.2804	0.905407	1.11138	1.09589	0.974469	1.05583	0.851036	GeneID:192663,Genbank:NM_138955.3,MGI:MGI:1890594	ATP-binding cassette, sub-family G (WHITE), member 4		GO:0030301,GO:0033344,GO:0034041,GO:0042626,GO:0042803,GO:0046982,GO:0055085,GO:1990830,GO:0005886,GO:0016021,GO:0017127	cholesterol transport|cholesterol efflux|sterol-transporting ATPase activity|ATPase activity, coupled to transmembrane movement of substances|protein homodimerization activity|protein heterodimerization activity|transmembrane transport|cellular response to leukemia inhibitory factor|plasma membrane|integral component of membrane|cholesterol transporter activity	mmu02010	ABC transporters
Abcg5	0	0	0.0232343	0	0.0928724	0.0448292	0	0	0	0	0	0	0	0	0	0	0	0	0	0	0	0	0	0	0.116872	0.0518979	0.0233878	0	0.0235301	0	0	0	0.0932699	GeneID:27409,Genbank:NM_031884.2,MGI:MGI:1351659	ATP-binding cassette, sub-family G (WHITE), member 5		GO:0007588,GO:0010949,GO:0015238,GO:0016020,GO:0016021,GO:0016324,GO:0043190,GO:0043235,GO:0016887,GO:0045177,GO:0045796,GO:0046872,GO:0046982,GO:0055085,GO:0000166,GO:0005515,GO:0005524,GO:0005886,GO:0005887,GO:0006855,GO:0006869,GO:0017127,GO:0030299,GO:0033344,GO:0042626,GO:0042632	excretion|negative regulation of intestinal phytosterol absorption|drug transmembrane transporter activity|membrane|integral component of membrane|apical plasma membrane|ATP-binding cassette (ABC) transporter complex|receptor complex|ATPase activity|apical part of cell|negative regulation of intestinal cholesterol absorption|metal ion binding|protein heterodimerization activity|transmembrane tran…	mmu02010,mmu04976,mmu04975,mmu04979	ABC transporters|Bile secretion|Fat digestion and absorption|Cholesterol metabolism
Abcg8	0	0	0	0	0	0	0	0	0	0	0	0	0	0.0141585	0	0	0	0	0	0	0	0.013547	0	0	0.134536	0	0	0	0	0	0	0	0	GeneID:67470,Genbank:NM_001286005.1,MGI:MGI:1914720	ATP-binding cassette, sub-family G (WHITE), member 8		GO:0015248,GO:0015914,GO:0015918,GO:0016020,GO:0016021,GO:0016324,GO:0042632,GO:0016887,GO:0043190,GO:0017127,GO:0043235,GO:0045796,GO:0046872,GO:0046982,GO:0055085,GO:0005515,GO:0005524,GO:0005886,GO:0005887,GO:0006869,GO:0007588,GO:0010949,GO:0030299,GO:0030301,GO:0033344,GO:0055092,GO:0034041,GO:0042626	sterol transporter activity|phospholipid transport|sterol transport|membrane|integral component of membrane|apical plasma membrane|cholesterol homeostasis|ATPase activity|ATP-binding cassette (ABC) transporter complex|cholesterol transporter activity|receptor complex|negative regulation of intestinal cholesterol absorption|metal ion binding|protein heterodimerization activity|transmembrane transp…	mmu02010,mmu04976,mmu04975,mmu04979	ABC transporters|Bile secretion|Fat digestion and absorption|Cholesterol metabolism
Abhd10	3.41082	3.69259	3.49026	5.33125	4.44222	5.15958	4.68462	4.56801	4.71518	3.90312	4.08856	3.96286	3.41645	4.5998	4.3424	4.76805	4.42108	5.11173	4.71873	4.99482	4.79991	5.11357	3.73019	4.60266	3.6336	4.44108	4.36981	4.63946	4.67776	5.2506	4.01978	5.14561	3.93843	GeneID:213012,Genbank:XM_006521976.3,MGI:MGI:2442422	abhydrolase domain containing 10		GO:0005829,GO:0016787,GO:0019391,GO:0102390,GO:0004553,GO:0005739	cytosol|hydrolase activity|glucuronoside catabolic process|mycophenolic acid acyl-glucuronide esterase activity|hydrolase activity, hydrolyzing O-glycosyl compounds|mitochondrion
Abhd11	11.4834	10.4436	11.1829	12.5344	12.4474	12.6473	11.972	14.3321	11.1913	20.2668	21.2988	18.7496	19.6699	20.6559	18.6213	9.95081	11.4367	11.8014	11.5083	11.0963	10.9954	13.5524	15.5546	11.9818	11.9427	14.3726	12.4691	12.158	13.5555	12.5504	12.8053	11.5235	13.0186	GeneID:68758,Genbank:NM_001190437.1,MGI:MGI:1916008	abhydrolase domain containing 11		GO:0008152,GO:0016787,GO:0003824,GO:0005739	metabolic process|hydrolase activity|catalytic activity|mitochondrion
Abhd12	73.9135	74.2746	72.1826	68.7756	76.4385	68.0632	70.8924	73.8206	75.0954	53.2037	59.0632	54.2574	58.2532	56.2185	59.0896	79.5838	83.5203	76.9913	83.3005	80.1208	78.0608	84.264	102.987	88.4681	95.6992	82.2293	91.1821	69.9212	72.4647	68.3391	76.0797	72.3523	72.5814	GeneID:76192,Genbank:XM_006500366.3,MGI:MGI:1923442	abhydrolase domain containing 12		GO:0047372,GO:0005739,GO:0006660,GO:0052651,GO:0007628,GO:0008474,GO:0010996,GO:0016020,GO:0016021,GO:0016787,GO:0032281,GO:0032839,GO:0046464,GO:0002084,GO:0004622,GO:0046475,GO:0005737	acylglycerol lipase activity|mitochondrion|phosphatidylserine catabolic process|monoacylglycerol catabolic process|adult walking behavior|palmitoyl-(protein) hydrolase activity|response to auditory stimulus|membrane|integral component of membrane|hydrolase activity|AMPA glutamate receptor complex|dendrite cytoplasm|acylglycerol catabolic process|protein depalmitoylation|lysophospholipase activity…
Abhd12b	0	0	0.0518684	0	0	0.150116	0.0555283	0.108292	0	0	0	0	0	0	0	0	0	0	0	0	0	0	0	0	0	0	0	0	0	0	0	0	0.0520541	GeneID:100504285,Genbank:NM_001195033.1,MGI:MGI:2685650	abhydrolase domain containing 12B		GO:0003674,GO:0005575,GO:0008150	molecular_function|cellular_component|biological_process
Abhd13	9.91784	9.42684	9.87151	10.439	9.67016	9.67972	9.60732	10.5195	9.89241	9.07992	8.88041	9.2396	9.49342	8.67476	9.06208	10.7069	9.60987	11.1249	10.1509	9.7284	10.6407	8.95072	7.97776	8.59767	9.10436	8.53735	9.51228	8.76061	9.67964	9.53215	9.31479	8.78801	9.36431	GeneID:68904,Genbank:NM_026868.1,MGI:MGI:1916154	abhydrolase domain containing 13		GO:0016020,GO:0016021,GO:0016787,GO:0032839,GO:0002084,GO:0005737,GO:0008474	membrane|integral component of membrane|hydrolase activity|dendrite cytoplasm|protein depalmitoylation|cytoplasm|palmitoyl-(protein) hydrolase activity
Abhd14a	11.6501	11.929	11.1091	8.59518	8.78261	9.15221	8.8373	9.26041	9.61226	9.01758	11.0675	9.55838	10.9345	8.90278	11.0525	9.59739	11.2928	8.38608	10.6377	8.8293	10.0641	7.32012	8.64967	7.23583	7.54026	6.65076	7.56526	8.15008	8.69265	8.53751	8.66477	8.03599	8.69654	GeneID:68644,Genbank:XM_017313555.1,MGI:MGI:1915894	abhydrolase domain containing 14A		GO:0016021,GO:0016787,GO:0005737,GO:0008152,GO:0016020	integral component of membrane|hydrolase activity|cytoplasm|metabolic process|membrane
Abhd14b	18.5815	16.7932	17.3074	13.1731	15.579	11.9809	13.7197	13.5161	12.0477	7.11486	6.44029	10.0947	9.3113	7.80521	9.64716	15.2765	18.8677	15.804	17.8611	15.8456	15.8642	8.22096	11.4141	8.65183	9.20432	9.03769	10.3068	9.97588	15.0524	10.7987	11.453	9.88079	11.8669	GeneID:76491,Genbank:XM_017313683.1,MGI:MGI:1923741	abhydrolase domain containing 14b		GO:0005829,GO:0008152,GO:0016787,GO:0045944,GO:0005634,GO:0005730,GO:0005737	cytosol|metabolic process|hydrolase activity|positive regulation of transcription by RNA polymerase II|nucleus|nucleolus|cytoplasm
Abhd15	1.43029	1.6499	1.79312	2.82548	2.17093	3.27676	2.39956	3.41975	2.1138	2.69131	2.1091	2.21875	2.00836	2.38219	2.00425	2.88759	1.42069	3.25479	1.75504	2.69424	1.80835	3.6469	1.78748	4.60592	1.82128	3.27353	1.77026	2.15309	1.86833	2.55784	2.42511	2.87087	2.24943	GeneID:67477,Genbank:NM_026185.4,MGI:MGI:1914727	abhydrolase domain containing 15		GO:0044255,GO:0005576,GO:0016787,GO:0016788	cellular lipid metabolic process|extracellular region|hydrolase activity|hydrolase activity, acting on ester bonds
Abhd16a	28.1796	28.3751	28.4661	29.8338	28.1005	29.0113	27.3796	29.2002	27.4152	23.7341	23.8407	27.1281	23.8006	25.7587	25.6588	29.9313	30.633	28.3114	26.9942	29.7591	26.813	21.2895	23.7482	20.8306	21.0557	21.0843	22.0378	27.3172	26.9766	26.4079	26.7428	27.9178	25.6417	GeneID:193742,Genbank:XM_017317351.1,MGI:MGI:99476	abhydrolase domain containing 16A		GO:0047372,GO:0052651,GO:1905344,GO:0016020,GO:0016021,GO:0016787	acylglycerol lipase activity|monoacylglycerol catabolic process|prostaglandin catabolic process|membrane|integral component of membrane|hydrolase activity
Abhd16b	0	0	0	0	0	0	0	0	0	0	0	0	0	0	0	0	0	0	0	0	0	0	0	0	0	0	0	0	0	0	0	0	0.0633447	GeneID:241850,Genbank:NM_183181.2,MGI:MGI:3607711	abhydrolase domain containing 16B		GO:0016787,GO:0003674,GO:0005575,GO:0008150	hydrolase activity|molecular_function|cellular_component|biological_process
Abhd17a	18.846	20.4284	18.4757	19.6973	17.7114	20.6218	19.8943	19.4832	19.3457	22.943	22.4762	23.2184	22.1331	22.262	20.6712	19.9772	20.437	20.5036	20.2573	17.7744	17.7943	23.0144	25.5079	24.8712	20.073	22.6138	21.0036	20.5889	19.3908	21.0868	20.2236	22.0541	19.0808	GeneID:216169,Genbank:NM_145421.2,MGI:MGI:106388	abhydrolase domain containing 17A		GO:0008474,GO:0010008,GO:0014069,GO:0016787,GO:0018345,GO:0055038,GO:0072657,GO:1902817,GO:1905668,GO:0002084,GO:0005576,GO:0005886	palmitoyl-(protein) hydrolase activity|endosome membrane|postsynaptic density|hydrolase activity|protein palmitoylation|recycling endosome membrane|protein localization to membrane|negative regulation of protein localization to microtubule|positive regulation of protein localization to endosome|protein depalmitoylation|extracellular region|plasma membrane
Abhd17b	8.70422	8.3947	8.49459	12.704	11.6983	11.7827	10.8585	12.9044	10.5552	10.1811	7.81289	9.79352	8.29427	10.3896	8.81399	11.2341	9.35143	12.4212	9.75601	11.6937	11.2056	11.5784	9.78903	10.8066	10.1402	10.7143	10.7841	11.0051	9.86533	10.0634	10.1136	11.4698	11.1122	GeneID:226016,Genbank:XM_011247228.2,MGI:MGI:1917816	abhydrolase domain containing 17B		GO:0008474,GO:0014069,GO:0016787,GO:0018345,GO:0055038,GO:1902473,GO:1902817,GO:1902950,GO:1905668,GO:0002084,GO:0005576,GO:0005886	palmitoyl-(protein) hydrolase activity|postsynaptic density|hydrolase activity|protein palmitoylation|recycling endosome membrane|regulation of protein localization to synapse|negative regulation of protein localization to microtubule|regulation of dendritic spine maintenance|positive regulation of protein localization to endosome|protein depalmitoylation|extracellular region|plasma membrane
Abhd17c	7.32713	7.6454	7.25879	8.3767	8.47937	8.3791	8.41409	7.86497	6.94894	11.3045	11.3036	10.7201	10.7559	12.2115	9.97595	7.45792	7.80962	7.74265	8.12131	7.82269	8.1702	10.0182	8.9304	9.73071	10.1229	9.02942	9.52398	8.60182	7.93423	8.56193	7.38354	10.337	8.26446	GeneID:70178,Genbank:NM_133722.2,MGI:MGI:1917428	abhydrolase domain containing 17C		GO:0014069,GO:0016787,GO:0018345,GO:1902817,GO:1905668,GO:0002084,GO:0008474	postsynaptic density|hydrolase activity|protein palmitoylation|negative regulation of protein localization to microtubule|positive regulation of protein localization to endosome|protein depalmitoylation|palmitoyl-(protein) hydrolase activity
Abhd18	1.99013	2.00498	2.48653	2.95075	2.4333	2.49824	2.04131	2.52848	2.31053	1.62225	1.26791	1.33412	1.55117	1.78007	1.83746	1.90682	3.02973	2.28763	2.40039	2.3723	2.26054	1.50351	1.69667	1.80791	1.8405	1.75545	2.34734	1.95809	1.83971	2.21567	2.1645	2.18159	2.17219	GeneID:269423,Genbank:XM_017319591.1,MGI:MGI:1915468	abhydrolase domain containing 18		GO:0008150,GO:0003674,GO:0005575,GO:0005576	biological_process|molecular_function|cellular_component|extracellular region
Abhd2	9.7518	8.95297	10.2465	13.2966	12.4183	13.3475	13.4278	12.3482	13.9794	10.4419	11.4829	12.1444	12.1075	10.0577	12.4786	14.6368	12.4343	12.2446	12.2062	12.0038	10.5734	12.9484	6.36202	13.6394	12.1331	12.6936	9.98396	17.4284	12.9565	15.0246	13.0807	13.6146	14.5823	GeneID:54608,Genbank:NM_018811.6,MGI:MGI:1914344	abhydrolase domain containing 2		GO:0047372,GO:0036126,GO:0006629,GO:0048240,GO:0007340,GO:0042562,GO:0009611,GO:0051792,GO:0016020,GO:0016021,GO:0016042,GO:0016298,GO:0043401,GO:0016787,GO:0051793,GO:0016788,GO:0052689,GO:0044255,GO:0030336,GO:0097524,GO:0046464,GO:0031410,GO:0001669,GO:0032570,GO:0003707,GO:0034338,GO:0005886	acylglycerol lipase activity|sperm flagellum|lipid metabolic process|sperm capacitation|acrosome reaction|hormone binding|response to wounding|medium-chain fatty acid biosynthetic process|membrane|integral component of membrane|lipid catabolic process|lipase activity|steroid hormone mediated signaling pathway|hydrolase activity|medium-chain fatty acid catabolic process|hydrolase activity, acting …
Abhd3	2.52134	2.48648	2.31372	3.78794	3.07324	3.34121	2.58467	3.48046	2.91217	0.433689	0.912016	0.447886	0.970624	0.657292	0.996715	2.96654	2.95373	3.46497	2.75587	3.50438	3.0568	0.668212	1.35565	0.791712	1.04095	0.690151	1.35979	1.23814	2.02299	1.11351	2.75126	1.54118	1.68742	GeneID:106861,Genbank:NM_134130.1,MGI:MGI:2147183	abhydrolase domain containing 3		GO:0047372,GO:0006629,GO:0051792,GO:0008970,GO:0051793,GO:0016020,GO:0016021,GO:0016298,GO:0016787,GO:0052689,GO:0016788,GO:0052739,GO:0034338,GO:0052740,GO:0044255,GO:0046470,GO:0004623,GO:0005575	acylglycerol lipase activity|lipid metabolic process|medium-chain fatty acid biosynthetic process|phosphatidylcholine 1-acylhydrolase activity|medium-chain fatty acid catabolic process|membrane|integral component of membrane|lipase activity|hydrolase activity|carboxylic ester hydrolase activity|hydrolase activity, acting on ester bonds|phosphatidylserine 1-acylhydrolase activity|short-chain carbo…
Abhd4	65.1497	63.9395	61.3406	67.2364	59.9731	65.3806	57.4073	64.7573	61.0486	29.1366	37.5452	35.3505	38.2535	30.0166	41.9058	64.5641	66.629	68.9564	69.6507	65.2482	65.4416	42.2867	51.5068	49.8364	47.4773	45.414	47.3651	62.2155	56.4705	59.1588	61.4811	57.7793	60.0113	GeneID:105501,Genbank:NM_001205181.1,MGI:MGI:1915938	abhydrolase domain containing 4		GO:0016787,GO:0052689,GO:0055088,GO:0070291,GO:0004622,GO:0006629,GO:0016042	hydrolase activity|carboxylic ester hydrolase activity|lipid homeostasis|N-acylethanolamine metabolic process|lysophospholipase activity|lipid metabolic process|lipid catabolic process
Abhd5	22.6505	23.599	23.3726	19.1822	18.3588	19.4322	18.5712	17.2025	17.5236	25.1896	23.8606	23.1138	20.7877	22.8336	21.0335	19.1567	20.2566	19.5057	19.4115	19.2361	20.0847	19.916	18.651	21.2083	17.609	21.5266	17.9162	15.9019	16.6008	16.3425	16.2318	17.4787	17.1653	GeneID:67469,Genbank:XM_006512244.2,MGI:MGI:1914719	abhydrolase domain containing 5		GO:0052689,GO:0010898,GO:0005737,GO:0055088,GO:0005811,GO:0016740,GO:0005829,GO:0006629,GO:0006631,GO:0016746,GO:0006654,GO:0030154,GO:0042171,GO:0008654,GO:0010891,GO:0003841,GO:0050996,GO:0004806,GO:0051006,GO:0005515	carboxylic ester hydrolase activity|positive regulation of triglyceride catabolic process|cytoplasm|lipid homeostasis|lipid droplet|transferase activity|cytosol|lipid metabolic process|fatty acid metabolic process|transferase activity, transferring acyl groups|phosphatidic acid biosynthetic process|cell differentiation|lysophosphatidic acid acyltransferase activity|phospholipid biosynthetic proce…	mmu04923	Regulation of lipolysis in adipocyte
Abhd6	4.90179	5.15734	5.16238	1.76288	2.48747	2.18213	2.21298	2.6324	2.37954	2.38761	3.56356	2.83984	4.41759	2.61938	3.87995	3.43542	3.64726	2.91286	3.39346	3.28543	3.75541	1.68728	2.8404	1.86744	2.63487	1.75263	2.45118	1.93821	3.00315	1.62602	3.05507	1.67989	2.61759	GeneID:66082,Genbank:XM_006518075.3,MGI:MGI:1913332	abhydrolase domain containing 6		GO:0047372,GO:0005739,GO:0009395,GO:0016020,GO:0016021,GO:0016787,GO:0030336,GO:0060292,GO:0032281,GO:2000124,GO:0046464,GO:0003824,GO:0046889,GO:0004620	acylglycerol lipase activity|mitochondrion|phospholipid catabolic process|membrane|integral component of membrane|hydrolase activity|negative regulation of cell migration|long term synaptic depression|AMPA glutamate receptor complex|regulation of endocannabinoid signaling pathway|acylglycerol catabolic process|catalytic activity|positive regulation of lipid biosynthetic process|phospholipase acti…	mmu04723	Retrograde endocannabinoid signaling
Abhd8	15.8762	16.8305	14.4207	11.6174	13.8467	12.823	14.5621	11.1947	13.5819	9.39748	8.77306	10.1855	11.1324	10.3528	10.641	11.1014	12.907	11.3404	12.978	10.4489	11.5075	12.4786	12.8889	11.587	10.7033	13.3636	11.7321	14.4243	13.1753	11.3598	13.7274	13.6191	13.4811	GeneID:64296,Genbank:NM_022419.3,MGI:MGI:1918946	abhydrolase domain containing 8		GO:0003824,GO:0016787	catalytic activity|hydrolase activity
Abi1	25.8308	24.9956	25.3159	30.6088	28.6682	31.469	30.644	29.7477	28.9377	39.7828	38.0133	36.8116	34.7303	39.5953	34.7217	30.4083	27.5963	27.9303	28.5716	28.9832	30.2512	43.6555	39.7363	42.5456	40.2127	42.9462	42.5846	32.5986	30.1702	34.1155	30.5351	33.979	31.5978	GeneID:11308,Genbank:NM_001077193.2,MGI:MGI:104913	abl-interactor 1		GO:0045296,GO:0031209,GO:0005634,GO:0048813,GO:0031252,GO:0005737,GO:0072673,GO:0032433,GO:0005856,GO:0005886,GO:0008134,GO:0008154,GO:0016020,GO:0035855,GO:0017124,GO:0042995,GO:0018108,GO:0043005,GO:0030027,GO:0044877,GO:0001756,GO:0045202,GO:0030054,GO:0005515,GO:0045211,GO:0030296,GO:0005622	cadherin binding|SCAR complex|nucleus|dendrite morphogenesis|cell leading edge|cytoplasm|lamellipodium morphogenesis|filopodium tip|cytoskeleton|plasma membrane|transcription factor binding|actin polymerization or depolymerization|membrane|megakaryocyte development|SH3 domain binding|cell projection|peptidyl-tyrosine phosphorylation|neuron projection|lamellipodium|protein-containing complex bindi…
Abi2	7.20632	6.98599	6.3718	5.92723	5.80488	5.80672	5.58407	6.41657	5.51308	4.09243	4.92858	5.14589	5.38488	4.39092	5.16125	5.28351	5.95483	6.17911	6.47993	5.12435	6.16483	4.2355	5.33434	4.5247	5.02097	4.76096	5.61312	3.95956	5.06961	3.87208	5.45405	4.66681	5.80713	GeneID:329165,Genbank:XM_006496075.3,MGI:MGI:106913	abl-interactor 2		GO:0042995,GO:0005913,GO:0043010,GO:0007611,GO:0044877,GO:0008154,GO:0016358,GO:0016477,GO:0016601,GO:0017124,GO:0048365,GO:0018108,GO:0070064,GO:0030027,GO:2000601,GO:0030425,GO:0031209,GO:0005737,GO:0031625,GO:0005829,GO:0032433,GO:0005856	cell projection|cell-cell adherens junction|camera-type eye development|learning or memory|protein-containing complex binding|actin polymerization or depolymerization|dendrite development|cell migration|Rac protein signal transduction|SH3 domain binding|Rac GTPase binding|peptidyl-tyrosine phosphorylation|proline-rich region binding|lamellipodium|positive regulation of Arp2/3 complex-mediated act…	mmu04810	Regulation of actin cytoskeleton
Abi3	0.65772	0.734028	0.860644	2.36772	1.89084	2.94872	2.33731	2.76798	2.23134	2.96342	1.61807	2.34128	1.66011	2.27934	1.64435	2.52638	1.69909	2.04033	1.68517	2.39347	1.49494	3.16173	2.57699	2.89431	2.884	3.31474	2.93024	3.0324	2.03801	3.1872	2.24379	2.96468	2.11486	GeneID:66610,Genbank:NM_001163464.1,MGI:MGI:1913860	ABI gene family, member 3		GO:0030027,GO:0030334,GO:0042802,GO:0005622,GO:0005737,GO:0018108	lamellipodium|regulation of cell migration|identical protein binding|intracellular|cytoplasm|peptidyl-tyrosine phosphorylation
Abi3bp	29.5629	30.5705	28.1738	41.2407	39.9431	39.9834	41.6244	40.3397	39.3112	24.7529	17.5054	33.5643	21.3918	23.2938	17.286	39.0984	35.1324	37.1145	39.3659	39.9933	33.6497	10.8558	7.84457	13.8716	9.28818	14.5155	11.3772	20.331	21.4457	20.9359	18.0718	20.6447	21.445	GeneID:320712,Genbank:XM_006522277.3,MGI:MGI:2444583	ABI gene family, member 3 (NESH) binding protein		GO:0005614,GO:0008201,GO:0010811,GO:0030198,GO:0005518,GO:0005539,GO:0005578	interstitial matrix|heparin binding|positive regulation of cell-substrate adhesion|extracellular matrix organization|collagen binding|glycosaminoglycan binding|proteinaceous extracellular matrix
Abl1	16.6737	17.0215	17.1625	17.8578	17.8889	17.7325	18.4984	16.7456	18.0263	12.0122	11.8508	13.4295	13.8051	11.9131	13.7388	16.9826	17.0297	16.2994	18.1487	15.5854	15.9208	14.6782	11.8042	14.7204	13.6732	15.3747	13.8116	17.5364	14.2303	16.3336	15.7318	16.2915	16.3393	GeneID:11350,Genbank:XM_006497621.3,MGI:MGI:87859	c-abl oncogene 1, non-receptor tyrosine kinase		GO:0043123,GO:0043124,GO:0043542,GO:0045087,GO:0002322,GO:0045184,GO:0002333,GO:0045202,GO:0003677,GO:0045580,GO:0004672,GO:0048668,GO:0045930,GO:0050731,GO:0050798,GO:0045931,GO:0004713,GO:0050853,GO:0005730,GO:0050885,GO:0005737,GO:0051015,GO:0051019,GO:0005739,GO:0071222,GO:0051281,GO:0005783,GO:0071901,GO:0051353,GO:0005829,GO:0072358,GO:0051444,GO:0090050,GO:0006979,GO:0005856,GO:0090135,GO:…	positive regulation of I-kappaB kinase/NF-kappaB signaling|negative regulation of I-kappaB kinase/NF-kappaB signaling|endothelial cell migration|innate immune response|B cell proliferation involved in immune response|establishment of protein localization|transitional one stage B cell differentiation|synapse|DNA binding|regulation of T cell differentiation|protein kinase activity|collateral sprout…	mmu04014,mmu04012,mmu04110,mmu04722,mmu04360,mmu05200,mmu05206,mmu05220,mmu05416	Ras signaling pathway|ErbB signaling pathway|Cell cycle|Neurotrophin signaling pathway|Axon guidance|Pathways in cancer|MicroRNAs in cancer|Chronic myeloid leukemia|Viral myocarditis
Abl2	4.12852	3.99433	4.43297	6.117	6.67173	6.4798	6.0715	6.27166	6.23271	6.85424	6.51199	7.42036	7.03148	7.76829	7.00394	5.82368	5.70351	6.11771	5.81499	5.2607	5.24687	10.5744	4.75636	12.4711	6.2156	11.5655	6.23272	7.21445	4.8302	7.16508	5.51328	6.83781	5.39445	GeneID:11352,Genbank:XM_011238737.2,MGI:MGI:87860	v-abl Abelson murine leukemia viral oncogene 2 (arg, Abelson-related gene)		GO:0004713,GO:0004715,GO:0005102,GO:0005515,GO:0005524,GO:0007628,GO:0005737,GO:0008542,GO:0005856,GO:0009791,GO:0006468,GO:0010863,GO:0010976,GO:0015629,GO:0030145,GO:0016301,GO:0030154,GO:0016310,GO:0030182,GO:0016322,GO:0031223,GO:0031234,GO:0031410,GO:0032092,GO:0000166,GO:0048008,GO:0034613,GO:0000287,GO:0048813,GO:0035024,GO:0035264,GO:0001784,GO:0050885,GO:0001843,GO:0001891,GO:0051017,GO:…	protein tyrosine kinase activity|non-membrane spanning protein tyrosine kinase activity|signaling receptor binding|protein binding|ATP binding|adult walking behavior|cytoplasm|visual learning|cytoskeleton|post-embryonic development|protein phosphorylation|positive regulation of phospholipase C activity|positive regulation of neuron projection development|actin cytoskeleton|manganese ion binding|k…	mmu04014,mmu04012,mmu05416	Ras signaling pathway|ErbB signaling pathway|Viral myocarditis
Ablim1	16.5621	15.8699	16.6837	18.4901	19.2527	16.5539	20.0987	15.8	19.672	8.20601	5.21835	8.91193	5.76479	7.38223	7.67607	16.3959	19.2503	16.6767	18.3041	14.2553	18.0503	10.0229	9.81839	12.7953	10.381	12.2656	10.5484	13.4579	14.2864	14.0196	14.3192	13.6244	16.3661	GeneID:226251,Genbank:NM_001290813.1,MGI:MGI:1194500	actin-binding LIM protein 1		GO:0051015,GO:0005515,GO:0060271,GO:0005737,GO:0005856,GO:0007010,GO:0007411,GO:0014069,GO:0015629,GO:0030027,GO:0030032,GO:0001725,GO:0045944,GO:0046872,GO:0003779	actin filament binding|protein binding|cilium assembly|cytoplasm|cytoskeleton|cytoskeleton organization|axon guidance|postsynaptic density|actin cytoskeleton|lamellipodium|lamellipodium assembly|stress fiber|positive regulation of transcription by RNA polymerase II|metal ion binding|actin binding	mmu04360	Axon guidance
Ablim2	1.03097	1.00779	1.15846	0.635352	0.926121	0.794729	0.730339	0.591227	0.586883	0.589367	0.224936	0.763503	0.327588	0.478338	0.339492	0.701868	1.10829	1.22697	1.01777	0.794309	1.02199	0.293384	0.40875	0.388009	0.375532	0.517525	0.505316	0.585641	0.573567	0.69328	0.565772	0.387482	0.826741	GeneID:231148,Genbank:XM_006503906.1,MGI:MGI:2385758	actin-binding LIM protein 2		GO:0006351,GO:0007010,GO:0015629,GO:0030016,GO:0030032,GO:0030036,GO:0045944,GO:0046872,GO:0051015,GO:0003674,GO:0003779,GO:0005737	transcription, DNA-templated|cytoskeleton organization|actin cytoskeleton|myofibril|lamellipodium assembly|actin cytoskeleton organization|positive regulation of transcription by RNA polymerase II|metal ion binding|actin filament binding|molecular_function|actin binding|cytoplasm	mmu04360	Axon guidance
Ablim3	3.23586	3.39337	3.24147	3.21155	3.69528	3.11583	3.78339	2.57757	3.37917	1.1934	0.850274	1.2706	0.87055	1.37151	1.46319	2.50678	2.78439	2.71213	3.31825	2.18968	3.40676	1.77105	2.22964	1.82457	2.00135	2.22179	2.14385	2.20899	2.91536	1.91296	2.77754	2.37783	3.52319	GeneID:319713,Genbank:XM_017317925.1,MGI:MGI:2442582	actin binding LIM protein family, member 3		GO:0060271,GO:0003779,GO:1903955,GO:0005737,GO:0006351,GO:0007010,GO:0015629,GO:0030027,GO:0030032,GO:0030036,GO:0045944,GO:0046872,GO:0001725,GO:0051015,GO:0003674	cilium assembly|actin binding|positive regulation of protein targeting to mitochondrion|cytoplasm|transcription, DNA-templated|cytoskeleton organization|actin cytoskeleton|lamellipodium|lamellipodium assembly|actin cytoskeleton organization|positive regulation of transcription by RNA polymerase II|metal ion binding|stress fiber|actin filament binding|molecular_function	mmu04360	Axon guidance
Abo	0	0	0.0234581	0	0	0	0.0502266	0.0734645	0.0237681	0	0	0	0.0688859	0	0.04583	0	0.0217183	0	0	0.116741	0.022994	0	0	0	0	0	0	0	0.0712701	0	0.0916523	0	0.023542	GeneID:80908,Genbank:XM_006498456.3,MGI:MGI:2135738	ABO blood group (transferase A, alpha 1-3-N-acetylgalactosaminyltransferase, transferase B, alpha 1-3-galactosyltransferase)		GO:0016757,GO:0004380,GO:0016758,GO:0030145,GO:0004381,GO:0005576,GO:0005794,GO:0030259,GO:0005975,GO:0031410,GO:0009247,GO:0031982,GO:0016020,GO:0046872,GO:0016021,GO:0000166,GO:0016740,GO:0001962,GO:0003823	transferase activity, transferring glycosyl groups|glycoprotein-fucosylgalactoside alpha-N-acetylgalactosaminyltransferase activity|transferase activity, transferring hexosyl groups|manganese ion binding|fucosylgalactoside 3-alpha-galactosyltransferase activity|extracellular region|Golgi apparatus|lipid glycosylation|carbohydrate metabolic process|cytoplasmic vesicle|glycolipid biosynthetic proce…	mmu00601	Glycosphingolipid biosynthesis - lacto and neolacto series
Abr	10.533	9.30921	10.4328	15.5499	14.3013	17.0903	15.47	15.9733	15.628	18.5201	18.9502	18.4601	19.335	19.0868	17.1613	14.8752	12.6363	13.9556	13.6612	14.3664	12.6567	19.9709	13.7716	21.2125	16.1592	20.635	16.7121	17.2522	12.3472	16.1442	13.6911	15.8493	13.2211	GeneID:109934,Genbank:NM_198894.2,MGI:MGI:107771	active BCR-related gene		GO:0042472,GO:0005096,GO:0043114,GO:0043314,GO:0005829,GO:0005886,GO:0007165,GO:0007420,GO:0050728,GO:0016020,GO:0050766,GO:0030036,GO:0050885,GO:0030336,GO:0060313,GO:0032496,GO:0002692,GO:0035023,GO:0005085,GO:0035556,GO:0005089	inner ear morphogenesis|GTPase activator activity|regulation of vascular permeability|negative regulation of neutrophil degranulation|cytosol|plasma membrane|signal transduction|brain development|negative regulation of inflammatory response|membrane|positive regulation of phagocytosis|actin cytoskeleton organization|neuromuscular process controlling balance|negative regulation of cell migration|n…
Abra	0	0	0	0	0.667171	0	0.068071	0	0.225486	0.0661677	0	0	0	0.0302937	0.0310562	0	0	0.0594218	0.317837	0	0.0623265	0.0289854	0	0.0330466	0	0	0	0	0	0	0.0310536	0	0	GeneID:223513,Genbank:NM_175456.4,MGI:MGI:2444891	actin-binding Rho activating protein		GO:1902531,GO:0035025,GO:0003779,GO:0005737,GO:0045893,GO:0005856,GO:0005886,GO:0006351,GO:0006355,GO:0015031,GO:0015629,GO:0045944,GO:0030016,GO:0030017,GO:0000060,GO:0051091,GO:0032970	regulation of intracellular signal transduction|positive regulation of Rho protein signal transduction|actin binding|cytoplasm|positive regulation of transcription, DNA-templated|cytoskeleton|plasma membrane|transcription, DNA-templated|regulation of transcription, DNA-templated|protein transport|actin cytoskeleton|positive regulation of transcription by RNA polymerase II|myofibril|sarcomere|prot…
Abracl	7.32778	9.5156	8.82821	28.591	26.4662	27.0821	28.6254	29.9019	24.8397	49.3713	39.0798	40.5465	30.2142	48.2335	30.0904	24.4278	17.229	26.0566	17.4901	34.3256	24.5911	62.6534	59.1417	53.4748	59.3588	60.5059	54.534	43.7143	44.5744	54.553	44.8526	50.8454	34.3557	GeneID:73112,Genbank:NM_028440.1,MGI:MGI:1920362	ABRA C-terminal like		GO:0008150,GO:0015629,GO:0032970,GO:1902531,GO:0003674,GO:0003779,GO:0005575	biological_process|actin cytoskeleton|regulation of actin filament-based process|regulation of intracellular signal transduction|molecular_function|actin binding|cellular_component
Abt1	2.01382	2.51535	2.11198	2.66825	2.52508	2.63174	2.83972	2.66405	2.22906	4.13394	4.04686	3.45037	2.96562	4.95923	3.00867	2.46041	2.32779	2.61988	2.43362	2.8153	2.36595	2.92268	3.3698	2.37826	2.69384	2.92035	2.35372	2.7625	2.82636	2.89846	2.46813	2.80281	2.86391	GeneID:30946,Genbank:NM_013924.3,MGI:MGI:1353636	activator of basal transcription 1		GO:0003676,GO:0003677,GO:0003723,GO:0005634,GO:0005667,GO:0005730,GO:0006351,GO:0006355,GO:0006357,GO:0006366,GO:0021522,GO:0000447,GO:0034462,GO:0000472,GO:0000480	nucleic acid binding|DNA binding|RNA binding|nucleus|transcription factor complex|nucleolus|transcription, DNA-templated|regulation of transcription, DNA-templated|regulation of transcription by RNA polymerase II|transcription by RNA polymerase II|spinal cord motor neuron differentiation|endonucleolytic cleavage in ITS1 to separate SSU-rRNA from 5.8S rRNA and LSU-rRNA from tricistronic rRNA trans…
Abtb1	13.3477	13.5071	14.3165	12.7804	13.9641	12.8907	12.4185	11.8029	12.9435	7.28354	8.03559	6.59381	7.71354	7.20562	8.43885	12.2959	16.1096	12.3043	14.8798	12.9341	14.7289	7.05061	11.4514	6.00343	9.1341	7.54364	10.4696	11.3715	11.029	9.55052	11.1393	10.4981	10.0451	GeneID:80283,Genbank:XM_006506791.3,MGI:MGI:1933148	ankyrin repeat and BTB (POZ) domain containing 1		GO:0005829,GO:0005886,GO:0006412,GO:0006414,GO:0006511,GO:0006950,GO:0019005,GO:0030162,GO:0031625,GO:0043161,GO:0003746,GO:0005730,GO:0005737	cytosol|plasma membrane|translation|translational elongation|ubiquitin-dependent protein catabolic process|response to stress|SCF ubiquitin ligase complex|regulation of proteolysis|ubiquitin protein ligase binding|proteasome-mediated ubiquitin-dependent protein catabolic process|translation elongation factor activity|nucleolus|cytoplasm
Abtb2	9.48047	9.44421	8.78735	5.84798	7.18465	5.60809	5.89443	6.99219	6.76166	7.92938	8.57951	8.01896	10.0211	8.25607	9.22022	5.15774	6.70194	6.3055	6.96993	5.56575	5.52952	6.27479	7.6563	5.83815	6.44171	4.95508	7.31139	3.97369	6.57173	3.8091	7.04663	4.11591	6.47535	GeneID:99382,Genbank:NM_178890.3,MGI:MGI:2139365	ankyrin repeat and BTB (POZ) domain containing 2		GO:0005829,GO:0006511,GO:0006950,GO:0019005,GO:0022008,GO:0030162,GO:0031625,GO:0043161,GO:0046982,GO:0097237,GO:0005634,GO:0005654,GO:0005737	cytosol|ubiquitin-dependent protein catabolic process|response to stress|SCF ubiquitin ligase complex|neurogenesis|regulation of proteolysis|ubiquitin protein ligase binding|proteasome-mediated ubiquitin-dependent protein catabolic process|protein heterodimerization activity|cellular response to toxic substance|nucleus|nucleoplasm|cytoplasm
Acaa1a	32.5863	35.8465	32.6146	35.1889	31.3326	34.5612	33.4383	32.2301	32.7112	34.97	30.4111	30.7683	29.8102	35.566	30.3941	33.4809	36.7793	32.0777	35.3683	31.536	30.44	25.9602	37.0471	27.6638	29.9135	27.1095	30.3837	30.062	34.6706	29.6842	30.1571	31.8387	31.015	GeneID:113868,Genbank:XM_006511923.1,MGI:MGI:2148491	acetyl-Coenzyme A acyltransferase 1A		GO:0008775,GO:0003988,GO:0010124,GO:0016401,GO:0005739,GO:0005777,GO:0016740,GO:0006629,GO:0016746,GO:0006631,GO:0016747,GO:0006635,GO:0043231,GO:0000038,GO:0008152,GO:0003824,GO:0008206,GO:0003985	acetate CoA-transferase activity|acetyl-CoA C-acyltransferase activity|phenylacetate catabolic process|palmitoyl-CoA oxidase activity|mitochondrion|peroxisome|transferase activity|lipid metabolic process|transferase activity, transferring acyl groups|fatty acid metabolic process|transferase activity, transferring acyl groups other than amino-acyl groups|fatty acid beta-oxidation|intracellular mem…	mmu00071,mmu00592,mmu01040,mmu00280,mmu04146,mmu03320	Fatty acid degradation|alpha-Linolenic acid metabolism|Biosynthesis of unsaturated fatty acids|Valine, leucine and isoleucine degradation|Peroxisome|PPAR signaling pathway
Acaa1b	0.631886	0.660571	0.517725	0.429324	0.206946	0.639309	0.332554	0.432368	0.188844	0.991317	0.0952353	0.43722	0.222982	0.611721	0.202296	0.564608	0.191731	0.425772	0.301142	0.721419	0.345088	0.245449	0.251445	0.430522	0.916691	0.531959	0.166767	0.400945	0.39848	0.410937	0.182051	0.526001	0.290964	GeneID:235674,Genbank:NM_146230.3,MGI:MGI:3605455	acetyl-Coenzyme A acyltransferase 1B		GO:0005739,GO:0005777,GO:0006629,GO:0006631,GO:0006635,GO:0008152,GO:0010124,GO:0016740,GO:0016746,GO:0016747,GO:0003824,GO:0003988	mitochondrion|peroxisome|lipid metabolic process|fatty acid metabolic process|fatty acid beta-oxidation|metabolic process|phenylacetate catabolic process|transferase activity|transferase activity, transferring acyl groups|transferase activity, transferring acyl groups other than amino-acyl groups|catalytic activity|acetyl-CoA C-acyltransferase activity	mmu00071,mmu00592,mmu01040,mmu00280,mmu04146,mmu03320	Fatty acid degradation|alpha-Linolenic acid metabolism|Biosynthesis of unsaturated fatty acids|Valine, leucine and isoleucine degradation|Peroxisome|PPAR signaling pathway
Acaa2	67.6222	70.3909	72.7485	51.5406	55.7549	49.8264	54.933	50.9536	55.5851	44.0701	42.7978	42.8768	39.7724	39.6773	44.7618	49.8543	53.2809	50.1868	54.3059	52.4844	58.4239	40.8579	58.6681	39.9057	55.9424	39.1644	50.3357	49.1304	57.5252	46.7924	55.9202	49.2546	50.0719	GeneID:52538,Genbank:NM_177470.3,MGI:MGI:1098623	acetyl-Coenzyme A acyltransferase 2 (mitochondrial 3-oxoacyl-Coenzyme A thiolase)		GO:0016747,GO:0005739,GO:0071456,GO:1901029,GO:0005743,GO:0005759,GO:0006084,GO:0006629,GO:1902109,GO:0006631,GO:0006635,GO:0008152,GO:0003824,GO:0016740,GO:0003988,GO:0016746	transferase activity, transferring acyl groups other than amino-acyl groups|mitochondrion|cellular response to hypoxia|negative regulation of mitochondrial outer membrane permeabilization involved in apoptotic signaling pathway|mitochondrial inner membrane|mitochondrial matrix|acetyl-CoA metabolic process|lipid metabolic process|negative regulation of mitochondrial membrane permeability involved …	mmu00062,mmu00071,mmu00280	Fatty acid elongation|Fatty acid degradation|Valine, leucine and isoleucine degradation
Acaca	27.7611	27.1417	29.5384	14.1058	15.437	16.5992	12.2943	18.7469	14.93	13.151	12.8247	13.484	15.6413	11.266	16.5041	32.759	24.4789	20.5661	22.4059	28.1225	17.0266	8.14518	7.44637	10.2856	9.60214	10.0535	9.31737	12.1242	14.0124	12.3422	13.6142	11.3778	15.73	GeneID:107476,Genbank:XM_006531953.1,MGI:MGI:108451	acetyl-Coenzyme A carboxylase alpha		GO:0019900,GO:0006629,GO:0003824,GO:0042802,GO:0006631,GO:0003989,GO:0046872,GO:0006633,GO:0051289,GO:0004075,GO:0005515,GO:0005524,GO:0005737,GO:0055088,GO:0008152,GO:0005739,GO:0071380,GO:0009374,GO:0005829,GO:0014070,GO:0000166,GO:0015629,GO:0006084,GO:0001650,GO:0016874,GO:0001894	kinase binding|lipid metabolic process|catalytic activity|identical protein binding|fatty acid metabolic process|acetyl-CoA carboxylase activity|metal ion binding|fatty acid biosynthetic process|protein homotetramerization|biotin carboxylase activity|protein binding|ATP binding|cytoplasm|lipid homeostasis|metabolic process|mitochondrion|cellular response to prostaglandin E stimulus|biotin binding…	mmu00620,mmu00640,mmu00061,mmu04152,mmu04910,mmu04922	Pyruvate metabolism|Propanoate metabolism|Fatty acid biosynthesis|AMPK signaling pathway|Insulin signaling pathway|Glucagon signaling pathway
Acacb	4.96403	4.39739	5.15868	2.10248	2.12234	2.12879	1.66567	2.37147	1.84019	2.11776	0.478822	1.72481	0.932321	1.46001	1.02288	3.8537	2.44829	2.40496	2.54317	3.25617	2.02381	1.85541	1.25426	2.3183	1.27364	2.4975	1.37561	2.23348	2.05499	2.43728	2.04558	2.07585	2.22048	GeneID:100705,Genbank:XM_006530111.3,MGI:MGI:2140940	acetyl-Coenzyme A carboxylase beta		GO:0042802,GO:0009374,GO:0003989,GO:0043086,GO:0010629,GO:0046322,GO:0010884,GO:0004075,GO:0046872,GO:0005524,GO:0005634,GO:0005739,GO:0010906,GO:0050995,GO:0014070,GO:0006084,GO:0051289,GO:0016020,GO:0006629,GO:0060421,GO:0016874,GO:0006631,GO:0000166,GO:0097009,GO:0031667,GO:0006633,GO:0003824,GO:2001295,GO:0031999,GO:0008152	identical protein binding|biotin binding|acetyl-CoA carboxylase activity|negative regulation of catalytic activity|negative regulation of gene expression|negative regulation of fatty acid oxidation|positive regulation of lipid storage|biotin carboxylase activity|metal ion binding|ATP binding|nucleus|mitochondrion|regulation of glucose metabolic process|negative regulation of lipid catabolic proce…	mmu00620,mmu00640,mmu00061,mmu04152,mmu04910,mmu04922,mmu04920,mmu04931	Pyruvate metabolism|Propanoate metabolism|Fatty acid biosynthesis|AMPK signaling pathway|Insulin signaling pathway|Glucagon signaling pathway|Adipocytokine signaling pathway|Insulin resistance
Acad10	1.64781	1.75535	1.83065	1.40241	1.43423	1.73781	1.67761	1.9569	1.27613	1.2497	0.646554	1.16317	0.917471	1.06057	1.13019	1.3262	1.47793	1.51919	1.46413	1.23901	1.50732	1.22841	1.43623	1.44619	1.07555	1.40664	1.22358	1.64456	1.14204	1.71598	1.04426	1.94258	1.13172	GeneID:71985,Genbank:XM_006530463.1,MGI:MGI:1919235	acyl-Coenzyme A dehydrogenase family, member 10		GO:0016491,GO:0016627,GO:0016787,GO:0033539,GO:0050660,GO:0055114,GO:0003995,GO:0005739,GO:0008152	oxidoreductase activity|oxidoreductase activity, acting on the CH-CH group of donors|hydrolase activity|fatty acid beta-oxidation using acyl-CoA dehydrogenase|flavin adenine dinucleotide binding|oxidation-reduction process|acyl-CoA dehydrogenase activity|mitochondrion|metabolic process
Acad11	9.55646	8.91126	10.5243	7.61463	7.55748	7.58649	6.37679	8.47124	6.84895	8.39235	6.61726	7.21638	6.69856	6.98309	7.10981	7.24988	8.25661	7.16146	6.38678	7.12763	7.24912	7.64254	7.07914	7.65245	7.20437	7.64285	6.36639	6.54362	7.91319	7.62052	7.89368	7.9487	6.54874	GeneID:102632,Genbank:NM_175324.3,MGI:MGI:2143169	acyl-Coenzyme A dehydrogenase family, member 11		GO:0005739,GO:0005777,GO:0008152,GO:0016491,GO:0016627,GO:0017099,GO:0031966,GO:0033539,GO:0050660,GO:0055114,GO:0003995,GO:0070991,GO:0004466,GO:0005634	mitochondrion|peroxisome|metabolic process|oxidoreductase activity|oxidoreductase activity, acting on the CH-CH group of donors|very-long-chain-acyl-CoA dehydrogenase activity|mitochondrial membrane|fatty acid beta-oxidation using acyl-CoA dehydrogenase|flavin adenine dinucleotide binding|oxidation-reduction process|acyl-CoA dehydrogenase activity|medium-chain-acyl-CoA dehydrogenase activity|long…
Acad12	3.84052	3.78133	4.25921	2.35372	2.54449	2.00981	2.99853	1.83649	2.50955	1.90298	1.63935	1.76867	1.79001	1.85278	2.01247	2.72726	2.78604	1.96856	2.37728	1.98139	2.74548	1.66724	2.7241	1.75647	3.28353	1.78382	1.77086	1.77025	1.96917	2.05606	1.71837	1.32833	2.76446	GeneID:338350,Genbank:XM_011248231.1,MGI:MGI:2443320	acyl-Coenzyme A dehydrogenase family, member 12		GO:0050660,GO:0003995,GO:0005739,GO:0033539	flavin adenine dinucleotide binding|acyl-CoA dehydrogenase activity|mitochondrion|fatty acid beta-oxidation using acyl-CoA dehydrogenase
Acad8	5.65882	5.74964	6.39853	6.55909	6.35318	6.50184	6.76238	5.51166	6.62132	5.70728	4.44201	5.40412	5.07468	5.47296	4.99766	6.1639	5.86083	5.92865	5.55491	5.44518	6.45917	5.11221	5.93792	5.48814	5.91556	5.30246	6.45455	5.22996	6.56289	5.60781	6.80957	6.76366	5.13441	GeneID:66948,Genbank:NM_025862.2,MGI:MGI:1914198	acyl-Coenzyme A dehydrogenase family, member 8		GO:0006629,GO:0008152,GO:0009083,GO:0016491,GO:0016627,GO:0050660,GO:0055114,GO:0003995,GO:0005739	lipid metabolic process|metabolic process|branched-chain amino acid catabolic process|oxidoreductase activity|oxidoreductase activity, acting on the CH-CH group of donors|flavin adenine dinucleotide binding|oxidation-reduction process|acyl-CoA dehydrogenase activity|mitochondrion	mmu00280	Valine, leucine and isoleucine degradation
Acad9	9.20038	9.13287	9.24802	10.8115	9.48479	10.8138	10.3297	11.044	9.34123	10.6368	9.84888	10.3339	10.5939	11.2403	10.768	10.817	9.31763	9.90019	10.8641	11.2708	10.9875	10.4677	9.37294	9.76174	9.49103	10.3126	10.0008	9.83945	10.2356	9.5909	9.88616	10.3159	9.19494	GeneID:229211,Genbank:NM_172678.3,MGI:MGI:1914272	acyl-Coenzyme A dehydrogenase family, member 9		GO:0050660,GO:0004466,GO:0051791,GO:0005634,GO:0055114,GO:0005739,GO:0008152,GO:0016491,GO:0070991,GO:0016627,GO:0017099,GO:0030425,GO:0031966,GO:0000062,GO:0032981,GO:0001676,GO:0042760,GO:0003995	flavin adenine dinucleotide binding|long-chain-acyl-CoA dehydrogenase activity|medium-chain fatty acid metabolic process|nucleus|oxidation-reduction process|mitochondrion|metabolic process|oxidoreductase activity|medium-chain-acyl-CoA dehydrogenase activity|oxidoreductase activity, acting on the CH-CH group of donors|very-long-chain-acyl-CoA dehydrogenase activity|dendrite|mitochondrial membrane|…
Acadl	40.6912	41.3606	42.0421	41.9016	37.9323	43.6106	38.5437	43.0178	36.4499	49.3163	40.2551	44.2045	38.8167	46.2807	40.4509	40.9369	37.4864	46.1158	38.3668	41.3872	44.6493	75.6909	52.3737	84.2037	47.0402	80.4198	45.4751	43.5938	39.7233	48.3675	39.5486	49.2619	40.2879	GeneID:11363,Genbank:NM_007381.4,MGI:MGI:87866	acyl-Coenzyme A dehydrogenase, long-chain		GO:0050660,GO:0033539,GO:0009409,GO:0003995,GO:0051289,GO:0016401,GO:0004466,GO:0055114,GO:0042413,GO:0090181,GO:0042758,GO:0005739,GO:0016491,GO:0016627,GO:0005759,GO:0044242,GO:0019254,GO:0006629,GO:0045717,GO:0006631,GO:0000062,GO:0046322,GO:0031966,GO:0008152,GO:0001659,GO:0009062	flavin adenine dinucleotide binding|fatty acid beta-oxidation using acyl-CoA dehydrogenase|response to cold|acyl-CoA dehydrogenase activity|protein homotetramerization|palmitoyl-CoA oxidase activity|long-chain-acyl-CoA dehydrogenase activity|oxidation-reduction process|carnitine catabolic process|regulation of cholesterol metabolic process|long-chain fatty acid catabolic process|mitochondrion|oxi…	mmu00071,mmu03320	Fatty acid degradation|PPAR signaling pathway
Acadm	48.1038	49.709	51.97	40.631	42.9479	42.2478	41.9677	45.7726	39.3894	42.4057	34.8812	36.4074	32.1766	38.4929	36.1976	49.1488	47.1599	49.1009	47.5292	46.6971	52.0869	34.0565	42.8811	33.4064	36.5957	34.9224	36.3706	34.346	43.9101	39.1989	40.228	36.9547	37.9515	GeneID:11364,Genbank:NM_007382.5,MGI:MGI:87867	acyl-Coenzyme A dehydrogenase, medium chain		GO:0006082,GO:0006111,GO:0006629,GO:0006631,GO:0006635,GO:0007507,GO:0033539,GO:0008152,GO:0009409,GO:0042594,GO:0009437,GO:0042802,GO:0045329,GO:0050660,GO:0051289,GO:0051791,GO:0051793,GO:0000062,GO:0001889,GO:0003995,GO:0005739,GO:0005759,GO:0005978,GO:0009791,GO:0016491,GO:0016607,GO:0016627,GO:0016853,GO:0019254,GO:0055007,GO:0030424,GO:0055114,GO:0031966,GO:0070991	organic acid metabolic process|regulation of gluconeogenesis|lipid metabolic process|fatty acid metabolic process|fatty acid beta-oxidation|heart development|fatty acid beta-oxidation using acyl-CoA dehydrogenase|metabolic process|response to cold|response to starvation|carnitine metabolic process|identical protein binding|carnitine biosynthetic process|flavin adenine dinucleotide binding|protein…	mmu00640,mmu00071,mmu00280,mmu00410,mmu03320	Propanoate metabolism|Fatty acid degradation|Valine, leucine and isoleucine degradation|beta-Alanine metabolism|PPAR signaling pathway
Acads	13.8248	12.1903	12.4018	18.0394	15.9854	17.484	14.8483	16.4801	15.8741	13.9967	13.3627	13.3718	13.2245	14.8144	13.8119	17.2678	17.1953	18.7006	15.8453	16.7564	15.5333	17.4247	18.9695	16.2541	17.2382	14.7207	17.1576	17.8633	15.7755	17.1819	15.0982	18.4864	14.5206	GeneID:11409,Genbank:NM_007383.3,MGI:MGI:87868	acyl-Coenzyme A dehydrogenase, short chain		GO:0046359,GO:0004085,GO:0005654,GO:0050660,GO:0005739,GO:0005759,GO:0006629,GO:0051289,GO:0006631,GO:0055114,GO:0008152,GO:0016491,GO:0016627,GO:0000062,GO:0031966,GO:0003995,GO:0033539	butyrate catabolic process|butyryl-CoA dehydrogenase activity|nucleoplasm|flavin adenine dinucleotide binding|mitochondrion|mitochondrial matrix|lipid metabolic process|protein homotetramerization|fatty acid metabolic process|oxidation-reduction process|metabolic process|oxidoreductase activity|oxidoreductase activity, acting on the CH-CH group of donors|fatty-acyl-CoA binding|mitochondrial membr…	mmu00650,mmu00071,mmu00280	Butanoate metabolism|Fatty acid degradation|Valine, leucine and isoleucine degradation
Acadsb	28.462	27.2351	29.314	21.0765	22.9065	21.4681	22.9457	23.3003	20.835	26.0825	23.0527	23.8359	22.1757	22.2247	23.9772	26.5557	28.4876	26.7539	25.8208	25.413	28.6029	20.0903	18.8933	19.7051	21.9666	20.1442	21.3392	17.5738	22.1468	20.822	22.3409	20.4305	21.0231	GeneID:66885,Genbank:NM_025826.4,MGI:MGI:1914135	acyl-Coenzyme A dehydrogenase, short/branched chain		GO:0005739,GO:0006629,GO:0006631,GO:0006637,GO:0008152,GO:0009055,GO:0016491,GO:0016627,GO:0016937,GO:0050660,GO:0055114,GO:0003995	mitochondrion|lipid metabolic process|fatty acid metabolic process|acyl-CoA metabolic process|metabolic process|electron transfer activity|oxidoreductase activity|oxidoreductase activity, acting on the CH-CH group of donors|short-branched-chain-acyl-CoA dehydrogenase activity|flavin adenine dinucleotide binding|oxidation-reduction process|acyl-CoA dehydrogenase activity	mmu00071,mmu00280	Fatty acid degradation|Valine, leucine and isoleucine degradation
Acadvl	30.3445	31.8249	30.5179	30.2791	32.6714	34.307	28.8889	32.9539	31.0509	37.0064	37.6292	35.2374	33.356	38.911	37.2393	35.923	32.9953	35.5065	31.8548	36.032	33.5782	35.8066	35.1988	37.4438	34.1534	35.5705	33.4772	34.0039	35.2883	35.6593	31.3094	34.4172	29.5738	GeneID:11370,Genbank:NM_017366.3,MGI:MGI:895149	acyl-Coenzyme A dehydrogenase, very long chain		GO:0033539,GO:0009062,GO:0003995,GO:0042645,GO:0009409,GO:0004466,GO:0042760,GO:0016020,GO:0005634,GO:0005730,GO:0005739,GO:0016491,GO:0005743,GO:0045717,GO:0016627,GO:0005829,GO:0046322,GO:0017099,GO:0006629,GO:0050660,GO:0006631,GO:0000062,GO:0055114,GO:0031966,GO:0006635,GO:0090181,GO:0008152,GO:0001659	fatty acid beta-oxidation using acyl-CoA dehydrogenase|fatty acid catabolic process|acyl-CoA dehydrogenase activity|mitochondrial nucleoid|response to cold|long-chain-acyl-CoA dehydrogenase activity|very long-chain fatty acid catabolic process|membrane|nucleus|nucleolus|mitochondrion|oxidoreductase activity|mitochondrial inner membrane|negative regulation of fatty acid biosynthetic process|oxidor…	mmu00071	Fatty acid degradation
Acan	0.0137843	0.0139734	0	0.121305	0.0433385	0.0348655	0.0773813	0.21882	0.117178	0.00752178	0	0.00726685	0.00707525	0.0413246	0	0.0211143	0.00669203	0.0202648	0.0591233	0.0431654	0.0141702	0.11862	0.0472568	0.127726	0.0581736	0.177598	0.0800346	0.461811	0.387967	0.23905	0.345949	0.278787	0.377207	GeneID:11595,Genbank:XM_006540566.1,MGI:MGI:99602	aggrecan		GO:0030166,GO:0005201,GO:0030199,GO:0005509,GO:0030246,GO:0005515,GO:0005540,GO:0005576,GO:0005578,GO:0030336,GO:0005604,GO:0043005,GO:0005615,GO:0043025,GO:0046872,GO:0007155,GO:0001501,GO:0072534,GO:0007417,GO:0001502,GO:0007507,GO:0002063	proteoglycan biosynthetic process|extracellular matrix structural constituent|collagen fibril organization|calcium ion binding|carbohydrate binding|protein binding|hyaluronic acid binding|extracellular region|proteinaceous extracellular matrix|negative regulation of cell migration|basement membrane|neuron projection|extracellular space|neuronal cell body|metal ion binding|cell adhesion|skeletal s…
Acap1	0.850414	0.800503	0.509639	1.73995	1.6764	2.15101	1.7732	2.01724	1.42003	4.08808	3.33977	2.75399	2.70217	3.60167	2.05359	1.84023	0.983003	1.96464	0.868472	2.13468	1.5403	2.14899	1.56682	1.65546	2.05085	2.15816	1.45352	0.760588	1.46236	1.44471	1.47266	1.31844	1.72619	GeneID:216859,Genbank:NM_153788.3,MGI:MGI:2388270	ArfGAP with coiled-coil, ankyrin repeat and PH domains 1		GO:0032012,GO:0005096,GO:0043231,GO:0005737,GO:0046872,GO:0005768,GO:0005829,GO:0006629,GO:0007165,GO:0008150,GO:0016020,GO:0016042,GO:0016192,GO:0003674,GO:0016787,GO:0004871,GO:0031267	regulation of ARF protein signal transduction|GTPase activator activity|intracellular membrane-bounded organelle|cytoplasm|metal ion binding|endosome|cytosol|lipid metabolic process|signal transduction|biological_process|membrane|lipid catabolic process|vesicle-mediated transport|molecular_function|hydrolase activity|signal transducer activity|small GTPase binding	mmu04144	Endocytosis
Acap2	11.0272	10.7623	12.4019	14.9114	13.9529	15.1718	14.6469	16.1987	14.0017	12.9431	12.0391	12.9493	12.2977	13.2304	12.5471	14.2418	13.2592	13.8979	12.7171	13.2425	12.52	21.9707	10.8013	25.4344	13.5836	22.1054	13.9405	15.0909	12.1964	15.9566	11.6056	15.2839	14.3067	GeneID:78618,Genbank:XM_006522743.3,MGI:MGI:1925868	ArfGAP with coiled-coil, ankyrin repeat and PH domains 2		GO:0036010,GO:0005515,GO:0043231,GO:0005737,GO:0046872,GO:0005768,GO:0005829,GO:0010008,GO:0016020,GO:0080025,GO:1990090,GO:0016192,GO:0017137,GO:0030029,GO:0001726,GO:0031267,GO:0005096,GO:0032012	protein localization to endosome|protein binding|intracellular membrane-bounded organelle|cytoplasm|metal ion binding|endosome|cytosol|endosome membrane|membrane|phosphatidylinositol-3,5-bisphosphate binding|cellular response to nerve growth factor stimulus|vesicle-mediated transport|Rab GTPase binding|actin filament-based process|ruffle|small GTPase binding|GTPase activator activity|regulation o…	mmu04144	Endocytosis
Acap3	7.93587	6.93229	7.58373	10.7277	10.9682	11.1613	9.97347	10.3702	9.5006	8.69868	6.62971	8.14809	8.37203	8.09206	7.59751	8.83528	8.07559	9.12513	9.45787	10.9967	8.3362	11.1113	8.05619	11.5978	9.01886	11.5817	9.40207	10.4257	9.98681	10.3942	9.65584	9.64146	9.87226	GeneID:140500,Genbank:NM_207223.1,MGI:MGI:2153589	ArfGAP with coiled-coil, ankyrin repeat and PH domains 3		GO:0005737,GO:0005829,GO:0008150,GO:0016020,GO:0016192,GO:0031267,GO:0032012,GO:0043231,GO:0003674,GO:0005096,GO:0005575	cytoplasm|cytosol|biological_process|membrane|vesicle-mediated transport|small GTPase binding|regulation of ARF protein signal transduction|intracellular membrane-bounded organelle|molecular_function|GTPase activator activity|cellular_component	mmu04144	Endocytosis
Acat1	28.4727	29.9389	27.6685	28.5932	29.1595	29.4641	30.2075	29.629	28.1687	35.6883	30.1832	32.1746	25.5227	34.0553	28.3096	32.5524	30.5214	29.1785	27.637	32.3821	33.1444	29.1171	30.1387	28.3286	27.685	29.64	26.4303	32.9097	34.2438	30.4602	33.1413	32.9653	30.0176	GeneID:110446,Genbank:NM_144784.3,MGI:MGI:87870	acetyl-Coenzyme A acetyltransferase 1		GO:0046356,GO:0015936,GO:0003985,GO:0046872,GO:0015937,GO:0003988,GO:0046952,GO:0016740,GO:0005739,GO:0050662,GO:0005743,GO:0005759,GO:0016746,GO:0005829,GO:0051260,GO:0016747,GO:0006085,GO:1902860,GO:0016830,GO:0006550,GO:0016885,GO:0006635,GO:0003824,GO:0019899,GO:0006696,GO:0042803,GO:0008152	acetyl-CoA catabolic process|coenzyme A metabolic process|acetyl-CoA C-acetyltransferase activity|metal ion binding|coenzyme A biosynthetic process|acetyl-CoA C-acyltransferase activity|ketone body catabolic process|transferase activity|mitochondrion|coenzyme binding|mitochondrial inner membrane|mitochondrial matrix|transferase activity, transferring acyl groups|cytosol|protein homooligomerizatio…	mmu00620,mmu00630,mmu00640,mmu00650,mmu00071,mmu00072,mmu00280,mmu00310,mmu00380,mmu00900	Pyruvate metabolism|Glyoxylate and dicarboxylate metabolism|Propanoate metabolism|Butanoate metabolism|Fatty acid degradation|Synthesis and degradation of ketone bodies|Valine, leucine and isoleucine degradation|Lysine degradation|Tryptophan metabolism|Terpenoid backbone biosynthesis
Acat2	30.1033	31.6117	29.8168	10.3356	12.1881	11.1936	11.9594	12.9012	14.4356	15.5562	17.1989	16.087	16.6137	15.6327	17.9768	12.0336	17.7624	13.1129	19.4966	12.4348	15.8698	9.10249	9.35005	8.86325	7.30235	7.44367	8.58315	7.67966	12.4885	7.36874	12.7303	8.83369	12.9985	GeneID:110460,Genbank:NM_009338.3,MGI:MGI:87871	acetyl-Coenzyme A acetyltransferase 2		GO:0003988,GO:0005634,GO:0005730,GO:0005737,GO:0005739,GO:0005829,GO:0006635,GO:0008152,GO:0016740,GO:0016746,GO:0003824,GO:0016747,GO:0003985,GO:0045797	acetyl-CoA C-acyltransferase activity|nucleus|nucleolus|cytoplasm|mitochondrion|cytosol|fatty acid beta-oxidation|metabolic process|transferase activity|transferase activity, transferring acyl groups|catalytic activity|transferase activity, transferring acyl groups other than amino-acyl groups|acetyl-CoA C-acetyltransferase activity|positive regulation of intestinal cholesterol absorption	mmu00620,mmu00630,mmu00640,mmu00650,mmu00071,mmu00072,mmu00280,mmu00310,mmu00380,mmu00900,mmu04975	Pyruvate metabolism|Glyoxylate and dicarboxylate metabolism|Propanoate metabolism|Butanoate metabolism|Fatty acid degradation|Synthesis and degradation of ketone bodies|Valine, leucine and isoleucine degradation|Lysine degradation|Tryptophan metabolism|Terpenoid backbone biosynthesis|Fat digestion and absorption
Acat3	0.72435	0.951853	1.09729	0.277755	0.309275	0.352858	0.481933	0.675534	0.285073	2.51796	1.65617	2.85692	1.1567	2.22518	1.29176	0.547917	0.0781466	0.57846	0.332422	0.448059	0.468842	0.795199	1.28763	0.438685	2.03798	0.691304	0.538108	0.898804	0.740837	0.292445	0.632083	0.238211	0.45178	GeneID:224530,Genbank:NM_153151.3,MGI:MGI:109182	acetyl-Coenzyme A acetyltransferase 3		GO:0005634,GO:0005730,GO:0005737,GO:0005739,GO:0005829,GO:0006635,GO:0003985,GO:0003988	nucleus|nucleolus|cytoplasm|mitochondrion|cytosol|fatty acid beta-oxidation|acetyl-CoA C-acetyltransferase activity|acetyl-CoA C-acyltransferase activity
Acbd3	13.4959	13.7434	14.9445	20.712	19.724	20.1157	20.8368	19.8632	19.0011	23.1428	22.1912	22.5045	20.4104	21.4679	19.3597	18.9674	18.4084	20.6175	18.1147	19.2758	19.11	24.749	20.4396	25.1802	22.893	24.7296	22.5974	20.7787	18.2729	21.4872	19.5157	21.2096	19.4845	GeneID:170760,Genbank:NM_133225.3,MGI:MGI:2181074	acyl-Coenzyme A binding domain containing 3		GO:0005794,GO:0006629,GO:0006694,GO:0016020,GO:0034237,GO:0000062,GO:0000139,GO:0005739	Golgi apparatus|lipid metabolic process|steroid biosynthetic process|membrane|protein kinase A regulatory subunit binding|fatty-acyl-CoA binding|Golgi membrane|mitochondrion
Acbd4	10.0908	11.6905	11.4735	14.5515	14.2443	12.6575	16.0114	13.5274	13.9502	6.23673	5.09015	6.9753	4.46593	6.14807	6.30281	13.8532	16.4463	15.0871	16.8806	15.4234	13.734	7.45779	6.07668	6.25777	6.19234	6.69348	5.54369	8.80712	8.61217	10.1018	8.86011	8.20304	8.48018	GeneID:67131,Genbank:NM_025988.2,MGI:MGI:1914381	acyl-Coenzyme A binding domain containing 4		GO:0003674,GO:0005575,GO:0008150	molecular_function|cellular_component|biological_process
Acbd5	19.3182	17.6225	18.3923	16.0567	16.8839	15.6314	17.7435	16.7338	16.0913	14.1841	16.1313	14.5241	16.5141	14.9561	17.9906	17.1018	19.7078	17.9627	18.728	17.9491	21.0715	16.4189	18.1139	15.6338	18.8267	15.8859	19.1363	14.8591	16.284	15.7898	18.1099	16.2665	16.2362	GeneID:74159,Genbank:XM_017319291.1,MGI:MGI:1921409	acyl-Coenzyme A binding domain containing 5		GO:0005654,GO:0005777,GO:0006914,GO:0008289,GO:0016020,GO:0016021,GO:0030242,GO:0000062,GO:0003674,GO:0005634	nucleoplasm|peroxisome|autophagy|lipid binding|membrane|integral component of membrane|autophagy of peroxisome|fatty-acyl-CoA binding|molecular_function|nucleus
Acbd6	5.60214	6.10759	5.91217	7.14974	6.42501	6.02443	6.30956	6.73111	6.55189	7.51743	7.56181	7.13263	7.36053	7.4116	6.38893	6.8901	6.60264	7.07907	7.06921	6.80392	6.73694	7.44524	7.69614	6.62557	6.39392	6.45851	6.47198	7.38658	5.76291	7.83863	6.58691	6.69147	5.74792	GeneID:72482,Genbank:NM_028250.3,MGI:MGI:1919732	acyl-Coenzyme A binding domain containing 6		GO:0008150,GO:0008289,GO:0000062,GO:0003674,GO:0005737	biological_process|lipid binding|fatty-acyl-CoA binding|molecular_function|cytoplasm
Acbd7	0.199679	0.202418	0	0.103366	0.209267	0	0.112094	0	0	0	0	0	0	0	0.204565	0.101954	0	0	0.0951622	0.312647	0	0	0.195589	0	0.210675	0	0	0.10136	0	0.197879	0	0.0985001	0.315243	GeneID:78245,Genbank:NM_030063.2,MGI:MGI:1925495	acyl-Coenzyme A binding domain containing 7		GO:0008150,GO:0008289,GO:0000062,GO:0003674,GO:0005575	biological_process|lipid binding|fatty-acyl-CoA binding|molecular_function|cellular_component
Accs	1.86983	1.61852	1.63863	2.59003	2.72915	2.18551	2.41569	2.15927	2.6492	1.02499	0.716502	1.01725	0.85896	1.14332	1.08462	1.83968	2.1886	1.94976	2.26238	2.37958	1.93974	1.68173	1.64754	1.77775	1.9638	2.24011	2.2804	3.29389	3.00159	3.12214	2.63262	2.61971	2.4982	GeneID:329470,Genbank:NM_001290782.1,MGI:MGI:1919717	1-aminocyclopropane-1-carboxylate synthase (non-functional)		GO:0009058,GO:0030170,GO:0042802,GO:0003824,GO:0005575,GO:0008150	biosynthetic process|pyridoxal phosphate binding|identical protein binding|catalytic activity|cellular_component|biological_process
Accsl	0.0757002	0.0767387	0.0317561	0.0156749	0	0.0919075	0.0679938	0.0331507	0.160879	0.231324	0.0438115	0.0478895	0.0932538	0.136167	0.124084	0.0618426	0.0441014	0.178063	0.0288615	0.094822	0.015564	0.0144763	0.0593197	0.0330092	0.0638953	0.0354665	0.015983	0.0922242	0.0804011	0.0300071	0.0310184	0.0448108	0	GeneID:381411,Genbank:NM_001033452.4,MGI:MGI:3584519	1-aminocyclopropane-1-carboxylate synthase (non-functional)-like		GO:0009058,GO:0030170,GO:0003824,GO:0005575,GO:0008150	biosynthetic process|pyridoxal phosphate binding|catalytic activity|cellular_component|biological_process
Acd	6.30056	6.70063	7.25665	11.1534	9.99307	10.3018	10.3583	9.36137	10.9093	10.9589	9.713	10.4985	9.67305	10.9622	10.0279	9.73713	9.50417	9.42807	8.79361	9.01364	8.93475	10.7577	12.1226	9.96533	8.78425	11.0366	10.5115	10.2802	9.26098	10.2855	8.81687	10.1288	10.1839	GeneID:497652,Genbank:XM_006531170.2,MGI:MGI:87873	adrenocortical dysplasia		GO:0051973,GO:0030326,GO:0000783,GO:0060381,GO:0031848,GO:0000784,GO:0070182,GO:0032202,GO:0070187,GO:0001501,GO:0001655,GO:0003677,GO:0005515,GO:0032211,GO:0005634,GO:0070198,GO:0032212,GO:0005694,GO:0070200,GO:0035282,GO:0006886,GO:0042162,GO:0016233,GO:0000723,GO:0000781,GO:0044877,GO:0016604	positive regulation of telomerase activity|embryonic limb morphogenesis|nuclear telomere cap complex|positive regulation of single-stranded telomeric DNA binding|protection from non-homologous end joining at telomere|nuclear chromosome, telomeric region|DNA polymerase binding|telomere assembly|shelterin complex|skeletal system development|urogenital system development|DNA binding|protein binding|…
Ace	41.2199	45.6566	41.6717	51.1589	56.7518	62.0553	57.1575	55.5467	51.1542	28.5791	13.2923	36.4944	16.8845	26.1184	18.8372	55.8244	28.85	44.3995	31.8548	46.2853	36.3191	26.5939	20.0393	31.8619	17.3746	32.8257	20.9149	54.2176	36.7619	56.7271	28.8847	53.7939	41.034	GeneID:11421,Genbank:NM_001281819.1,MGI:MGI:87874	angiotensin I converting enzyme (peptidyl-dipeptidase A) 1		GO:0005515,GO:0005576,GO:0005615,GO:0005737,GO:0005764,GO:0005768,GO:0005886,GO:0008241,GO:0008270,GO:0006508,GO:0009792,GO:0006518,GO:0009897,GO:0009925,GO:0010608,GO:0010629,GO:0032092,GO:0010815,GO:0032496,GO:0014910,GO:0035814,GO:0016020,GO:0042310,GO:0042447,GO:0042755,GO:0001822,GO:0060978,GO:0043065,GO:0061098,GO:0043171,GO:0002446,GO:0070062,GO:0045777,GO:0003081,GO:0070573,GO:0003084,GO:…	protein binding|extracellular region|extracellular space|cytoplasm|lysosome|endosome|plasma membrane|peptidyl-dipeptidase activity|zinc ion binding|proteolysis|embryo development ending in birth or egg hatching|peptide metabolic process|external side of plasma membrane|basal plasma membrane|posttranscriptional regulation of gene expression|negative regulation of gene expression|positive regulatio…	mmu04924,mmu04614,mmu05410,mmu05142	Renin secretion|Renin-angiotensin system|Hypertrophic cardiomyopathy (HCM)|Chagas disease (American trypanosomiasis)
Ace2	5.94955	4.75363	5.77852	0.925477	1.96579	1.26023	1.4643	1.1872	1.41701	1.18347	0.735023	1.83864	1.11321	1.15688	1.4262	3.35202	4.70967	2.70011	4.58136	2.61568	4.44399	0.43436	1.03348	0.39937	0.525677	0.377609	0.912728	0.357056	1.22956	0.479225	1.51615	0.361437	1.49607	GeneID:70008,Genbank:NM_001130513.1,MGI:MGI:1917258	angiotensin I converting enzyme (peptidyl-dipeptidase A) 2		GO:0060452,GO:0009986,GO:0004175,GO:0070373,GO:0015827,GO:0004180,GO:1903598,GO:0016020,GO:1903779,GO:0004181,GO:0005576,GO:0005615,GO:0005737,GO:0016021,GO:0005886,GO:0016787,GO:0032800,GO:0006508,GO:0046813,GO:0008233,GO:0001618,GO:0046872,GO:0008237,GO:0003051,GO:0048662,GO:0008241,GO:0003081	positive regulation of cardiac muscle contraction|cell surface|endopeptidase activity|negative regulation of ERK1 and ERK2 cascade|tryptophan transport|carboxypeptidase activity|positive regulation of gap junction assembly|membrane|regulation of cardiac conduction|metallocarboxypeptidase activity|extracellular region|extracellular space|cytoplasm|integral component of membrane|plasma membrane|hyd…	mmu04614,mmu04974	Renin-angiotensin system|Protein digestion and absorption
Ace3	0.0169246	0	0	0	0	0	0	0	0	0	0	0.0178448	0.00868714	0	0	0	0	0.00829382	0.00806587	0.0176665	0	0	0	0.00922499	0.00892834	0	0	0	0	0.016772	0	0	0	GeneID:217246,Genbank:XM_006533054.3,MGI:MGI:3644400	angiotensin I converting enzyme (peptidyl-dipeptidase A) 3		GO:0008150,GO:0008237,GO:0008241,GO:0016020,GO:0016021,GO:0031410,GO:0001669,GO:0005515,GO:0006508	biological_process|metallopeptidase activity|peptidyl-dipeptidase activity|membrane|integral component of membrane|cytoplasmic vesicle|acrosomal vesicle|protein binding|proteolysis	mmu04924,mmu04614,mmu05410,mmu05142	Renin secretion|Renin-angiotensin system|Hypertrophic cardiomyopathy (HCM)|Chagas disease (American trypanosomiasis)
Acer1	0	0	0	0	0	0	0	0	0	0	0	0	0	0.0219751	0	0	0	0	0	0.0459081	0	0	0	0	0	0	0	0	0	0	0	0	0	GeneID:171168,Genbank:NM_175731.4,MGI:MGI:2181962	alkaline ceramidase 1		GO:0046514,GO:0006665,GO:0071277,GO:0006672,GO:0071633,GO:0010446,GO:0016020,GO:0016021,GO:0016787,GO:0016811,GO:0017040,GO:0019216,GO:0030148,GO:0005783,GO:0030154,GO:0046512,GO:0006629	ceramide catabolic process|sphingolipid metabolic process|cellular response to calcium ion|ceramide metabolic process|dihydroceramidase activity|response to alkaline pH|membrane|integral component of membrane|hydrolase activity|hydrolase activity, acting on carbon-nitrogen (but not peptide) bonds, in linear amides|N-acylsphingosine amidohydrolase activity|regulation of lipid metabolic process|sph…	mmu00600,mmu04071	Sphingolipid metabolism|Sphingolipid signaling pathway
Acer2	4.32722	3.96391	4.05361	2.56671	1.66519	3.55717	2.12554	3.88618	3.16121	3.81246	3.27177	3.56443	4.31493	3.91886	4.62935	2.23244	2.50563	5.14671	2.40596	2.38784	4.59897	4.11596	3.33347	4.18899	3.12691	3.51092	2.79561	3.14613	2.5493	2.8253	2.13556	2.79052	1.96883	GeneID:230379,Genbank:XM_006537878.3,MGI:MGI:1920932	alkaline ceramidase 2		GO:0071633,GO:0006672,GO:0090285,GO:0006919,GO:0008284,GO:0010942,GO:0016020,GO:0016021,GO:0016787,GO:0016811,GO:0017040,GO:0030173,GO:0032526,GO:0001953,GO:0033629,GO:0005794,GO:0046512,GO:0006629	dihydroceramidase activity|ceramide metabolic process|negative regulation of protein glycosylation in Golgi|activation of cysteine-type endopeptidase activity involved in apoptotic process|positive regulation of cell proliferation|positive regulation of cell death|membrane|integral component of membrane|hydrolase activity|hydrolase activity, acting on carbon-nitrogen (but not peptide) bonds, in l…	mmu00600,mmu04071	Sphingolipid metabolism|Sphingolipid signaling pathway
Acer3	6.76561	7.33878	7.93747	14.7042	15.1466	12.5848	16.8473	11.514	14.6861	15.7873	11.3126	15.1967	10.2154	15.2451	10.4911	14.6511	16.9469	14.4229	15.5696	14.6877	17.7529	12.5101	13.3314	12.0244	12.596	12.9504	13.437	11.7329	12.8896	12.3396	11.7307	11.8563	11.4847	GeneID:66190,Genbank:NM_025408.2,MGI:MGI:1913440	alkaline ceramidase 3		GO:0008284,GO:0016020,GO:0016021,GO:0016787,GO:0016811,GO:0030173,GO:0030176,GO:0046512,GO:0070774,GO:0071602,GO:0005783,GO:0005794,GO:0006672	positive regulation of cell proliferation|membrane|integral component of membrane|hydrolase activity|hydrolase activity, acting on carbon-nitrogen (but not peptide) bonds, in linear amides|integral component of Golgi membrane|integral component of endoplasmic reticulum membrane|sphingosine biosynthetic process|phytoceramidase activity|phytosphingosine biosynthetic process|endoplasmic reticulum|Go…	mmu00600	Sphingolipid metabolism
Ache	0.392323	0.206218	0.289537	0.195569	0.16751	0.220518	0.114198	0.31816	0.169842	0.174437	0.0840951	0.153205	0.298331	0.203288	0.0744301	0.311602	0.324498	0.071206	0.290845	0.212344	0.268872	0.111148	0.0711643	0.0475203	0.137976	0.0510579	0.168735	0.118015	0.138895	0.172794	0.148848	0.200698	0.152934	GeneID:11423,Genbank:XM_006504548.3,MGI:MGI:87876	acetylcholinesterase		GO:0005635,GO:0005737,GO:0005788,GO:0005791,GO:0005794,GO:0005886,GO:0030425,GO:0006581,GO:0031225,GO:0031594,GO:0007155,GO:0031623,GO:0033265,GO:0042135,GO:0042166,GO:0050772,GO:0042734,GO:0050775,GO:0042803,GO:0051262,GO:0043005,GO:0052689,GO:0060041,GO:0070997,GO:0001919,GO:0003990,GO:0004104,GO:0005515,GO:0005518,GO:0005576,GO:0005605,GO:0005615,GO:0007416,GO:0008291,GO:0009986,GO:0016020,GO:…	nuclear envelope|cytoplasm|endoplasmic reticulum lumen|rough endoplasmic reticulum|Golgi apparatus|plasma membrane|dendrite|acetylcholine catabolic process|anchored component of membrane|neuromuscular junction|cell adhesion|receptor internalization|choline binding|neurotransmitter catabolic process|acetylcholine binding|positive regulation of axonogenesis|presynaptic membrane|positive regulation …	mmu00564,mmu04725	Glycerophospholipid metabolism|Cholinergic synapse
Acin1	25.439	23.0571	25.1054	36.9582	34.404	35.06	35.4779	33.1826	33.2698	28.0599	25.7908	30.4767	30.4929	28.6399	28.3809	31.2916	31.8064	32.0967	33.247	31.537	28.8756	30.1047	25.3563	30.6973	27.1918	30.1149	30.0236	32.5884	27.7644	32.41	28.0189	31.5908	27.0979	GeneID:56215,Genbank:NM_001085473.2,MGI:MGI:1891824	apoptotic chromatin condensation inducer 1		GO:0005654,GO:0005730,GO:0005829,GO:0005886,GO:0006397,GO:0006915,GO:0008380,GO:0016607,GO:0030263,GO:0035145,GO:0043065,GO:0003676,GO:0048025,GO:0005634,GO:0061574	nucleoplasm|nucleolus|cytosol|plasma membrane|mRNA processing|apoptotic process|RNA splicing|nuclear speck|apoptotic chromosome condensation|exon-exon junction complex|positive regulation of apoptotic process|nucleic acid binding|negative regulation of mRNA splicing, via spliceosome|nucleus|ASAP complex	mmu03040,mmu03013,mmu03015	Spliceosome|RNA transport|mRNA surveillance pathway
Ackr1	46.5413	51.8556	46.0527	20.2484	27.5544	25.6208	25.6869	27.1179	27.7909	67.7074	41.289	61.8137	49.2457	64.809	38.4181	30.9466	38.9198	31.9167	32.9739	28.4555	36.5116	25.051	54.1724	26.3988	33.1418	33.6046	49.6195	23.1335	31.5989	23.038	31.9888	24.2099	32.964	GeneID:13349,Genbank:NM_010045.2,MGI:MGI:1097689	atypical chemokine receptor 1 (Duffy blood group)		GO:0005768,GO:0006954,GO:0007165,GO:0007186,GO:0016020,GO:0016021,GO:0019956,GO:0019957,GO:0032642,GO:0004871,GO:0004888,GO:0070098,GO:0004930	endosome|inflammatory response|signal transduction|G-protein coupled receptor signaling pathway|membrane|integral component of membrane|chemokine binding|C-C chemokine binding|regulation of chemokine production|signal transducer activity|transmembrane signaling receptor activity|chemokine-mediated signaling pathway|G-protein coupled receptor activity	mmu05144	Malaria
Ackr2	0.931739	1.28798	1.38579	0.789263	1.18953	1.35404	1.10317	0.908789	1.04408	1.05384	0.0653629	1.01812	0.086954	0.795669	0.260328	1.21096	0.246733	0.863378	0.242206	1.00795	0.296056	0.923287	0.182531	1.23733	0.357473	1.38897	0.196723	0.945934	0.395839	1.59486	0.295014	1.62121	0.570564	GeneID:59289,Genbank:NM_001276719.1,MGI:MGI:1891697	atypical chemokine receptor 2		GO:0016021,GO:0005044,GO:0016493,GO:0005515,GO:0019957,GO:0005654,GO:0005768,GO:0005829,GO:0005884,GO:0005886,GO:0031965,GO:0005887,GO:0043231,GO:0006935,GO:0006954,GO:0007165,GO:0004871,GO:0007186,GO:0004930,GO:0016020,GO:0004950	integral component of membrane|scavenger receptor activity|C-C chemokine receptor activity|protein binding|C-C chemokine binding|nucleoplasm|endosome|cytosol|actin filament|plasma membrane|nuclear membrane|integral component of plasma membrane|intracellular membrane-bounded organelle|chemotaxis|inflammatory response|signal transduction|signal transducer activity|G-protein coupled receptor signali…
Ackr3	52.2634	52.6071	58.9141	24.3029	32.0775	29.4074	30.024	25.1699	30.7389	49.6288	30.4783	44.7439	28.6569	43.9255	28.5983	33.3475	22.7027	32.5923	27.4191	35.1684	39.2482	41.2363	28.2226	43.1255	27.4373	46.0394	31.3159	37.616	33.5595	46.0224	32.3207	39.0974	32.9172	GeneID:12778,Genbank:NM_001271607.1,MGI:MGI:109562	atypical chemokine receptor 3		GO:0070374,GO:0015026,GO:0004930,GO:1902230,GO:0016020,GO:0005044,GO:1905322,GO:0016021,GO:0005634,GO:0005737,GO:0005768,GO:0005886,GO:0005905,GO:0016494,GO:0006935,GO:0019956,GO:0007155,GO:0019958,GO:0007165,GO:0031623,GO:0007186,GO:0001525,GO:0043231,GO:0007275,GO:0001570,GO:0070098,GO:0009986,GO:0004871	positive regulation of ERK1 and ERK2 cascade|coreceptor activity|G-protein coupled receptor activity|negative regulation of intrinsic apoptotic signaling pathway in response to DNA damage|membrane|scavenger receptor activity|positive regulation of mesenchymal stem cell migration|integral component of membrane|nucleus|cytoplasm|endosome|plasma membrane|clathrin-coated pit|C-X-C chemokine receptor …	mmu04060	Cytokine-cytokine receptor interaction
Ackr4	0.493885	0.2645	0.371367	0.135069	0.302747	0.160277	0.209248	0.112222	0.158432	0.335606	0.0359541	0.334057	0.0382646	0.195556	0.0668261	0.16177	0.171912	0.127863	0.239815	0.233449	0.153272	0.285121	0.146043	0.396179	0.0786541	0.469331	0.0885367	0.293277	0.257328	0.22163	0.133641	0.340162	0.353081	GeneID:252837,Genbank:XM_006511735.3,MGI:MGI:2181676	atypical chemokine receptor 4		GO:0005044,GO:0005768,GO:0005886,GO:0006935,GO:0007165,GO:0007186,GO:0016020,GO:0016021,GO:0019956,GO:0004871,GO:0004930,GO:0004950	scavenger receptor activity|endosome|plasma membrane|chemotaxis|signal transduction|G-protein coupled receptor signaling pathway|membrane|integral component of membrane|chemokine binding|signal transducer activity|G-protein coupled receptor activity|chemokine receptor activity
Acly	62.1857	65.1303	58.3714	36.3635	39.4899	40.992	38.8379	42.8511	39.873	46.4691	44.6208	49.1177	47.1786	46.7943	48.3429	104.815	63.8245	39.6857	64.7236	82.657	38.8845	44.1965	36.3888	43.3785	40.6214	42.566	39.3455	42.3582	43.2499	39.0388	37.9938	39.7225	43.5575	GeneID:104112,Genbank:NM_134037.3,MGI:MGI:103251	ATP citrate lyase		GO:0046912,GO:0006107,GO:0003878,GO:0048037,GO:0006629,GO:0005515,GO:0006633,GO:0005524,GO:0005654,GO:0005737,GO:0005739,GO:0005829,GO:0008152,GO:0005886,GO:0008610,GO:0006084,GO:0009346,GO:0006085,GO:0000166,GO:0016740,GO:0003824,GO:0046872,GO:0006101	transferase activity, transferring acyl groups, acyl groups converted into alkyl on transfer|oxaloacetate metabolic process|ATP citrate synthase activity|cofactor binding|lipid metabolic process|protein binding|fatty acid biosynthetic process|ATP binding|nucleoplasm|cytoplasm|mitochondrion|cytosol|metabolic process|plasma membrane|lipid biosynthetic process|acetyl-CoA metabolic process|citrate ly…	mmu00020	Citrate cycle (TCA cycle)
Acmsd	0	0	0	0	0	0	0	0	0	0	0	0	0	0.0463548	0	0	0	0	0	0	0	0	0	0	0.122353	0	0	0.0235466	0	0	0.0237588	0.0228821	0	GeneID:266645,Genbank:NM_001033041.2,MGI:MGI:2386323	amino carboxymuconate semialdehyde decarboxylase		GO:0005829,GO:0008270,GO:0016787,GO:0016829,GO:0016831,GO:0046872,GO:0046874,GO:0051259,GO:1904985,GO:0001760	cytosol|zinc ion binding|hydrolase activity|lyase activity|carboxy-lyase activity|metal ion binding|quinolinate metabolic process|protein complex oligomerization|negative regulation of quinolinate biosynthetic process|aminocarboxymuconate-semialdehyde decarboxylase activity	mmu00380	Tryptophan metabolism
Acnat1	0	0	0	0	0	0	0.0195567	0	0	0	0	0	0.00894068	0	0.00892239	0	0	0	0	0	0	0.0166549	0.00853089	0	0.0918893	0	0	0	0	0	0	0	0	GeneID:230161,Genbank:NM_001164565.1,MGI:MGI:2140197	acyl-coenzyme A amino acid N-acyltransferase 1		GO:0006631,GO:0006637,GO:0016410,GO:0016740,GO:0016746,GO:0016790,GO:0047617,GO:0005777,GO:0006629	fatty acid metabolic process|acyl-CoA metabolic process|N-acyltransferase activity|transferase activity|transferase activity, transferring acyl groups|thiolester hydrolase activity|acyl-CoA hydrolase activity|peroxisome|lipid metabolic process
Acnat2	0	0	0	0	0	0	0	0	0	0	0	0	0	0	0	0	0	0	0	0	0	0.0430264	0	0	0.0712161	0	0	0	0	0	0	0.0221978	0	GeneID:209186,Genbank:XM_011249969.2,MGI:MGI:2444345	acyl-coenzyme A amino acid N-acyltransferase 2		GO:0006637,GO:0016740,GO:0016746,GO:0016790,GO:0047617,GO:0005777,GO:0006629,GO:0006631	acyl-CoA metabolic process|transferase activity|transferase activity, transferring acyl groups|thiolester hydrolase activity|acyl-CoA hydrolase activity|peroxisome|lipid metabolic process|fatty acid metabolic process
Aco1	18.1304	19.382	18.3657	19.283	17.316	20.0326	18.4397	19.0368	16.4663	20.9744	17.9058	19.7811	17.7868	17.6854	19.3722	19.954	17.7601	19.9754	17.4696	18.8734	17.6972	17.4892	15.2878	18.1466	16.5061	19.2657	15.2753	18.9214	18.8359	19.5479	17.9263	20.0468	17.7415	GeneID:11428,Genbank:NM_007386.2,MGI:MGI:87879	aconitase 1		GO:0046872,GO:0006879,GO:0005737,GO:0048027,GO:0008152,GO:0050892,GO:0009791,GO:0005739,GO:0051536,GO:0005783,GO:0005794,GO:0005829,GO:0010040,GO:0051538,GO:0010468,GO:0006099,GO:0051539,GO:0016829,GO:0006101,GO:0030350,GO:0006417,GO:0003723,GO:0003994,GO:0043231	metal ion binding|cellular iron ion homeostasis|cytoplasm|mRNA 5'-UTR binding|metabolic process|intestinal absorption|post-embryonic development|mitochondrion|iron-sulfur cluster binding|endoplasmic reticulum|Golgi apparatus|cytosol|response to iron(II) ion|3 iron, 4 sulfur cluster binding|regulation of gene expression|tricarboxylic acid cycle|4 iron, 4 sulfur cluster binding|lyase activity|citra…	mmu00020,mmu00630	Citrate cycle (TCA cycle)|Glyoxylate and dicarboxylate metabolism
Aco2	69.4692	70.207	65.8938	59.4966	55.3115	61.0311	51.2826	59.3862	56.2865	63.2218	64.6262	63.7444	63.1335	62.1131	67.571	63.4718	57.578	59.651	61.0279	62.4831	55.8222	64.0434	62.9049	62.3302	63.7463	59.15	58.6085	55.8931	59.4159	55.8393	58.8281	58.1805	59.468	GeneID:11429,Genbank:NM_080633.2,MGI:MGI:87880	aconitase 2, mitochondrial		GO:0051536,GO:0005506,GO:0051538,GO:0005739,GO:0051539,GO:0006099,GO:0006101,GO:0006102,GO:0008152,GO:0016829,GO:0003994,GO:0043209,GO:0046872	iron-sulfur cluster binding|iron ion binding|3 iron, 4 sulfur cluster binding|mitochondrion|4 iron, 4 sulfur cluster binding|tricarboxylic acid cycle|citrate metabolic process|isocitrate metabolic process|metabolic process|lyase activity|aconitate hydratase activity|myelin sheath|metal ion binding	mmu00020,mmu00630	Citrate cycle (TCA cycle)|Glyoxylate and dicarboxylate metabolism
Acod1	0.185752	0.0418445	0	0.512838	0.497494	0.375869	0.324415	0.655276	0.614076	75.4801	81.6632	43.6966	72.4188	60.9263	43.6626	0.337219	0.200399	0.424793	0.0983612	0.646314	0.551643	3.53244	5.59994	1.14746	5.55282	3.74701	4.22692	2.36775	2.34552	1.75896	2.98107	1.91405	1.32509	GeneID:16365,Genbank:NM_008392.1,MGI:MGI:103206	aconitate decarboxylase 1		GO:2000379,GO:0071219,GO:0034144,GO:0005739,GO:0071222,GO:0035458,GO:0045087,GO:0006952,GO:0071346,GO:0006954,GO:0007566,GO:0045824,GO:0016829,GO:0071347,GO:0047547,GO:0019679,GO:0071356,GO:0047613,GO:0032088,GO:0071393,GO:0032480,GO:0002376,GO:0072573,GO:0032496,GO:0002760,GO:0050728,GO:0034136	positive regulation of reactive oxygen species metabolic process|cellular response to molecule of bacterial origin|negative regulation of toll-like receptor 4 signaling pathway|mitochondrion|cellular response to lipopolysaccharide|cellular response to interferon-beta|innate immune response|defense response|cellular response to interferon-gamma|inflammatory response|embryo implantation|negative re…
Acot1	8.90806	9.41231	9.73754	11.5994	10.7003	14.871	10.617	15.4915	10.7036	4.82354	8.92304	5.05743	8.01923	4.51946	9.47702	12.3855	9.81377	14.0027	10.0909	13.1967	11.306	7.27265	11.746	7.61934	8.78411	7.1833	7.27004	11.2351	13.828	11.3063	16.3553	10.6815	11.7918	GeneID:26897,Genbank:NM_012006.2,MGI:MGI:1349396	acyl-CoA thioesterase 1		GO:0005829,GO:0006631,GO:0006637,GO:0016290,GO:0016787,GO:0016790,GO:0047617,GO:0001676,GO:0052689,GO:0005737,GO:0102991,GO:0005739	cytosol|fatty acid metabolic process|acyl-CoA metabolic process|palmitoyl-CoA hydrolase activity|hydrolase activity|thiolester hydrolase activity|acyl-CoA hydrolase activity|long-chain fatty acid metabolic process|carboxylic ester hydrolase activity|cytoplasm|myristoyl-CoA hydrolase activity|mitochondrion	mmu00062,mmu01040	Fatty acid elongation|Biosynthesis of unsaturated fatty acids
Acot10	0.0695043	0	0.29157	0	0	0.175802	0	0.0760934	0.0369279	0	0	0.0366416	0.142702	0.0694568	0.0356025	0	0	0.0340603	0.0993723	0.0362754	0.142901	0.0664572	0.102121	0.0378843	0.036666	0.162818	0.183435	0.0352816	0.0369102	0.0344389	0	0	0.10973	GeneID:64833,Genbank:NM_022816.2,MGI:MGI:1928940	acyl-CoA thioesterase 10		GO:0006637,GO:0016787,GO:0047617,GO:0052689,GO:0005739	acyl-CoA metabolic process|hydrolase activity|acyl-CoA hydrolase activity|carboxylic ester hydrolase activity|mitochondrion
Acot11	4.20595	4.09186	3.94241	3.23799	4.38369	3.75657	3.55464	3.76133	3.96177	2.5389	3.07618	2.63966	3.2106	2.41716	3.12511	3.8781	4.24091	3.82022	4.47883	3.69076	4.04656	3.07878	3.51617	3.13226	3.26723	3.50981	3.61879	2.72938	3.60807	3.14511	3.7877	2.79675	3.41332	GeneID:329910,Genbank:XM_006503181.3,MGI:MGI:1913736	acyl-CoA thioesterase 11		GO:0006631,GO:0006637,GO:0008289,GO:0009266,GO:0009409,GO:0016787,GO:0035556,GO:0047617,GO:0052689,GO:0005737,GO:0005829	fatty acid metabolic process|acyl-CoA metabolic process|lipid binding|response to temperature stimulus|response to cold|hydrolase activity|intracellular signal transduction|acyl-CoA hydrolase activity|carboxylic ester hydrolase activity|cytoplasm|cytosol
Acot12	0	0	0.0548298	0.072171	0.146111	0.0705274	0.0978312	0.0381584	0.0185181	0.0570575	0	0.0183746	0	0.0348304	0	0	0	0	0.0166107	0	0	0.0999785	0	0.0189978	0.220642	0.0612362	0.0183974	0.0353852	0.148074	0.05181	0.124964	0	0	GeneID:74156,Genbank:XM_006517413.3,MGI:MGI:1921406	acyl-CoA thioesterase 12		GO:0016787,GO:0005524,GO:0047617,GO:0005737,GO:0052689,GO:0005829,GO:0006084,GO:0006629,GO:0006631,GO:0006637,GO:0003986,GO:0008289	hydrolase activity|ATP binding|acyl-CoA hydrolase activity|cytoplasm|carboxylic ester hydrolase activity|cytosol|acetyl-CoA metabolic process|lipid metabolic process|fatty acid metabolic process|acyl-CoA metabolic process|acetyl-CoA hydrolase activity|lipid binding	mmu00620	Pyruvate metabolism
Acot13	31.6903	29.4414	36.828	25.1515	30.3559	28.9115	26.3136	27.2783	29.1237	26.9375	28.7654	21.5913	24.5391	23.5764	25.6056	33.236	35.0039	25.6411	31.022	36.6555	32.4975	35.1401	40.5747	26.9921	34.4213	30.0959	27.4542	30.3549	35.4775	28.9354	38.0463	34.4147	31.3053	GeneID:66834,Genbank:NM_025790.2,MGI:MGI:1914084	acyl-CoA thioesterase 13		GO:0005739,GO:0005856,GO:0016787,GO:0047617,GO:0051289,GO:0005634,GO:0005737	mitochondrion|cytoskeleton|hydrolase activity|acyl-CoA hydrolase activity|protein homotetramerization|nucleus|cytoplasm
Acot2	3.3748	4.0364	3.18283	5.27874	4.91087	4.66723	4.87942	4.94403	4.85024	2.62322	2.76347	2.40632	3.04075	3.05708	3.0594	4.80989	4.85629	5.18747	4.6052	4.78989	4.76716	3.41256	2.75869	2.93788	2.86902	3.52628	3.58833	4.01779	4.15168	4.09024	4.1286	4.45534	4.11417	GeneID:171210,Genbank:NM_134188.3,MGI:MGI:2159605	acyl-CoA thioesterase 2		GO:0047617,GO:0005102,GO:0005739,GO:0052689,GO:0006631,GO:0006637,GO:0102991,GO:0016290,GO:0016787,GO:0016790,GO:0000038,GO:0042760,GO:0001666,GO:0001676	acyl-CoA hydrolase activity|signaling receptor binding|mitochondrion|carboxylic ester hydrolase activity|fatty acid metabolic process|acyl-CoA metabolic process|myristoyl-CoA hydrolase activity|palmitoyl-CoA hydrolase activity|hydrolase activity|thiolester hydrolase activity|very long-chain fatty acid metabolic process|very long-chain fatty acid catabolic process|response to hypoxia|long-chain fa…	mmu00062,mmu01040,mmu04913	Fatty acid elongation|Biosynthesis of unsaturated fatty acids|Ovarian Steroidogenesis
Acot3	0	0	0	0	0	0.0150996	0.0167562	0	0	0	0	0.0157357	0	0	0	0	0	0	0	0	0	0.01427	0.0146186	0	0.0314924	0	0.0157552	0	0.0317021	0	0	0	0.0314157	GeneID:171281,Genbank:XM_006515509.3,MGI:MGI:2159619	acyl-CoA thioesterase 3		GO:0047617,GO:0001676,GO:0005777,GO:0005829,GO:0006631,GO:0006637,GO:0052689,GO:0016290,GO:0102991,GO:0016787,GO:0016790,GO:0000038,GO:0032788,GO:0032789	acyl-CoA hydrolase activity|long-chain fatty acid metabolic process|peroxisome|cytosol|fatty acid metabolic process|acyl-CoA metabolic process|carboxylic ester hydrolase activity|palmitoyl-CoA hydrolase activity|myristoyl-CoA hydrolase activity|hydrolase activity|thiolester hydrolase activity|very long-chain fatty acid metabolic process|saturated monocarboxylic acid metabolic process|unsaturated …	mmu00062,mmu01040	Fatty acid elongation|Biosynthesis of unsaturated fatty acids
Acot4	0.178245	0.18069	0.171356	0.138406	0.15567	0.120226	0.033354	0.0487857	0.0789184	0.22695	0.085966	0.172274	0.0457452	0.148436	0.076086	0.197188	0.0432675	0.203812	0.0849473	0.248077	0.0610786	0.269848	0.145495	0.226695	0.188061	0.208775	0.0940846	0.0452401	0.0788807	0.0883191	0.152159	0.161199	0.0625344	GeneID:171282,Genbank:XM_017314967.1,MGI:MGI:2159621	acyl-CoA thioesterase 4		GO:0047617,GO:0016790,GO:0005102,GO:0032788,GO:0005777,GO:0032789,GO:0052689,GO:0006104,GO:0043648,GO:0006631,GO:0102991,GO:0006637,GO:0043649,GO:0046459,GO:0000038,GO:0016290,GO:0001676,GO:0016787,GO:0004778	acyl-CoA hydrolase activity|thiolester hydrolase activity|signaling receptor binding|saturated monocarboxylic acid metabolic process|peroxisome|unsaturated monocarboxylic acid metabolic process|carboxylic ester hydrolase activity|succinyl-CoA metabolic process|dicarboxylic acid metabolic process|fatty acid metabolic process|myristoyl-CoA hydrolase activity|acyl-CoA metabolic process|dicarboxylic …	mmu00062,mmu01040	Fatty acid elongation|Biosynthesis of unsaturated fatty acids
Acot5	0	0	0	0	0	0	0.0374348	0	0	0	0	0	0	0	0	0	0	0	0	0.0696072	0	0	0	0	0	0	0	0	0	0	0	0	0	GeneID:217698,Genbank:XM_006515693.3,MGI:MGI:2384969	acyl-CoA thioesterase 5		GO:0005829,GO:0006631,GO:0006637,GO:0016290,GO:0016787,GO:0016790,GO:0032788,GO:0032789,GO:0047617,GO:0000038,GO:0052689,GO:0001676,GO:0102991,GO:0005777	cytosol|fatty acid metabolic process|acyl-CoA metabolic process|palmitoyl-CoA hydrolase activity|hydrolase activity|thiolester hydrolase activity|saturated monocarboxylic acid metabolic process|unsaturated monocarboxylic acid metabolic process|acyl-CoA hydrolase activity|very long-chain fatty acid metabolic process|carboxylic ester hydrolase activity|long-chain fatty acid metabolic process|myrist…	mmu00062,mmu01040	Fatty acid elongation|Biosynthesis of unsaturated fatty acids
Acot6	2.60914	2.05057	1.9062	2.82272	3.226	2.58047	2.43569	2.72811	2.27406	2.20761	2.06428	2.19461	2.07656	1.75777	2.22248	2.60452	2.2772	2.3848	2.68251	2.41749	2.47124	2.94325	1.63679	2.74842	1.85584	2.43796	1.29983	2.35126	2.39752	2.38226	2.25232	2.05353	1.94389	GeneID:217700,Genbank:NM_172580.1,MGI:MGI:1921287	acyl-CoA thioesterase 6		GO:0016787,GO:0016790,GO:0047617,GO:0052689,GO:0005777,GO:0006631,GO:0006637	hydrolase activity|thiolester hydrolase activity|acyl-CoA hydrolase activity|carboxylic ester hydrolase activity|peroxisome|fatty acid metabolic process|acyl-CoA metabolic process
Acot7	5.38967	5.89853	6.13047	10.3828	9.49842	8.57286	8.12853	9.18852	8.23449	18.5241	27.1837	19.1402	24.1409	22.1871	22.3609	7.33841	7.81073	8.35718	8.22971	8.87272	7.93875	37.612	27.053	36.8895	25.6599	34.3594	22.8723	19.1921	14.3536	15.6778	15.5469	17.4336	13.857	GeneID:70025,Genbank:NM_133348.2,MGI:MGI:1917275	acyl-CoA thioesterase 7		GO:0102991,GO:0036116,GO:0005829,GO:1900535,GO:0042802,GO:0042803,GO:0006631,GO:0006637,GO:0009062,GO:0015937,GO:0043005,GO:0016290,GO:0044297,GO:0047617,GO:0016787,GO:0000062,GO:0051792,GO:0036042,GO:0005654,GO:0052689,GO:0036114,GO:0005737	myristoyl-CoA hydrolase activity|long-chain fatty-acyl-CoA catabolic process|cytosol|palmitic acid biosynthetic process|identical protein binding|protein homodimerization activity|fatty acid metabolic process|acyl-CoA metabolic process|fatty acid catabolic process|coenzyme A biosynthetic process|neuron projection|palmitoyl-CoA hydrolase activity|cell body|acyl-CoA hydrolase activity|hydrolase act…	mmu00062,mmu01040	Fatty acid elongation|Biosynthesis of unsaturated fatty acids
Acot8	1.60386	1.99123	1.71985	2.55609	2.20969	2.86253	2.0233	2.24914	1.80002	3.81545	2.88553	2.7361	2.73796	2.86337	3.08314	2.46594	2.41469	1.9605	2.33603	2.61471	2.29716	2.89479	2.80664	2.92712	2.75694	3.0606	2.33999	2.15887	2.44992	2.46447	2.2337	2.6491	2.10535	GeneID:170789,Genbank:XM_006498831.3,MGI:MGI:2158201	acyl-CoA thioesterase 8		GO:0045225,GO:0005777,GO:0047617,GO:0005782,GO:0006637,GO:0007031,GO:0009062,GO:0052689,GO:0016290,GO:0052815,GO:0016559,GO:0016787,GO:0005102,GO:0033882,GO:0005737,GO:0043649,GO:0005739	negative regulation of CD4 biosynthetic process|peroxisome|acyl-CoA hydrolase activity|peroxisomal matrix|acyl-CoA metabolic process|peroxisome organization|fatty acid catabolic process|carboxylic ester hydrolase activity|palmitoyl-CoA hydrolase activity|medium-chain acyl-CoA hydrolase activity|peroxisome fission|hydrolase activity|signaling receptor binding|choloyl-CoA hydrolase activity|cytopla…	mmu00120,mmu04146	Primary bile acid biosynthesis|Peroxisome
Acot9	17.7358	17.5603	16.0007	25.8173	24.9276	27.6179	26.2081	24.7157	25.0237	38.0359	36.4926	34.8487	34.3844	39.1927	33.5582	26.8808	23.8972	28.6338	21.9117	29.2639	27.4245	41.789	36.017	38.3148	35.0588	38.9895	29.2844	27.8629	32.1267	28.7766	30.4115	30.6286	25.1275	GeneID:56360,Genbank:NM_001313718.1,MGI:MGI:1928939	acyl-CoA thioesterase 9		GO:0005739,GO:0006637,GO:0016290,GO:0016787,GO:0047617,GO:0052689,GO:0102991,GO:0003986,GO:0005515	mitochondrion|acyl-CoA metabolic process|palmitoyl-CoA hydrolase activity|hydrolase activity|acyl-CoA hydrolase activity|carboxylic ester hydrolase activity|myristoyl-CoA hydrolase activity|acetyl-CoA hydrolase activity|protein binding
Acox1	37.0542	34.2899	33.5864	25.3668	24.5859	28.1334	24.8084	28.9643	24.3269	30.8664	26.5241	27.3928	28.057	28.2375	32.5981	27.0559	26.1752	30.0389	26.6389	27.4145	27.6069	26.3786	25.4608	27.5788	27.8182	29.7976	24.5348	24.3131	24.5475	25.3638	25.6784	26.9515	26.5186	GeneID:11430,Genbank:NM_015729.3,MGI:MGI:1330812	acyl-Coenzyme A oxidase 1, palmitoyl		GO:0005737,GO:0005739,GO:0005777,GO:0005778,GO:0019395,GO:0005886,GO:0006091,GO:0030165,GO:0006629,GO:0033539,GO:0033540,GO:0042632,GO:0042803,GO:0043231,GO:0047485,GO:0050660,GO:0000038,GO:0003995,GO:0003997,GO:0005102,GO:0005504,GO:0005634,GO:0005654,GO:0005730,GO:0006631,GO:0006635,GO:0006693,GO:0007283,GO:0008152,GO:0016401,GO:0016491,GO:0055088,GO:0016559,GO:0016627,GO:0055114,GO:0071949	cytoplasm|mitochondrion|peroxisome|peroxisomal membrane|fatty acid oxidation|plasma membrane|generation of precursor metabolites and energy|PDZ domain binding|lipid metabolic process|fatty acid beta-oxidation using acyl-CoA dehydrogenase|fatty acid beta-oxidation using acyl-CoA oxidase|cholesterol homeostasis|protein homodimerization activity|intracellular membrane-bounded organelle|protein N-ter…	mmu00071,mmu00592,mmu01040,mmu04024,mmu04146,mmu03320	Fatty acid degradation|alpha-Linolenic acid metabolism|Biosynthesis of unsaturated fatty acids|cAMP signaling pathway|Peroxisome|PPAR signaling pathway
Acox2	0	0	0	0	0.0386995	0	0	0	0	0.0201499	0	0.038934	0	0.0369012	0	0	0	0	0	0.038545	0.0189802	0	0	0	0.44804	0	0	0.037489	0.0392195	0.0731871	0	0.0182155	0.0194326	GeneID:93732,Genbank:NM_053115.2,MGI:MGI:1934852	acyl-Coenzyme A oxidase 2, branched chain		GO:0033540,GO:0005504,GO:0033791,GO:0005777,GO:0043231,GO:0005829,GO:0006629,GO:0006631,GO:0006635,GO:0050660,GO:0008152,GO:0010942,GO:0055088,GO:0016401,GO:0055114,GO:0016491,GO:0003995,GO:0071949,GO:0016627,GO:0003997,GO:1902884,GO:0033539,GO:0005102	fatty acid beta-oxidation using acyl-CoA oxidase|fatty acid binding|3alpha,7alpha,12alpha-trihydroxy-5beta-cholestanoyl-CoA 24-hydroxylase activity|peroxisome|intracellular membrane-bounded organelle|cytosol|lipid metabolic process|fatty acid metabolic process|fatty acid beta-oxidation|flavin adenine dinucleotide binding|metabolic process|positive regulation of cell death|lipid homeostasis|palmit…	mmu00120,mmu04146,mmu03320	Primary bile acid biosynthesis|Peroxisome|PPAR signaling pathway
Acox3	6.37191	6.48286	5.8949	10.4366	11.0432	10.4966	10.4399	9.22218	9.89709	7.3258	7.07974	6.93874	7.05782	6.59966	7.4479	9.55074	8.06628	9.20442	8.81861	9.05146	8.40478	9.42384	8.80468	8.81989	11.1747	9.60345	9.94698	11.7746	10.1802	10.941	9.65211	10.9917	10.4875	GeneID:80911,Genbank:XM_011240801.2,MGI:MGI:1933156	acyl-Coenzyme A oxidase 3, pristanoyl		GO:0033539,GO:0005504,GO:0033540,GO:0005739,GO:0050660,GO:0005777,GO:0005782,GO:0006629,GO:0006631,GO:0006635,GO:0008152,GO:0055088,GO:0016402,GO:0055114,GO:0071949,GO:0003995,GO:0016491,GO:0003997,GO:0016627,GO:0005102	fatty acid beta-oxidation using acyl-CoA dehydrogenase|fatty acid binding|fatty acid beta-oxidation using acyl-CoA oxidase|mitochondrion|flavin adenine dinucleotide binding|peroxisome|peroxisomal matrix|lipid metabolic process|fatty acid metabolic process|fatty acid beta-oxidation|metabolic process|lipid homeostasis|pristanoyl-CoA oxidase activity|oxidation-reduction process|FAD binding|acyl-CoA …	mmu00071,mmu00592,mmu01040,mmu04024,mmu04146,mmu03320	Fatty acid degradation|alpha-Linolenic acid metabolism|Biosynthesis of unsaturated fatty acids|cAMP signaling pathway|Peroxisome|PPAR signaling pathway
Acoxl	0	0	0.0298126	0.0196207	0.00993061	0.00958694	0.0212775	0	0	0.0620476	0.0457001	0.0299724	0.0389095	0.0378766	0	0	0	0	0	0.00989096	0.00974093	0.0090602	0	0.0103296	0.0299924	0.0110986	0	0	0.010064	0.0281706	0	0	0.00997311	GeneID:74121,Genbank:XM_006500273.2,MGI:MGI:1921371	acyl-Coenzyme A oxidase-like		GO:0006631,GO:0006635,GO:0008152,GO:0016491,GO:0016627,GO:0033539,GO:0050660,GO:0055088,GO:0055114,GO:0071949,GO:0003995,GO:0003997,GO:0005777	fatty acid metabolic process|fatty acid beta-oxidation|metabolic process|oxidoreductase activity|oxidoreductase activity, acting on the CH-CH group of donors|fatty acid beta-oxidation using acyl-CoA dehydrogenase|flavin adenine dinucleotide binding|lipid homeostasis|oxidation-reduction process|FAD binding|acyl-CoA dehydrogenase activity|acyl-CoA oxidase activity|peroxisome
Acp1	12.3046	12.2213	12.4697	13.718	12.6695	13.9592	13.2751	13.7616	12.7754	19.8173	21.2903	17.5896	14.402	18.8586	16.9379	13.9538	14.4753	13.6037	12.7082	15.4405	15.4961	20.7556	18.1764	21.2413	18.4761	20.4529	16.7011	14.4955	17.4015	15.2011	16.3079	16.0498	15.1498	GeneID:11431,Genbank:NM_001110239.1,MGI:MGI:87881	acid phosphatase 1, soluble		GO:0004726,GO:0005737,GO:0005829,GO:0006470,GO:0009898,GO:0016787,GO:0016791,GO:0042383,GO:0003993,GO:0004721,GO:0004725	non-membrane spanning protein tyrosine phosphatase activity|cytoplasm|cytosol|protein dephosphorylation|cytoplasmic side of plasma membrane|hydrolase activity|phosphatase activity|sarcolemma|acid phosphatase activity|phosphoprotein phosphatase activity|protein tyrosine phosphatase activity	mmu00730,mmu00740,mmu04520	Thiamine metabolism|Riboflavin metabolism|Adherens junction
Acp2	21.3324	21.9061	22.3606	23.1081	26.2281	24.3776	24.1003	24.1077	25.2494	26.2958	28.2597	24.8665	26.1127	26.8717	27.8662	23.5286	22.2964	23.4626	21.3903	23.5991	22.9104	24.3111	27.3933	23.2066	30.4543	25.5189	28.1413	26.1059	26.1563	24.2511	24.6593	25.6866	24.7992	GeneID:11432,Genbank:XM_011239257.2,MGI:MGI:87882	acid phosphatase 2, lysosomal		GO:0048102,GO:0003993,GO:0004721,GO:0005764,GO:0007040,GO:0010033,GO:0016020,GO:0016021,GO:0016787,GO:0001501,GO:0031410,GO:0001784,GO:0043005	autophagic cell death|acid phosphatase activity|phosphoprotein phosphatase activity|lysosome|lysosome organization|response to organic substance|membrane|integral component of membrane|hydrolase activity|skeletal system development|cytoplasmic vesicle|phosphotyrosine residue binding|neuron projection	mmu00740,mmu04142	Riboflavin metabolism|Lysosome
Acp5	9.0259	11.8364	10.7682	16.6364	16.3353	18.3576	24.1588	14.0614	13.9631	16.2624	10.1543	9.36029	6.98258	13.7426	8.7341	16.4279	10.0055	16.9113	8.76205	15.6703	14.3657	9.81751	11.7457	8.10184	11.146	11.8527	9.39148	16.8968	14.3894	15.9422	11.2015	17.9559	11.9381	GeneID:11433,Genbank:NM_001102405.1,MGI:MGI:87883	acid phosphatase 5, tartrate resistant		GO:0050830,GO:0005764,GO:0060349,GO:0016311,GO:0016787,GO:0032496,GO:0032691,GO:0032695,GO:0032720,GO:0032929,GO:0034097,GO:0045019,GO:0045453,GO:0003993,GO:0046872,GO:0050728	defense response to Gram-positive bacterium|lysosome|bone morphogenesis|dephosphorylation|hydrolase activity|response to lipopolysaccharide|negative regulation of interleukin-1 beta production|negative regulation of interleukin-12 production|negative regulation of tumor necrosis factor production|negative regulation of superoxide anion generation|response to cytokine|negative regulation of nitric…	mmu00740,mmu04142,mmu04380,mmu05323	Riboflavin metabolism|Lysosome|Osteoclast differentiation|Rheumatoid arthritis
Acp6	8.72998	8.10969	9.66595	11.9987	11.0619	10.8637	11.4067	11.0895	10.6017	6.04184	5.80946	6.54265	6.65118	6.41382	6.54409	11.5241	10.9574	10.971	10.5535	11.3987	10.0689	9.85963	7.121	8.62148	7.99121	9.58396	7.28934	7.34979	8.30288	8.68142	8.10152	7.95265	7.49152	GeneID:66659,Genbank:NM_019800.4,MGI:MGI:1931010	acid phosphatase 6, lysophosphatidic		GO:0005739,GO:0006629,GO:0006644,GO:0016787,GO:0052642,GO:2001311,GO:0002244,GO:0003993,GO:0005737	mitochondrion|lipid metabolic process|phospholipid metabolic process|hydrolase activity|lysophosphatidic acid phosphatase activity|lysobisphosphatidic acid metabolic process|hematopoietic progenitor cell differentiation|acid phosphatase activity|cytoplasm
Acp7	0.0622058	0.126118	0	0	0	0.0209789	0.0232805	0	0.0440669	0.0452591	0	0	0.0212862	0.0207211	0.0849705	0.0211744	0	0.0812898	0.0197639	0.151509	0.0426317	0	0	0	0	0	0	0	0.0220229	0.0410967	0.0637226	0	0	GeneID:101744,Genbank:XM_006539449.3,MGI:MGI:2142121	acid phosphatase 7, tartrate resistant		GO:0008150,GO:0016787,GO:0046872,GO:0003993,GO:0005575,GO:0005576	biological_process|hydrolase activity|metal ion binding|acid phosphatase activity|cellular_component|extracellular region
Acpp	0.0806995	0.0999858	0.150459	0.371335	0.554432	0.444526	0.352353	0.471199	0.533566	0.489288	0.484346	0.425434	0.312964	0.412182	0.394998	0.384572	0.348251	0.430616	0.205117	0.449263	0.239659	0.634439	0.781682	0.488737	1.35284	0.745673	0.814063	0.646328	0.761873	0.586461	0.349039	0.645781	0.764427	GeneID:56318,Genbank:NM_207668.2,MGI:MGI:1928480	acid phosphatase, prostate		GO:0042803,GO:0016311,GO:0005615,GO:0045177,GO:0016787,GO:0005622,GO:0046085,GO:0016791,GO:0005764,GO:0005771,GO:0005886,GO:0006144,GO:0030141,GO:0006772,GO:0051289,GO:0030175,GO:0008253,GO:0051930,GO:0031985,GO:0009117,GO:0033265,GO:0012506,GO:0003993,GO:0052642,GO:0042131,GO:0016020,GO:0060168,GO:0042802,GO:0016021,GO:0005576	protein homodimerization activity|dephosphorylation|extracellular space|apical part of cell|hydrolase activity|intracellular|adenosine metabolic process|phosphatase activity|lysosome|multivesicular body|plasma membrane|purine nucleobase metabolic process|secretory granule|thiamine metabolic process|protein homotetramerization|filopodium|5'-nucleotidase activity|regulation of sensory perception of…
Acpt	0	0	0	0	0	0	0	0	0	0	0	0	0	0	0	0.020277	0	0	0	0	0	0	0	0	0.0209501	0.0232576	0	0	0	0	0	0	0	GeneID:100503991,Genbank:XM_006540530.3,MGI:MGI:3644563	acid phosphatase, testicular		GO:0016020,GO:0016021,GO:0016787,GO:0042476,GO:0003674,GO:0003993,GO:0005575	membrane|integral component of membrane|hydrolase activity|odontogenesis|molecular_function|acid phosphatase activity|cellular_component
Acr	0.0950428	0.0802889	0.0415316	0.1066	0.124508	0.104173	0.106709	0.0693686	0.0757448	0.0518628	0.0152794	0.050105	0.0325227	0.0791482	0.0324561	0.0727916	0.053832	0.0776255	0.120787	0.115744	0.073278	0.045438	0.007758	0.0518044	0.0501385	0.157706	0.100335	0.136695	0.0757086	0.141279	0.0243401	0.11721	0.0833606	GeneID:11434,Genbank:XM_006520300.3,MGI:MGI:87884	acrosin prepropeptide		GO:0007341,GO:0004252,GO:0008233,GO:0008236,GO:0005515,GO:0005537,GO:0005798,GO:0006508,GO:0007190,GO:0016787,GO:0007338,GO:0032991,GO:0007339,GO:0043159,GO:0007340,GO:0048545,GO:0001669	penetration of zona pellucida|serine-type endopeptidase activity|peptidase activity|serine-type peptidase activity|protein binding|mannose binding|Golgi-associated vesicle|proteolysis|activation of adenylate cyclase activity|hydrolase activity|single fertilization|protein-containing complex|binding of sperm to zona pellucida|acrosomal matrix|acrosome reaction|response to steroid hormone|acrosomal…
[truncated: 21,142 more rows]
